# Supplementary material for: Latent neural population dynamics underlying breathing, opioid-induced respiratory depression and gasping
Source: Nat Neurosci. 2024 Jan 5;27(2):259–71. doi: 10.1038/s41593-023-01520-3 (PMC10849970; doi:10.1038/s41593-023-01520-3)
Supplement: Supplementary file 9 — Statistical source data. [file 41593_2023_1520_MOESM9_ESM.xlsx]

## Sheet: Figure1
uid	mouse	gate	clu	mouse_genotype	coherence_lb	coherence_ub	max_coherence	phi_adj	ap	dv	ml	AP_location	DV_location	ML_location	firing_rate	CCF_name	CCF_abbrv	CCF_index	JMR_abbrv	insp_cat	phasic	type	is_tagged	soma_type
m2020-19_g0_imec0_031	m2020-19	g0	31	vglut2	0	0.280825	0.0704673	-0.660185	1028.68	700.486	429.962	-4.89	7	-1.4	25.2246	Superior olivary complex periolivary region	POR	904	POR	exp	tonic	tonic	FALSE	soma
m2020-19_g0_imec0_038	m2020-19	g0	38	vglut2	0	0.29861	0.0899662	-1.36193	1030.65	700.758	429.742	-4.91	7.01	-1.4	3.46762	Superior olivary complex periolivary region	POR	904	POR	exp	tonic	tonic	FALSE	soma
m2020-19_g0_imec0_049	m2020-19	g0	49	vglut2	0	0.368738	0.15575	3.02693	1036.56	701.571	429.083	-4.97	7.02	-1.41	7.52502	Superior olivary complex periolivary region	POR	904	POR	insp	tonic	tonic	FALSE	axons
m2020-19_g0_imec0_052	m2020-19	g0	52	vglut2	0	0.298066	0.0829268	1.43918	1036.56	701.571	429.083	-4.97	7.02	-1.41	3.10236	Superior olivary complex periolivary region	POR	904	POR	insp	tonic	tonic	FALSE	soma
m2020-19_g0_imec0_054	m2020-19	g0	54	vglut2	0	0.320252	0.131099	0.294759	1036.56	701.571	429.083	-4.97	7.02	-1.41	4.59823	Superior olivary complex periolivary region	POR	904	POR	insp	tonic	tonic	FALSE	soma
m2020-19_g0_imec0_067	m2020-19	g0	67	vglut2	0	0.31733	0.111362	-0.00594987	1038.53	701.843	428.863	-4.99	7.02	-1.41	28.1279	Pons	P	884	P	exp	tonic	tonic	FALSE	soma
m2020-19_g0_imec0_081	m2020-19	g0	81	vglut2	0.322961	0.636173	0.495508	1.32982	1046.41	702.928	427.985	-5.06	7.03	-1.42	0.317249	Pons	P	884	P	insp	phasic	insp	FALSE	soma
m2020-19_g0_imec0_082	m2020-19	g0	82	vglut2	0.449576	0.692134	0.583732	2.11815	1042.47	702.385	428.424	-5.02	7.02	-1.42	0.578956	Pons	P	884	P	insp	phasic	insp	FALSE	axons
m2020-19_g0_imec0_099	m2020-19	g0	99	vglut2	0.0948786	0.426917	0.268868	2.01059	1056.25	704.284	426.886	-5.16	7.04	-1.43	11.6526	Facial motor nucleus	VII	968	VII	insp	tonic	tonic	FALSE	axons
m2020-19_g0_imec0_117	m2020-19	g0	117	vglut2	0	0.298667	0.111404	1.19038	1060.19	704.827	426.447	-5.2	7.05	-1.44	0.34455	Facial motor nucleus	VII	968	VII	insp	tonic	tonic	FALSE	unknown
m2020-19_g0_imec0_130	m2020-19	g0	130	vglut2	0	0.273011	0.0692214	3.08767	1060.19	704.827	426.447	-5.2	7.05	-1.44	5.52456	Facial motor nucleus	VII	968	VII	insp	tonic	tonic	FALSE	unknown
m2020-19_g0_imec0_141	m2020-19	g0	141	vglut2	0	0.313713	0.122417	1.53908	1060.19	704.827	426.447	-5.2	7.05	-1.44	1.3156	Facial motor nucleus	VII	968	VII	insp	tonic	tonic	FALSE	axons
m2020-19_g0_imec0_122	m2020-19	g0	122	vglut2	0	0.273042	0.0852245	1.2335	1062.16	705.098	426.227	-5.22	7.05	-1.44	6.99596	Facial motor nucleus	VII	968	VII	insp	tonic	tonic	FALSE	soma
m2020-19_g0_imec0_124	m2020-19	g0	124	vglut2	0	0.226692	0.018554	-2.41946	1062.16	705.098	426.227	-5.22	7.05	-1.44	4.98091	Facial motor nucleus	VII	968	VII	exp	tonic	tonic	FALSE	unknown
m2020-19_g0_imec0_134	m2020-19	g0	134	vglut2	0	0.28215	0.103908	1.34875	1060.19	704.827	426.447	-5.2	7.05	-1.44	1.01058	Facial motor nucleus	VII	968	VII	insp	tonic	tonic	FALSE	unknown
m2020-19_g0_imec0_155	m2020-19	g0	155	vglut2	0	0.247563	0.0457261	0.129338	1064.13	705.369	426.008	-5.24	7.05	-1.44	0.329017	Facial motor nucleus	VII	968	VII	insp	tonic	tonic	FALSE	axons
m2020-19_g0_imec0_144	m2020-19	g0	144	vglut2	0.888057	0.952029	0.926465	-0.275739	1068.07	705.912	425.568	-5.28	7.06	-1.44	1.67097	Facial motor nucleus	VII	968	VII	exp	phasic	exp	FALSE	soma
m2020-19_g0_imec0_154	m2020-19	g0	154	vglut2	0	0.316434	0.0913171	-0.182162	1066.1	705.641	425.788	-5.26	7.06	-1.44	4.41372	Facial motor nucleus	VII	968	VII	exp	tonic	tonic	FALSE	soma
m2020-19_g0_imec0_161	m2020-19	g0	161	vglut2	0	0.361343	0.182969	1.3516	1072.01	706.455	425.129	-5.32	7.06	-1.45	4.23532	Facial motor nucleus	VII	968	VII	insp	tonic	tonic	FALSE	axons
m2020-19_g0_imec0_166	m2020-19	g0	166	vglut2	0	0.258942	0.0637658	-0.7554	1072.01	706.455	425.129	-5.32	7.06	-1.45	0.348315	Facial motor nucleus	VII	968	VII	exp	tonic	tonic	FALSE	soma
m2020-19_g0_imec0_177	m2020-19	g0	177	vglut2	0	0.220512	0.0304851	-2.10868	1072.01	706.455	425.129	-5.32	7.06	-1.45	6.83922	Facial motor nucleus	VII	968	VII	exp	tonic	tonic	FALSE	axons
m2020-19_g0_imec0_185	m2020-19	g0	185	vglut2	0.0648714	0.475667	0.283207	2.55497	1075.95	706.997	424.69	-5.36	7.07	-1.45	9.39463	Facial motor nucleus	VII	968	VII	insp	tonic	tonic	FALSE	axons
m2020-19_g0_imec0_187	m2020-19	g0	187	vglut2	0.119059	0.529893	0.340635	-0.596122	1075.95	706.997	424.69	-5.36	7.07	-1.45	1.97033	Facial motor nucleus	VII	968	VII	exp	phasic	exp	FALSE	axons
m2020-19_g0_imec0_200	m2020-19	g0	200	vglut2	0.0214014	0.52003	0.290299	2.70529	1081.85	707.811	424.031	-5.42	7.08	-1.46	10.8105	Facial motor nucleus	VII	968	VII	insp	tonic	tonic	FALSE	axons
m2020-19_g0_imec0_204	m2020-19	g0	204	vglut2	0	0.198318	0.01597	-2.48106	1081.85	707.811	424.031	-5.42	7.08	-1.46	2.65143	Facial motor nucleus	VII	968	VII	exp	tonic	tonic	FALSE	axons
m2020-19_g0_imec0_210	m2020-19	g0	210	vglut2	0	0.297548	0.0646162	3.02136	1081.85	707.811	424.031	-5.42	7.08	-1.46	1.15932	Facial motor nucleus	VII	968	VII	insp	tonic	tonic	FALSE	axons
m2020-19_g0_imec0_222	m2020-19	g0	222	vglut2	0	0.252427	0.0371824	-1.08512	1087.76	708.625	423.372	-5.48	7.09	-1.47	7.84556	Facial motor nucleus	VII	968	VII	exp	tonic	tonic	FALSE	unknown
m2020-19_g0_imec0_220	m2020-19	g0	220	vglut2	0	0.29803	0.108709	-1.86448	1089.73	708.896	423.152	-5.5	7.09	-1.47	9.60079	Facial motor nucleus	VII	968	VII	exp	tonic	tonic	FALSE	axons
m2020-19_g0_imec0_223	m2020-19	g0	223	vglut2	0	0.299341	0.0959116	2.16553	1091.7	709.167	422.932	-5.52	7.09	-1.47	12.6208	Facial motor nucleus	VII	968	VII	insp	tonic	tonic	FALSE	unknown
m2020-19_g0_imec0_260	m2020-19	g0	260	vglut2	0	0.34416	0.126447	1.73012	1091.7	709.167	422.932	-5.52	7.09	-1.47	10.2132	Facial motor nucleus	VII	968	VII	insp	tonic	tonic	FALSE	unknown
m2020-19_g0_imec0_250	m2020-19	g0	250	vglut2			0	1.5708	1089.73	708.896	423.152	-5.5	7.09	-1.47	0.232995	Facial motor nucleus	VII	968	VII	insp		insp	FALSE	axons
m2020-19_g0_imec0_263	m2020-19	g0	263	vglut2	0	0.396818	0.193895	0.333508	1093.67	709.439	422.713	-5.54	7.09	-1.47	2.49469	Facial motor nucleus	VII	968	VII	insp	tonic	tonic	FALSE	axons
m2020-19_g0_imec0_275	m2020-19	g0	275	vglut2	0.00076462	0.446725	0.236141	0.133648	1097.61	709.981	422.273	-5.58	7.1	-1.48	4.81475	Facial motor nucleus	VII	968	VII	insp	tonic	tonic	FALSE	axons
m2020-19_g0_imec0_273	m2020-19	g0	273	vglut2	0.957588	0.97936	0.970384	-1.18398	1099.58	710.252	422.054	-5.6	7.1	-1.48	6.85428	Facial motor nucleus	VII	968	VII	exp	phasic	exp	FALSE	axons
m2020-19_g0_imec0_276	m2020-19	g0	276	vglut2	0	0.438206	0.220662	-1.26549	1099.58	710.252	422.054	-5.6	7.1	-1.48	4.92866	Facial motor nucleus	VII	968	VII	exp	tonic	tonic	FALSE	axons
m2020-19_g0_imec0_305	m2020-19	g0	305	vglut2	0.391117	0.72898	0.58487	2.95459	1109.42	711.609	420.955	-5.69	7.12	-1.49	1.38291	Medulla	MY	936	MY	insp	phasic	insp	FALSE	axons
m2020-19_g0_imec0_343	m2020-19	g0	343	vglut2			0	1.5708	1117.3	712.694	420.077	-5.77	7.13	-1.5	0.202399	Medulla	MY	936	MY	insp		insp	FALSE	axons
m2020-19_g0_imec0_351	m2020-19	g0	351	vglut2	0.967323	0.985111	0.977923	-1.34597	1121.24	713.237	419.638	-5.81	7.13	-1.5	5.44737	ventral spinocerebellar tract	sctv	1179	sctv	exp	phasic	exp	FALSE	soma
m2020-19_g0_imec0_355	m2020-19	g0	355	vglut2	0	0.31045	0.105439	-0.732549	1125.18	713.779	419.198	-5.85	7.14	-1.51	10.0131	ventral spinocerebellar tract	sctv	1179	sctv	exp	tonic	tonic	FALSE	axons
m2020-19_g0_imec0_358	m2020-19	g0	358	vglut2	0	0.310951	0.0859604	-2.26845	1125.18	713.779	419.198	-5.85	7.14	-1.51	2.68109	ventral spinocerebellar tract	sctv	1179	sctv	exp	tonic	tonic	FALSE	axons
m2020-19_g0_imec0_369	m2020-19	g0	369	vglut2	0	0.324485	0.114193	-0.667847	1129.12	714.322	418.759	-5.89	7.14	-1.51	9.43275	ventral spinocerebellar tract	sctv	1179	sctv	exp	tonic	tonic	FALSE	soma
m2020-19_g0_imec0_384	m2020-19	g0	384	vglut2	0	0.396982	0.202675	-1.23354	1131.09	714.593	418.539	-5.91	7.15	-1.51	3.53916	ventral spinocerebellar tract	sctv	1179	sctv	exp	tonic	tonic	FALSE	axons
m2020-19_g0_imec0_396	m2020-19	g0	396	vglut2	0	0.373481	0.182774	1.06294	1135.03	715.136	418.1	-5.95	7.15	-1.52	23.9067	ventral spinocerebellar tract	sctv	1179	sctv	insp	tonic	tonic	FALSE	soma
m2020-19_g0_imec0_391	m2020-19	g0	391	vglut2	0.904952	0.958914	0.937329	1.06391	1133.06	714.864	418.32	-5.93	7.15	-1.52	2.02305	ventral spinocerebellar tract	sctv	1179	sctv	insp	phasic	insp	FALSE	axons
m2020-19_g0_imec0_392	m2020-19	g0	392	vglut2	0	0.205324	0.0093308	3.01918	1133.06	714.864	418.32	-5.93	7.15	-1.52	8.42123	ventral spinocerebellar tract	sctv	1179	sctv	insp	tonic	tonic	FALSE	axons
m2020-19_g0_imec0_395	m2020-19	g0	395	vglut2	0.993111	0.997363	0.995736	-0.212595	1138.96	715.678	417.661	-5.99	7.16	-1.52	26.4823	ventral spinocerebellar tract	sctv	1179	sctv	exp	phasic	exp	FALSE	axons
m2020-19_g0_imec0_416	m2020-19	g0	416	vglut2	0	0.321224	0.0886529	0.00711016	1138.96	715.678	417.661	-5.99	7.16	-1.52	1.86866	ventral spinocerebellar tract	sctv	1179	sctv	insp	tonic	tonic	FALSE	axons
m2020-19_g0_imec0_398	m2020-19	g0	398	vglut2	0	0.254715	0.0569404	-3.06614	1136.99	715.407	417.88	-5.97	7.15	-1.52	1.54671	ventral spinocerebellar tract	sctv	1179	sctv	exp	tonic	tonic	FALSE	axons
m2020-19_g0_imec0_400	m2020-19	g0	400	vglut2	0	0.413418	0.191868	-2.85691	1136.99	715.407	417.88	-5.97	7.15	-1.52	7.16211	ventral spinocerebellar tract	sctv	1179	sctv	exp	tonic	tonic	FALSE	axons
m2020-19_g0_imec0_421	m2020-19	g0	421	vglut2	0	0.283278	0.0627836	0.619881	1138.96	715.678	417.661	-5.99	7.16	-1.52	0.41939	ventral spinocerebellar tract	sctv	1179	sctv	insp	tonic	tonic	FALSE	unknown
m2020-19_g0_imec0_413	m2020-19	g0	413	vglut2	0.0217235	0.418031	0.229362	-2.24771	1140.93	715.949	417.441	-6.01	7.16	-1.53	3.5001	ventral spinocerebellar tract	sctv	1179	sctv	exp	tonic	tonic	FALSE	axons
m2020-19_g0_imec0_427	m2020-19	g0	427	vglut2	0	0.207454	0.0148263	1.16318	1146.84	716.763	416.782	-6.07	7.17	-1.53	13.6991	Medulla	MY	936	MY	insp	tonic	tonic	FALSE	soma
m2020-19_g0_imec0_433	m2020-19	g0	433	vglut2	0	0.227516	0.0336419	2.73403	1152.75	717.577	416.123	-6.13	7.18	-1.54	4.73944	Medulla	MY	936	MY	insp	tonic	tonic	TRUE	axons
m2020-19_g0_imec0_436	m2020-19	g0	436	vglut2	0.991833	0.996564	0.994701	3.05375	1158.66	718.391	415.464	-6.19	7.18	-1.55	6.67353	Medulla	MY	936	MY	insp	phasic	insp	FALSE	soma
m2020-19_g0_imec0_448	m2020-19	g0	448	vglut2	0.704707	0.858569	0.794025	1.56425	1158.66	718.391	415.464	-6.19	7.18	-1.55	0.899971	Medulla	MY	936	MY	insp	phasic	insp	FALSE	axons
m2020-19_g0_imec0_460	m2020-19	g0	460	vglut2	0.991853	0.996503	0.994661	-2.88838	1166.53	719.476	414.585	-6.27	7.19	-1.55	6.18966	ventral spinocerebellar tract	sctv	1179	sctv	exp	phasic	exp	FALSE	soma
m2020-19_g0_imec0_465	m2020-19	g0	465	vglut2	0.676778	0.847651	0.776084	-2.04114	1168.5	719.747	414.366	-6.29	7.2	-1.56	0.991757	Medulla	MY	936	MY	exp	phasic	exp	FALSE	unknown
m2020-19_g0_imec0_473	m2020-19	g0	473	vglut2	0.993403	0.997127	0.995646	-2.48547	1172.44	720.29	413.926	-6.32	7.2	-1.56	25.0919	ventral spinocerebellar tract	sctv	1179	sctv	exp	phasic	exp	FALSE	soma
m2020-19_g0_imec0_483	m2020-19	g0	483	vglut2	0.985689	0.994255	0.990928	-1.4489	1176.38	720.832	413.487	-6.36	7.21	-1.57	8.65187	Medulla	MY	936	MY	exp	phasic	exp	FALSE	soma
m2020-19_g0_imec0_486	m2020-19	g0	486	vglut2	0.986861	0.994347	0.991379	-1.50761	1174.41	720.561	413.707	-6.34	7.21	-1.56	8.53372	Medulla	MY	936	MY	exp	phasic	exp	FALSE	soma
m2020-19_g0_imec0_524	m2020-19	g0	524	vglut2	0.98531	0.994426	0.990946	-2.39634	1186.23	722.189	412.389	-6.46	7.22	-1.58	13.1767	ventral spinocerebellar tract	sctv	1179	sctv	exp	phasic	exp	FALSE	soma
m2020-19_g0_imec0_529	m2020-19	g0	529	vglut2	0.136819	0.482888	0.320508	1.29547	1184.26	721.918	412.608	-6.44	7.22	-1.57	2.68344	ventral spinocerebellar tract	sctv	1179	sctv	insp	phasic	insp	FALSE	soma
m2020-19_g0_imec0_531	m2020-19	g0	531	vglut2	0	0.299434	0.0796805	-0.110854	1188.2	722.46	412.169	-6.48	7.22	-1.58	16.553	ventral spinocerebellar tract	sctv	1179	sctv	exp	tonic	tonic	FALSE	soma
m2020-19_g0_imec0_533	m2020-19	g0	533	vglut2	0	0.309548	0.114116	0.352565	1188.2	722.46	412.169	-6.48	7.22	-1.58	7.51655	ventral spinocerebellar tract	sctv	1179	sctv	insp	tonic	tonic	FALSE	unknown
m2020-19_g0_imec0_544	m2020-19	g0	544	vglut2	0.990098	0.996022	0.993722	-2.44368	1194.1	723.274	411.51	-6.54	7.23	-1.58	25.8007	ventral spinocerebellar tract	sctv	1179	sctv	exp	phasic	exp	FALSE	soma
m2020-19_g0_imec0_545	m2020-19	g0	545	vglut2	0	0.227243	0.0210954	0.659067	1200.01	724.088	410.851	-6.6	7.24	-1.59	21.7302	ventral spinocerebellar tract	sctv	1179	sctv	insp	tonic	tonic	FALSE	soma
m2020-19_g0_imec0_557	m2020-19	g0	557	vglut2	0.0761954	0.425985	0.259584	1.64433	1211.83	725.716	409.533	-6.72	7.26	-1.6	1.19039	ventral spinocerebellar tract	sctv	1179	sctv	insp	tonic	tonic	FALSE	soma
m2020-19_g0_imec0_558	m2020-19	g0	558	vglut2	0.353615	0.681794	0.537771	1.12463	1211.83	725.716	409.533	-6.72	7.26	-1.6	10.4603	ventral spinocerebellar tract	sctv	1179	sctv	insp	phasic	insp	FALSE	unknown
m2020-19_g0_imec0_563	m2020-19	g0	563	vglut2	0	0.287928	0.0628661	1.42195	1211.83	725.716	409.533	-6.72	7.26	-1.6	0.82466	ventral spinocerebellar tract	sctv	1179	sctv	insp	tonic	tonic	FALSE	soma
m2020-19_g0_imec0_587	m2020-19	g0	587	vglut2	0	0.411914	0.204261	2.9387	1219.71	726.801	408.654	-6.8	7.27	-1.61	4.17084	ventral spinocerebellar tract	sctv	1179	sctv	insp	tonic	tonic	TRUE	soma
m2020-19_g0_imec0_618	m2020-19	g0	618	vglut2	0	0.248074	0.0437263	2.14329	1219.71	726.801	408.654	-6.8	7.27	-1.61	0.480581	ventral spinocerebellar tract	sctv	1179	sctv	insp	tonic	tonic	FALSE	axons
m2020-19_g0_imec0_635	m2020-19	g0	635	vglut2	0	0.371537	0.151982	1.0203	1225.61	727.615	407.995	-6.86	7.28	-1.62	7.29155	ventral spinocerebellar tract	sctv	1179	sctv	insp	tonic	tonic	FALSE	soma
m2020-19_g0_imec0_701	m2020-19	g0	701	vglut2	0	0.331168	0.132955	3.10124	1225.61	727.615	407.995	-6.86	7.28	-1.62	2.27252	ventral spinocerebellar tract	sctv	1179	sctv	insp	tonic	tonic	FALSE	axons
m2020-19_g0_imec0_713	m2020-19	g0	713	vglut2	0	0.260267	0.0439667	-0.905112	1225.61	727.615	407.995	-6.86	7.28	-1.62	4.11859	ventral spinocerebellar tract	sctv	1179	sctv	exp	tonic	tonic	FALSE	soma
m2020-19_g0_imec0_650	m2020-19	g0	650	vglut2	0	0.306522	0.0836938	0.490948	1221.67	727.072	408.435	-6.82	7.27	-1.62	5.15742	ventral spinocerebellar tract	sctv	1179	sctv	insp	tonic	tonic	TRUE	soma
m2020-19_g0_imec0_647	m2020-19	g0	647	vglut2	0.10924	0.420703	0.272083	3.09191	1223.64	727.343	408.215	-6.84	7.27	-1.62	1.3043	ventral spinocerebellar tract	sctv	1179	sctv	insp	phasic	insp	FALSE	soma
m2020-19_g0_imec0_669	m2020-19	g0	669	vglut2			0	1.5708	1223.64	727.343	408.215	-6.84	7.27	-1.62	0.19628	ventral spinocerebellar tract	sctv	1179	sctv	insp		insp	FALSE	soma
m2020-19_g0_imec0_666	m2020-19	g0	666	vglut2	0	0.288768	0.0807784	1.1665	1227.58	727.886	407.776	-6.88	7.28	-1.62	4.37983	ventral spinocerebellar tract	sctv	1179	sctv	insp	tonic	tonic	FALSE	axons
m2020-19_g0_imec0_691	m2020-19	g0	691	vglut2	0	0.26598	0.0539545	-0.911155	1227.58	727.886	407.776	-6.88	7.28	-1.62	10.2551	ventral spinocerebellar tract	sctv	1179	sctv	exp	tonic	tonic	FALSE	axons
m2020-19_g0_imec0_688	m2020-19	g0	688	vglut2	0	0.411613	0.206022	1.99195	1229.55	728.157	407.556	-6.9	7.28	-1.62	9.0063	ventral spinocerebellar tract	sctv	1179	sctv	insp	tonic	tonic	FALSE	axons
m2020-19_g0_imec0_766	m2020-19	g0	766	vglut2	0	0.369883	0.121668	1.86337	1229.55	728.157	407.556	-6.9	7.28	-1.62	3.4888	ventral spinocerebellar tract	sctv	1179	sctv	insp	tonic	tonic	FALSE	soma
m2020-19_g0_imec0_703	m2020-19	g0	703	vglut2	0	0.240294	0.026864	1.48156	1227.58	727.886	407.776	-6.88	7.28	-1.62	0.691453	ventral spinocerebellar tract	sctv	1179	sctv	insp	tonic	tonic	FALSE	soma
m2020-19_g0_imec0_746	m2020-19	g0	746	vglut2	0	0.286349	0.069448	2.561	1227.58	727.886	407.776	-6.88	7.28	-1.62	5.42807	ventral spinocerebellar tract	sctv	1179	sctv	insp	tonic	tonic	FALSE	soma
m2020-19_g0_imec0_759	m2020-19	g0	759	vglut2	0	0.346854	0.14877	-2.79816	1231.52	728.428	407.337	-6.92	7.28	-1.63	2.39537	ventral spinocerebellar tract	sctv	1179	sctv	exp	tonic	tonic	FALSE	soma
m2020-19_g0_imec0_761	m2020-19	g0	761	vglut2	0	0.298558	0.0959707	0.501142	1233.49	728.7	407.117	-6.93	7.29	-1.63	2.06824	Medulla	MY	936	MY	insp	tonic	tonic	FALSE	unknown
m2020-19_g0_imec0_795	m2020-19	g0	795	vglut2	0	0.362109	0.143697	-1.15704	1233.49	728.7	407.117	-6.93	7.29	-1.63	4.01927	Medulla	MY	936	MY	exp	tonic	tonic	FALSE	soma
m2020-19_g0_imec0_792	m2020-19	g0	792	vglut2	0	0.368762	0.140262	0.241329	1235.46	728.971	406.897	-6.95	7.29	-1.63	4.50833	ventral spinocerebellar tract	sctv	1179	sctv	insp	tonic	tonic	FALSE	soma
m2020-19_g0_imec0_815	m2020-19	g0	815	vglut2	0	0.355595	0.14666	2.80534	1235.46	728.971	406.897	-6.95	7.29	-1.63	0.330899	ventral spinocerebellar tract	sctv	1179	sctv	insp	tonic	tonic	FALSE	soma
m2020-19_g0_imec0_844	m2020-19	g0	844	vglut2	0	0.280792	0.0501386	-3.10699	1237.43	729.242	406.678	-6.97	7.29	-1.63	0.549302	ventral spinocerebellar tract	sctv	1179	sctv	exp	tonic	tonic	FALSE	axons
m2020-19_g0_imec0_838	m2020-19	g0	838	vglut2	0.0745123	0.533041	0.322574	1.81221	1237.43	729.242	406.678	-6.97	7.29	-1.63	0.349727	ventral spinocerebellar tract	sctv	1179	sctv	insp	tonic	tonic	FALSE	soma
m2020-19_g0_imec0_831	m2020-19	g0	831	vglut2	0	0.233505	0.0124175	-1.69542	1239.4	729.513	406.458	-6.99	7.3	-1.64	2.02635	Medulla	MY	936	MY	exp	tonic	tonic	FALSE	axons
m2020-19_g0_imec0_852	m2020-19	g0	852	vglut2	0	0.244983	0.0289529	-1.84733	1241.37	729.785	406.238	-7.01	7.3	-1.64	0.48011	Medulla	MY	936	MY	exp	tonic	tonic	FALSE	soma
m2020-19_g0_imec0_871	m2020-19	g0	871	vglut2	0.844541	0.930682	0.895719	-1.75921	1245.31	730.327	405.799	-7.05	7.3	-1.64	4.38971	ventral spinocerebellar tract	sctv	1179	sctv	exp	phasic	exp	FALSE	soma
m2020-19_g0_imec0_866	m2020-19	g0	866	vglut2	0	0.350571	0.13733	2.57252	1247.28	730.599	405.579	-7.07	7.31	-1.64	1.59801	Medulla	MY	936	MY	insp	tonic	tonic	FALSE	axons
m2020-19_g0_imec0_887	m2020-19	g0	887	vglut2	0.0232987	0.45712	0.252877	1.36519	1247.28	730.599	405.579	-7.07	7.31	-1.64	0.347374	Medulla	MY	936	MY	insp	tonic	tonic	FALSE	soma
m2020-19_g0_imec0_872	m2020-19	g0	872	vglut2	0.0341722	0.426183	0.239934	0.382328	1249.24	730.87	405.36	-7.09	7.31	-1.65	20.4122	Medulla	MY	936	MY	insp	tonic	tonic	FALSE	soma
m2020-19_g0_imec0_885	m2020-19	g0	885	vglut2	0	0.368089	0.144514	2.44947	1249.24	730.87	405.36	-7.09	7.31	-1.65	0.293714	Medulla	MY	936	MY	insp	tonic	tonic	FALSE	soma
m2020-19_g0_imec0_893	m2020-19	g0	893	vglut2	0.0493963	0.438499	0.254205	-0.917302	1253.18	731.412	404.92	-7.13	7.31	-1.65	2.91643	Medulla	MY	936	MY	exp	tonic	tonic	FALSE	soma
m2020-19_g0_imec0_894	m2020-19	g0	894	vglut2	0.676428	0.85855	0.783801	-1.24179	1253.18	731.412	404.92	-7.13	7.31	-1.65	1.46057	Medulla	MY	936	MY	exp	phasic	exp	FALSE	axons
m2020-19_g0_imec0_901	m2020-19	g0	901	vglut2	0.955114	0.980374	0.97028	-1.44288	1261.06	732.498	404.042	-7.21	7.32	-1.66	6.29792	Medulla	MY	936	MY	exp	phasic	exp	FALSE	axons
m2020-19_g0_imec0_907	m2020-19	g0	907	vglut2	0	0.283174	0.0683161	1.83187	1266.97	733.311	403.383	-7.27	7.33	-1.67	1.54059	Medulla	MY	936	MY	insp	tonic	tonic	FALSE	soma
m2020-19_g0_imec0_1047	m2020-19	g0	1047	vglut2	0	0.368842	0.164888	2.64917	1328.02	741.721	396.573	-7.88	7.42	-1.73	6.44571					insp	tonic	tonic	TRUE	soma
m2020-19_g0_imec0_1059	m2020-19	g0	1059	vglut2	0	0.286436	0.0603972	-1.5836	1333.92	742.535	395.914	-7.94	7.43	-1.74	10.4499					exp	tonic	tonic	FALSE	axons
m2020-19_g0_imec0_1062	m2020-19	g0	1062	vglut2	0	0.302619	0.111423	1.21001	1333.92	742.535	395.914	-7.94	7.43	-1.74	3.45726					insp	tonic	tonic	FALSE	soma
m2020-19_g0_imec0_1065	m2020-19	g0	1065	vglut2	0	0.265421	0.064313	-2.95088	1333.92	742.535	395.914	-7.94	7.43	-1.74	0.265943					exp	tonic	tonic	FALSE	axons
m2020-19_g0_imec0_1084	m2020-19	g0	1084	vglut2	0	0.307722	0.137407	2.72053	1341.8	743.62	395.036	-8.02	7.44	-1.75	6.2965					insp	tonic	tonic	TRUE	axons
m2020-19_g0_imec0_1094	m2020-19	g0	1094	vglut2	0	0.366355	0.17114	-2.98121	1341.8	743.62	395.036	-8.02	7.44	-1.75	2.30406					exp	tonic	tonic	FALSE	axons
m2020-19_g0_imec0_1110	m2020-19	g0	1110	vglut2	0.176403	0.551482	0.379426	-2.37176	1355.59	745.519	393.498	-8.16	7.46	-1.77	27.1681					exp	phasic	exp	FALSE	axons
m2020-19_g0_imec0_1129	m2020-19	g0	1129	vglut2	0.277654	0.551886	0.424455	-0.0245559	1355.59	745.519	393.498	-8.16	7.46	-1.77	2.6632					exp	phasic	exp	FALSE	soma
m2020-19_g0_imec0_1114	m2020-19	g0	1114	vglut2	0	0.379232	0.161573	3.09094	1353.62	745.248	393.718	-8.14	7.45	-1.76	3.16543					insp	tonic	tonic	FALSE	soma
m2020-19_g0_imec0_1128	m2020-19	g0	1128	vglut2	0.0365117	0.466037	0.264334	-0.233631	1353.62	745.248	393.718	-8.14	7.45	-1.76	3.63472					exp	tonic	tonic	FALSE	soma
m2020-19_g0_imec0_1135	m2020-19	g0	1135	vglut2	0	0.327782	0.120197	0.67522	1357.56	745.79	393.278	-8.18	7.46	-1.77	13.6318					insp	tonic	tonic	TRUE	soma
m2020-19_g0_imec0_1155	m2020-19	g0	1155	vglut2	0.211558	0.579395	0.412132	1.92589	1365.43	746.876	392.4	-8.25	7.47	-1.78	12.103					insp	phasic	insp	TRUE	soma
m2020-19_g0_imec0_1158	m2020-19	g0	1158	vglut2	0.161535	0.55593	0.375614	2.97904	1363.46	746.604	392.619	-8.23	7.47	-1.77	9.477					insp	phasic	insp	TRUE	soma
m2020-19_g0_imec0_1164	m2020-19	g0	1164	vglut2	0.0914362	0.476071	0.295692	-2.93603	1363.46	746.604	392.619	-8.23	7.47	-1.77	2.95974					exp	tonic	tonic	FALSE	axons
m2020-19_g1_imec0_003	m2020-19	g1	3	vglut2	0	0.341999	0.0934916	2.89597	1007.64	688.08	455.51	-4.68	6.88	-1.14	62.7148	Superior olivary complex medial part	SOCm	905	SOCm	insp	tonic	tonic	FALSE	axons
m2020-19_g1_imec0_026	m2020-19	g1	26	vglut2	0	0.321931	0.0767535	-1.2795	1015.5	689.566	455.458	-4.75	6.9	-1.15	4.92399	Superior olivary complex medial part	SOCm	905	SOCm	exp	tonic	tonic	FALSE	axons
m2020-19_g1_imec0_025	m2020-19	g1	25	vglut2	0	0.305416	0.107545	-0.0928841	1017.46	689.938	455.445	-4.77	6.9	-1.15	10.8177	Superior olivary complex medial part	SOCm	905	SOCm	exp	tonic	tonic	TRUE	soma
m2020-19_g1_imec0_034	m2020-19	g1	34	vglut2	0	0.391133	0.166851	0.900149	1017.46	689.938	455.445	-4.77	6.9	-1.15	27.7971	Superior olivary complex medial part	SOCm	905	SOCm	insp	tonic	tonic	FALSE	axons
m2020-19_g1_imec0_050	m2020-19	g1	50	vglut2	0	0.255417	0.0543934	-0.591745	1021.39	690.681	455.42	-4.81	6.91	-1.15	8.5289	Superior olivary complex medial part	SOCm	905	SOCm	exp	tonic	tonic	FALSE	soma
m2020-19_g1_imec0_086	m2020-19	g1	86	vglut2	0	0.29391	0.0595014	1.82294	1031.22	692.54	455.355	-4.91	6.93	-1.15	12.2788	Superior olivary complex periolivary region	POR	904	POR	insp	tonic	tonic	FALSE	axons
m2020-19_g1_imec0_110	m2020-19	g1	110	vglut2	0	0.255349	0.0620842	-2.37124	1035.15	693.283	455.329	-4.95	6.93	-1.15	42.427	Superior olivary complex periolivary region	POR	904	POR	exp	tonic	tonic	FALSE	axons
m2020-19_g1_imec0_131	m2020-19	g1	131	vglut2	0	0.396692	0.187741	-0.283267	1041.04	694.398	455.29	-5.01	6.94	-1.15	11.0571	Superior olivary complex periolivary region	POR	904	POR	exp	tonic	tonic	FALSE	axons
m2020-19_g1_imec0_162	m2020-19	g1	162	vglut2	0	0.285381	0.0790818	-1.79149	1048.9	695.885	455.239	-5.09	6.96	-1.15	15.1279	Facial motor nucleus	VII	968	VII	exp	tonic	tonic	FALSE	axons
m2020-19_g1_imec0_155	m2020-19	g1	155	vglut2	0.0785231	0.496893	0.302191	-2.09516	1046.94	695.513	455.252	-5.07	6.96	-1.15	7.59782	Superior olivary complex periolivary region	POR	904	POR	exp	tonic	tonic	FALSE	soma
m2020-19_g1_imec0_164	m2020-19	g1	164	vglut2	0	0.42595	0.199588	2.54613	1050.87	696.257	455.226	-5.11	6.96	-1.15	10.337	Facial motor nucleus	VII	968	VII	insp	tonic	tonic	FALSE	axons
m2020-19_g1_imec0_165	m2020-19	g1	165	vglut2	0	0.226238	0.0308852	-1.04964	1050.87	696.257	455.226	-5.11	6.96	-1.15	6.98997	Facial motor nucleus	VII	968	VII	exp	tonic	tonic	FALSE	axons
m2020-19_g1_imec0_168	m2020-19	g1	168	vglut2	0	0.247785	0.0072509	2.43886	1052.83	696.628	455.213	-5.13	6.97	-1.15	1.63103	Facial motor nucleus	VII	968	VII	insp	tonic	tonic	FALSE	axons
m2020-19_g1_imec0_169	m2020-19	g1	169	vglut2	0.0387515	0.37386	0.212546	-0.590429	1052.83	696.628	455.213	-5.13	6.97	-1.15	1.30898	Facial motor nucleus	VII	968	VII	exp	tonic	tonic	FALSE	axons
m2020-19_g1_imec0_178	m2020-19	g1	178	vglut2	0	0.229781	0.0400925	-0.193422	1054.8	697	455.2	-5.15	6.97	-1.15	3.55262	Facial motor nucleus	VII	968	VII	exp	tonic	tonic	FALSE	axons
m2020-19_g1_imec0_177	m2020-19	g1	177	vglut2	0	0.324017	0.11162	-1.99827	1056.77	697.372	455.187	-5.17	6.97	-1.15	13.8201	Facial motor nucleus	VII	968	VII	exp	tonic	tonic	FALSE	unknown
m2020-19_g1_imec0_179	m2020-19	g1	179	vglut2	0.00500857	0.424291	0.225042	1.34068	1056.77	697.372	455.187	-5.17	6.97	-1.15	4.4225	Facial motor nucleus	VII	968	VII	insp	tonic	tonic	FALSE	axons
m2020-19_g1_imec0_186	m2020-19	g1	186	vglut2	0	0.240451	0.0309458	-0.510871	1056.77	697.372	455.187	-5.17	6.97	-1.15	0.988126	Facial motor nucleus	VII	968	VII	exp	tonic	tonic	FALSE	axons
m2020-19_g1_imec0_187	m2020-19	g1	187	vglut2	0	0.294297	0.0709981	0.128227	1056.77	697.372	455.187	-5.17	6.97	-1.15	1.09389	Facial motor nucleus	VII	968	VII	insp	tonic	tonic	FALSE	axons
m2020-19_g1_imec0_188	m2020-19	g1	188	vglut2	0	0.32688	0.100696	0.926446	1054.8	697	455.2	-5.15	6.97	-1.15	0.761148	Facial motor nucleus	VII	968	VII	insp	tonic	tonic	FALSE	axons
m2020-19_g1_imec0_195	m2020-19	g1	195	vglut2	0.118779	0.511995	0.329606	-2.41315	1060.7	698.115	455.161	-5.21	6.98	-1.15	10.403	Facial motor nucleus	VII	968	VII	exp	phasic	exp	FALSE	axons
m2020-19_g1_imec0_197	m2020-19	g1	197	vglut2	0	0.297662	0.0670662	1.99647	1060.7	698.115	455.161	-5.21	6.98	-1.15	5.18127	Facial motor nucleus	VII	968	VII	insp	tonic	tonic	FALSE	soma
m2020-19_g1_imec0_199	m2020-19	g1	199	vglut2	0	0.307288	0.109083	0.443891	1060.7	698.115	455.161	-5.21	6.98	-1.15	0.627457	Facial motor nucleus	VII	968	VII	insp	tonic	tonic	FALSE	axons
m2020-19_g1_imec0_210	m2020-19	g1	210	vglut2	0.177809	0.561094	0.385985	-1.46481	1062.66	698.487	455.148	-5.23	6.98	-1.15	4.92459	Facial motor nucleus	VII	968	VII	exp	phasic	exp	FALSE	soma
m2020-19_g1_imec0_207	m2020-19	g1	207	vglut2	0	0.360195	0.141865	-2.90115	1062.66	698.487	455.148	-5.23	6.98	-1.15	9.37621	Facial motor nucleus	VII	968	VII	exp	tonic	tonic	FALSE	axons
m2020-19_g1_imec0_208	m2020-19	g1	208	vglut2	0.073332	0.451449	0.272897	1.45725	1062.66	698.487	455.148	-5.23	6.98	-1.15	9.07911	Facial motor nucleus	VII	968	VII	insp	tonic	tonic	FALSE	axons
m2020-19_g1_imec0_225	m2020-19	g1	225	vglut2	0	0.233432	0.0363485	2.31317	1068.56	699.602	455.11	-5.29	7	-1.15	0.610226	Facial motor nucleus	VII	968	VII	insp	tonic	tonic	FALSE	axons
m2020-19_g1_imec0_230	m2020-19	g1	230	vglut2			0	1.5708	1068.56	699.602	455.11	-5.29	7	-1.15	0.232325	Facial motor nucleus	VII	968	VII	insp		insp	FALSE	axons
m2020-19_g1_imec0_251	m2020-19	g1	251	vglut2	0	0.298596	0.081241	-2.78828	1074.45	700.717	455.071	-5.34	7.01	-1.15	4.6471	Facial motor nucleus	VII	968	VII	exp	tonic	tonic	FALSE	axons
m2020-19_g1_imec0_260	m2020-19	g1	260	vglut2	0	0.359801	0.175599	-1.68984	1084.28	702.575	455.006	-5.44	7.03	-1.15	10.3667	Facial motor nucleus	VII	968	VII	exp	tonic	tonic	FALSE	axons
m2020-19_g1_imec0_268	m2020-19	g1	268	vglut2	0	0.28009	0.0697151	-2.80204	1094.1	704.434	454.942	-5.54	7.04	-1.15	9.79748	Facial motor nucleus	VII	968	VII	exp	tonic	tonic	FALSE	axons
m2020-19_g1_imec0_269	m2020-19	g1	269	vglut2	0	0.289046	0.0484227	0.252106	1094.1	704.434	454.942	-5.54	7.04	-1.15	2.07013	Facial motor nucleus	VII	968	VII	insp	tonic	tonic	FALSE	axons
m2020-19_g1_imec0_270	m2020-19	g1	270	vglut2	0	0.277394	0.0742071	-1.91219	1094.1	704.434	454.942	-5.54	7.04	-1.15	6.39578	Facial motor nucleus	VII	968	VII	exp	tonic	tonic	FALSE	axons
m2020-19_g1_imec0_271	m2020-19	g1	271	vglut2	0.372063	0.683663	0.546508	-1.45179	1094.1	704.434	454.942	-5.54	7.04	-1.15	2.98636	Facial motor nucleus	VII	968	VII	exp	phasic	exp	FALSE	axons
m2020-19_g1_imec0_274	m2020-19	g1	274	vglut2	0.035232	0.41118	0.231845	-1.25813	1096.07	704.805	454.929	-5.56	7.05	-1.15	8.15635	Facial motor nucleus	VII	968	VII	exp	tonic	tonic	FALSE	axons
m2020-19_g1_imec0_275	m2020-19	g1	275	vglut2	0.242826	0.592972	0.434156	-1.91548	1096.07	704.805	454.929	-5.56	7.05	-1.15	6.6394	Facial motor nucleus	VII	968	VII	exp	phasic	exp	FALSE	axons
m2020-19_g1_imec0_277	m2020-19	g1	277	vglut2	0	0.287137	0.079955	2.39917	1098.03	705.177	454.916	-5.58	7.05	-1.15	4.73029	Facial motor nucleus	VII	968	VII	insp	tonic	tonic	FALSE	axons
m2020-19_g1_imec0_291	m2020-19	g1	291	vglut2	0	0.321329	0.148974	-2.19814	1098.03	705.177	454.916	-5.58	7.05	-1.15	2.07786	Facial motor nucleus	VII	968	VII	exp	tonic	tonic	FALSE	axons
m2020-19_g1_imec0_288	m2020-19	g1	288	vglut2	0	0.307201	0.111502	0.747051	1100	705.549	454.903	-5.6	7.06	-1.15	7.36549	Facial motor nucleus	VII	968	VII	insp	tonic	tonic	FALSE	soma
m2020-19_g1_imec0_289	m2020-19	g1	289	vglut2	0	0.38416	0.177494	-1.59846	1100	705.549	454.903	-5.6	7.06	-1.15	1.91624	Facial motor nucleus	VII	968	VII	exp	tonic	tonic	FALSE	axons
m2020-19_g1_imec0_295	m2020-19	g1	295	vglut2	0	0.279093	0.0918238	-1.78536	1101.96	705.92	454.89	-5.62	7.06	-1.15	10.7309	Facial motor nucleus	VII	968	VII	exp	tonic	tonic	FALSE	axons
m2020-19_g1_imec0_303	m2020-19	g1	303	vglut2	0	0.283031	0.0822842	1.08626	1101.96	705.92	454.89	-5.62	7.06	-1.15	2.25195	Facial motor nucleus	VII	968	VII	insp	tonic	tonic	FALSE	axons
m2020-19_g1_imec0_297	m2020-19	g1	297	vglut2	0	0.252846	0.052109	0.0902243	1103.93	706.292	454.877	-5.64	7.06	-1.15	1.86633	Facial motor nucleus	VII	968	VII	insp	tonic	tonic	FALSE	axons
m2020-19_g1_imec0_310	m2020-19	g1	310	vglut2	0.198942	0.533603	0.378579	-2.51229	1105.89	706.664	454.864	-5.66	7.07	-1.15	8.36728	Facial motor nucleus	VII	968	VII	exp	phasic	exp	FALSE	axons
m2020-19_g1_imec0_307	m2020-19	g1	307	vglut2	0.12289	0.529198	0.341926	-2.28206	1107.86	707.036	454.851	-5.68	7.07	-1.15	6.72793	Facial motor nucleus	VII	968	VII	exp	phasic	exp	FALSE	axons
m2020-19_g1_imec0_312	m2020-19	g1	312	vglut2	0.186567	0.56618	0.392989	-1.13318	1105.89	706.664	454.864	-5.66	7.07	-1.15	2.02498	Facial motor nucleus	VII	968	VII	exp	phasic	exp	FALSE	axons
m2020-19_g1_imec0_313	m2020-19	g1	313	vglut2	0	0.25788	0.0511852	-0.457355	1105.89	706.664	454.864	-5.66	7.07	-1.15	1.14202	Facial motor nucleus	VII	968	VII	exp	tonic	tonic	FALSE	axons
m2020-19_g1_imec0_316	m2020-19	g1	316	vglut2	0	0.24473	0.0601964	-0.459802	1107.86	707.036	454.851	-5.68	7.07	-1.15	0.697571	Facial motor nucleus	VII	968	VII	exp	tonic	tonic	FALSE	axons
m2020-19_g1_imec0_318	m2020-19	g1	318	vglut2	0.252762	0.604265	0.445522	-2.7366	1111.79	707.779	454.825	-5.72	7.08	-1.15	18.6573	Facial motor nucleus	VII	968	VII	exp	phasic	exp	FALSE	soma
m2020-19_g1_imec0_328	m2020-19	g1	328	vglut2	0.915416	0.970057	0.949494	1.82756	1115.72	708.522	454.799	-5.76	7.09	-1.15	5.30665	Facial motor nucleus	VII	968	VII	insp	phasic	insp	FALSE	axons
m2020-19_g1_imec0_329	m2020-19	g1	329	vglut2	0	0.402486	0.177327	2.86067	1117.68	708.894	454.787	-5.78	7.09	-1.15	9.8563	Facial motor nucleus	VII	968	VII	insp	tonic	tonic	FALSE	axons
m2020-19_g1_imec0_334	m2020-19	g1	334	vglut2	0.375297	0.623195	0.50975	-1.84011	1115.72	708.522	454.799	-5.76	7.09	-1.15	4.44152	Facial motor nucleus	VII	968	VII	exp	phasic	exp	FALSE	axons
m2020-19_g1_imec0_355	m2020-19	g1	355	vglut2	0.678753	0.841571	0.772568	2.13192	1117.68	708.894	454.787	-5.78	7.09	-1.15	0.840769	Facial motor nucleus	VII	968	VII	insp	phasic	insp	FALSE	axons
m2020-19_g1_imec0_372	m2020-19	g1	372	vglut2	0	0.366066	0.143888	2.78155	1121.61	709.637	454.761	-5.82	7.1	-1.15	8.72201	Paragigantocellular reticular nucleus lateral part	PGRNl	993	PGRNl	insp	tonic	tonic	FALSE	axons
m2020-19_g1_imec0_380	m2020-19	g1	380	vglut2	0	0.343172	0.134382	1.08651	1121.61	709.637	454.761	-5.82	7.1	-1.15	1.71659	Paragigantocellular reticular nucleus lateral part	PGRNl	993	PGRNl	insp	tonic	tonic	FALSE	axons
m2020-19_g1_imec0_369	m2020-19	g1	369	vglut2	0.308686	0.592473	0.462337	1.1895	1123.58	710.009	454.748	-5.84	7.1	-1.15	16.9146	Paragigantocellular reticular nucleus lateral part	PGRNl	993	PGRNl	insp	phasic	insp	FALSE	soma
m2020-19_g1_imec0_386	m2020-19	g1	386	vglut2			0	1.5708	1123.58	710.009	454.748	-5.84	7.1	-1.15	0.221036	Paragigantocellular reticular nucleus lateral part	PGRNl	993	PGRNl	insp		insp	FALSE	soma
m2020-19_g1_imec0_371	m2020-19	g1	371	vglut2	0	0.371314	0.164935	2.41491	1123.58	710.009	454.748	-5.84	7.1	-1.15	5.18306	Paragigantocellular reticular nucleus lateral part	PGRNl	993	PGRNl	insp	tonic	tonic	FALSE	axons
m2020-19_g1_imec0_389	m2020-19	g1	389	vglut2	0.819611	0.913826	0.874745	-2.69761	1127.51	710.752	454.722	-5.88	7.11	-1.15	20.2902	Paragigantocellular reticular nucleus lateral part	PGRNl	993	PGRNl	exp	phasic	exp	TRUE	soma
m2020-19_g1_imec0_390	m2020-19	g1	390	vglut2	0	0.325477	0.101828	-1.42253	1127.51	710.752	454.722	-5.88	7.11	-1.15	0.74154	Paragigantocellular reticular nucleus lateral part	PGRNl	993	PGRNl	exp	tonic	tonic	FALSE	soma
m2020-19_g1_imec0_392	m2020-19	g1	392	vglut2	0.273662	0.614767	0.461081	0.242992	1133.4	711.867	454.683	-5.93	7.12	-1.15	15.4107	Paragigantocellular reticular nucleus lateral part	PGRNl	993	PGRNl	insp	phasic	insp	FALSE	soma
m2020-19_g1_imec0_400	m2020-19	g1	400	vglut2	0	0.319812	0.113759	0.734458	1133.4	711.867	454.683	-5.93	7.12	-1.15	0.535359	Paragigantocellular reticular nucleus lateral part	PGRNl	993	PGRNl	insp	tonic	tonic	FALSE	soma
m2020-19_g1_imec0_395	m2020-19	g1	395	vglut2	0	0.325213	0.0839062	2.38006	1131.44	711.496	454.696	-5.91	7.11	-1.15	2.3387	Paragigantocellular reticular nucleus lateral part	PGRNl	993	PGRNl	insp	tonic	tonic	FALSE	soma
m2020-19_g1_imec0_405	m2020-19	g1	405	vglut2	0.0633171	0.498308	0.296089	1.4845	1133.4	711.867	454.683	-5.93	7.12	-1.15	23.737	Paragigantocellular reticular nucleus lateral part	PGRNl	993	PGRNl	insp	tonic	tonic	FALSE	axons
m2020-19_g1_imec0_410	m2020-19	g1	410	vglut2	0	0.315659	0.0936392	0.230168	1135.37	712.239	454.67	-5.95	7.12	-1.15	3.42725	Paragigantocellular reticular nucleus lateral part	PGRNl	993	PGRNl	insp	tonic	tonic	FALSE	soma
m2020-19_g1_imec0_415	m2020-19	g1	415	vglut2	0	0.221231	0.0493764	1.39191	1137.33	712.611	454.657	-5.97	7.13	-1.15	2.89605	Paragigantocellular reticular nucleus lateral part	PGRNl	993	Bot	insp	tonic	tonic	FALSE	soma
m2020-19_g1_imec0_431	m2020-19	g1	431	vglut2	0	0.260307	0.0910527	2.3594	1143.23	713.726	454.619	-6.03	7.14	-1.15	13.1926	Paragigantocellular reticular nucleus lateral part	PGRNl	993	Bot	insp	tonic	tonic	FALSE	axons
m2020-19_g1_imec0_438	m2020-19	g1	438	vglut2	0.935451	0.968155	0.954596	2.47748	1141.27	713.354	454.632	-6.01	7.13	-1.15	2.61916	Paragigantocellular reticular nucleus lateral part	PGRNl	993	Bot	insp	phasic	insp	FALSE	soma
m2020-19_g1_imec0_444	m2020-19	g1	444	vglut2	0	0.353737	0.152635	1.20382	1147.16	714.469	454.593	-6.07	7.14	-1.15	8.97989	Paragigantocellular reticular nucleus lateral part	PGRNl	993	Bot	insp	tonic	tonic	FALSE	axons
m2020-19_g1_imec0_445	m2020-19	g1	445	vglut2	0.143602	0.528718	0.350911	2.75454	1147.16	714.469	454.593	-6.07	7.14	-1.15	8.39818	Paragigantocellular reticular nucleus lateral part	PGRNl	993	Bot	insp	phasic	insp	FALSE	axons
m2020-19_g1_imec0_469	m2020-19	g1	469	vglut2	0.425756	0.694102	0.575203	1.65826	1151.09	715.213	454.567	-6.11	7.15	-1.15	18.0507	Paragigantocellular reticular nucleus lateral part	PGRNl	993	Bot	insp	phasic	insp	FALSE	soma
m2020-19_g1_imec0_470	m2020-19	g1	470	vglut2	0.480097	0.766019	0.645103	-1.51637	1151.09	715.213	454.567	-6.11	7.15	-1.15	10.7725	Paragigantocellular reticular nucleus lateral part	PGRNl	993	Bot	exp	phasic	exp	FALSE	soma
m2020-19_g1_imec0_471	m2020-19	g1	471	vglut2	0.025114	0.427484	0.236409	0.715321	1151.09	715.213	454.567	-6.11	7.15	-1.15	3.03568	Paragigantocellular reticular nucleus lateral part	PGRNl	993	Bot	insp	tonic	tonic	FALSE	soma
m2020-19_g1_imec0_487	m2020-19	g1	487	vglut2	0.677196	0.841146	0.771692	3.03478	1155.02	715.956	454.541	-6.15	7.16	-1.15	0.500896	Paragigantocellular reticular nucleus lateral part	PGRNl	993	Bot	insp	phasic	insp	FALSE	soma
m2020-19_g1_imec0_484	m2020-19	g1	484	vglut2	0	0.287667	0.0902713	0.684513	1153.06	715.584	454.554	-6.13	7.16	-1.15	2.12539	Paragigantocellular reticular nucleus lateral part	PGRNl	993	Bot	insp	tonic	tonic	FALSE	axons
m2020-19_g1_imec0_508	m2020-19	g1	508	vglut2	0	0.376921	0.165368	1.70795	1156.99	716.328	454.528	-6.17	7.16	-1.15	0.622109	Paragigantocellular reticular nucleus lateral part	PGRNl	993	Bot	insp	tonic	tonic	FALSE	soma
m2020-19_g1_imec0_495	m2020-19	g1	495	vglut2	0.169734	0.550102	0.375629	1.88792	1156.99	716.328	454.528	-6.17	7.16	-1.15	6.78676	Paragigantocellular reticular nucleus lateral part	PGRNl	993	Bot	insp	phasic	insp	TRUE	soma
m2020-19_g1_imec0_496	m2020-19	g1	496	vglut2	0.925226	0.966612	0.949928	1.43852	1158.95	716.699	454.515	-6.19	7.17	-1.15	17.2913	Paragigantocellular reticular nucleus lateral part	PGRNl	993	Bot	insp	phasic	insp	FALSE	soma
m2020-19_g1_imec0_498	m2020-19	g1	498	vglut2	0	0.359506	0.171813	-0.612209	1158.95	716.699	454.515	-6.19	7.17	-1.15	2.76354	Paragigantocellular reticular nucleus lateral part	PGRNl	993	Bot	exp	tonic	tonic	FALSE	axons
m2020-19_g1_imec0_500	m2020-19	g1	500	vglut2	0.477859	0.743327	0.628565	-1.53227	1158.95	716.699	454.515	-6.19	7.17	-1.15	17.507	Paragigantocellular reticular nucleus lateral part	PGRNl	993	Bot	exp	phasic	exp	FALSE	axons
m2020-19_g1_imec0_507	m2020-19	g1	507	vglut2	0	0.27486	0.0711148	-2.03357	1158.95	716.699	454.515	-6.19	7.17	-1.15	3.16581	Paragigantocellular reticular nucleus lateral part	PGRNl	993	Bot	exp	tonic	tonic	FALSE	axons
m2020-19_g1_imec0_514	m2020-19	g1	514	vglut2	0	0.308964	0.0938137	2.58101	1158.95	716.699	454.515	-6.19	7.17	-1.15	1.07012	Paragigantocellular reticular nucleus lateral part	PGRNl	993	Bot	insp	tonic	tonic	FALSE	soma
m2020-19_g1_imec0_504	m2020-19	g1	504	vglut2	0	0.346957	0.108004	2.78473	1160.92	717.071	454.502	-6.21	7.17	-1.15	2.10875	Paragigantocellular reticular nucleus lateral part	PGRNl	993	Bot	insp	tonic	tonic	FALSE	soma
m2020-19_g1_imec0_515	m2020-19	g1	515	vglut2	0.957684	0.980356	0.971137	-2.67191	1160.92	717.071	454.502	-6.21	7.17	-1.15	18.0703	Paragigantocellular reticular nucleus lateral part	PGRNl	993	Bot	exp	phasic	exp	FALSE	soma
m2020-19_g1_imec0_524	m2020-19	g1	524	vglut2	0	0.298747	0.0991088	0.711186	1160.92	717.071	454.502	-6.21	7.17	-1.15	0.885332	Paragigantocellular reticular nucleus lateral part	PGRNl	993	Bot	insp	tonic	tonic	FALSE	axons
m2020-19_g1_imec0_516	m2020-19	g1	516	vglut2	0.389755	0.688861	0.55712	1.57603	1162.88	717.443	454.489	-6.23	7.17	-1.16	7.21992	Paragigantocellular reticular nucleus lateral part	PGRNl	993	Bot	insp	phasic	insp	FALSE	soma
m2020-19_g1_imec0_520	m2020-19	g1	520	vglut2	0	0.296229	0.0840799	2.29271	1162.88	717.443	454.489	-6.23	7.17	-1.16	5.6483	Paragigantocellular reticular nucleus lateral part	PGRNl	993	Bot	insp	tonic	tonic	FALSE	soma
m2020-19_g1_imec0_521	m2020-19	g1	521	vglut2	0	0.371992	0.14363	2.10681	1162.88	717.443	454.489	-6.23	7.17	-1.16	4.56392	Paragigantocellular reticular nucleus lateral part	PGRNl	993	Bot	insp	tonic	tonic	FALSE	soma
m2020-19_g1_imec0_531	m2020-19	g1	531	vglut2			0	1.5708	1162.88	717.443	454.489	-6.23	7.17	-1.16	0.259658	Paragigantocellular reticular nucleus lateral part	PGRNl	993	Bot	insp		insp	FALSE	soma
m2020-19_g1_imec0_519	m2020-19	g1	519	vglut2	0	0.325928	0.126205	2.98366	1164.85	717.814	454.477	-6.25	7.18	-1.16	27.1856	Paragigantocellular reticular nucleus lateral part	PGRNl	993	Bot	insp	tonic	tonic	FALSE	axons
m2020-19_g1_imec0_526	m2020-19	g1	526	vglut2	0.580151	0.797797	0.705218	-1.28679	1164.85	717.814	454.477	-6.25	7.18	-1.16	0.644094	Paragigantocellular reticular nucleus lateral part	PGRNl	993	Bot	exp	phasic	exp	FALSE	soma
m2020-19_g1_imec0_539	m2020-19	g1	539	vglut2	0.0677373	0.480853	0.287618	0.91376	1164.85	717.814	454.477	-6.25	7.18	-1.16	2.03686	Paragigantocellular reticular nucleus lateral part	PGRNl	993	Bot	insp	tonic	tonic	FALSE	axons
m2020-19_g1_imec0_528	m2020-19	g1	528	vglut2	0	0.250207	0.0399988	2.95662	1162.88	717.443	454.489	-6.23	7.17	-1.16	0.363046	Paragigantocellular reticular nucleus lateral part	PGRNl	993	Bot	insp	tonic	tonic	FALSE	axons
m2020-19_g1_imec0_536	m2020-19	g1	536	vglut2	0	0.365114	0.163822	2.23748	1166.81	718.186	454.464	-6.27	7.18	-1.16	8.89195	Paragigantocellular reticular nucleus lateral part	PGRNl	993	Bot	insp	tonic	tonic	FALSE	soma
m2020-19_g1_imec0_541	m2020-19	g1	541	vglut2			0	1.5708	1170.74	718.929	454.438	-6.31	7.19	-1.16	0.206776	Paragigantocellular reticular nucleus lateral part	PGRNl	993	Bot	insp		insp	FALSE	axons
m2020-19_g1_imec0_549	m2020-19	g1	549	vglut2	0	0.385084	0.178501	1.66573	1168.78	718.558	454.451	-6.29	7.19	-1.16	3.44685	Paragigantocellular reticular nucleus lateral part	PGRNl	993	Bot	insp	tonic	tonic	FALSE	soma
m2020-19_g1_imec0_552	m2020-19	g1	552	vglut2	0	0.411298	0.21166	-0.113176	1174.67	719.673	454.412	-6.35	7.2	-1.16	2.36841	Paragigantocellular reticular nucleus lateral part	PGRNl	993	Bot	exp	tonic	tonic	FALSE	soma
m2020-19_g1_imec0_555	m2020-19	g1	555	vglut2	0.3927	0.689145	0.558505	0.672958	1174.67	719.673	454.412	-6.35	7.2	-1.16	10.2562	Paragigantocellular reticular nucleus lateral part	PGRNl	993	Bot	insp	phasic	insp	FALSE	soma
m2020-19_g1_imec0_553	m2020-19	g1	553	vglut2	0.807246	0.907437	0.865772	-1.54876	1172.71	719.301	454.425	-6.33	7.19	-1.16	8.91037	Paragigantocellular reticular nucleus lateral part	PGRNl	993	Bot	exp	phasic	exp	FALSE	soma
m2020-19_g1_imec0_565	m2020-19	g1	565	vglut2			0	1.5708	1174.67	719.673	454.412	-6.35	7.2	-1.16	0.254904	Paragigantocellular reticular nucleus lateral part	PGRNl	993	Bot	insp		insp	FALSE	axons
m2020-19_g1_imec0_568	m2020-19	g1	568	vglut2	0	0.251296	0.0641152	2.63699	1178.6	720.416	454.386	-6.39	7.2	-1.16	1.25075	Paragigantocellular reticular nucleus lateral part	PGRNl	993	Bot	insp	tonic	tonic	FALSE	soma
m2020-19_g1_imec0_587	m2020-19	g1	587	vglut2	0	0.431989	0.211016	1.87542	1184.5	721.531	454.347	-6.44	7.22	-1.16	3.6566	Paragigantocellular reticular nucleus lateral part	PGRNl	993	PrBot	insp	tonic	tonic	FALSE	soma
m2020-19_g1_imec0_580	m2020-19	g1	580	vglut2	0.0474976	0.48228	0.279134	1.58003	1186.46	721.903	454.334	-6.46	7.22	-1.16	11.0684	Paragigantocellular reticular nucleus lateral part	PGRNl	993	PrBot	insp	tonic	tonic	FALSE	soma
m2020-19_g1_imec0_591	m2020-19	g1	591	vglut2	0	0.319069	0.120998	-0.749053	1186.46	721.903	454.334	-6.46	7.22	-1.16	1.17648	Paragigantocellular reticular nucleus lateral part	PGRNl	993	PrBot	exp	tonic	tonic	FALSE	soma
m2020-19_g1_imec0_583	m2020-19	g1	583	vglut2	0.986271	0.994108	0.991002	1.6485	1186.46	721.903	454.334	-6.46	7.22	-1.16	8.44274	Paragigantocellular reticular nucleus lateral part	PGRNl	993	PrBot	insp	phasic	insp	FALSE	soma
m2020-19_g1_imec0_589	m2020-19	g1	589	vglut2	0.810934	0.932852	0.886393	1.54729	1186.46	721.903	454.334	-6.46	7.22	-1.16	1.86157	Paragigantocellular reticular nucleus lateral part	PGRNl	993	PrBot	insp	phasic	insp	FALSE	axons
m2020-19_g1_imec0_596	m2020-19	g1	596	vglut2	0.0296399	0.430014	0.240007	1.68117	1190.39	722.646	454.309	-6.5	7.23	-1.16	35.0598	Medulla	MY	936	MY	insp	tonic	tonic	FALSE	axons
m2020-19_g1_imec0_601	m2020-19	g1	601	vglut2	0.288429	0.59487	0.455018	2.67184	1192.36	723.018	454.296	-6.52	7.23	-1.16	4.03331	Paragigantocellular reticular nucleus lateral part	PGRNl	993	PrBot	insp	phasic	insp	FALSE	axons
m2020-19_g1_imec0_608	m2020-19	g1	608	vglut2	0	0.351047	0.12101	2.08171	1192.36	723.018	454.296	-6.52	7.23	-1.16	1.44565	Paragigantocellular reticular nucleus lateral part	PGRNl	993	PrBot	insp	tonic	tonic	FALSE	axons
m2020-19_g1_imec0_628	m2020-19	g1	628	vglut2	0.268298	0.602896	0.45132	-0.92771	1192.36	723.018	454.296	-6.52	7.23	-1.16	2.49973	Paragigantocellular reticular nucleus lateral part	PGRNl	993	PrBot	exp	phasic	exp	FALSE	soma
m2020-19_g1_imec0_631	m2020-19	g1	631	vglut2	0.382174	0.674794	0.544865	-1.52175	1192.36	723.018	454.296	-6.52	7.23	-1.16	1.92812	Paragigantocellular reticular nucleus lateral part	PGRNl	993	PrBot	exp	phasic	exp	FALSE	axons
m2020-19_g1_imec0_638	m2020-19	g1	638	vglut2	0	0.385076	0.184082	1.69959	1192.36	723.018	454.296	-6.52	7.23	-1.16	0.428406	Paragigantocellular reticular nucleus lateral part	PGRNl	993	PrBot	insp	tonic	tonic	FALSE	soma
m2020-19_g1_imec0_599	m2020-19	g1	599	vglut2	0	0.307093	0.115973	-0.555521	1190.39	722.646	454.309	-6.5	7.23	-1.16	2.34049	Medulla	MY	936	MY	exp	tonic	tonic	FALSE	axons
m2020-19_g1_imec0_604	m2020-19	g1	604	vglut2	0	0.291551	0.112075	0.847937	1190.39	722.646	454.309	-6.5	7.23	-1.16	4.56451	Medulla	MY	936	MY	insp	tonic	tonic	FALSE	soma
m2020-19_g1_imec0_600	m2020-19	g1	600	vglut2	0	0.251964	0.0475649	-2.27101	1188.43	722.275	454.321	-6.48	7.22	-1.16	18.305	Paragigantocellular reticular nucleus lateral part	PGRNl	993	PrBot	exp	tonic	tonic	FALSE	soma
m2020-19_g1_imec0_626	m2020-19	g1	626	vglut2	0.839637	0.927694	0.891823	1.47207	1194.32	723.39	454.283	-6.54	7.23	-1.16	14.4101	Paragigantocellular reticular nucleus lateral part	PGRNl	993	PrBot	insp	phasic	insp	TRUE	soma
m2020-19_g1_imec0_627	m2020-19	g1	627	vglut2	0.480603	0.747778	0.632656	1.03327	1194.32	723.39	454.283	-6.54	7.23	-1.16	5.62453	Paragigantocellular reticular nucleus lateral part	PGRNl	993	PrBot	insp	phasic	insp	FALSE	soma
m2020-19_g1_imec0_639	m2020-19	g1	639	vglut2	0	0.297705	0.0909541	2.57655	1196.29	723.761	454.27	-6.56	7.24	-1.16	0.411769	Medulla	MY	936	MY	insp	tonic	tonic	FALSE	soma
m2020-19_g1_imec0_643	m2020-19	g1	643	vglut2	0	0.3803	0.192377	-2.11644	1196.29	723.761	454.27	-6.56	7.24	-1.16	3.01964	Medulla	MY	936	MY	exp	tonic	tonic	FALSE	soma
m2020-19_g1_imec0_640	m2020-19	g1	640	vglut2	0.0796364	0.475705	0.290042	1.13862	1194.32	723.39	454.283	-6.54	7.23	-1.16	1.49912	Paragigantocellular reticular nucleus lateral part	PGRNl	993	PrBot	insp	tonic	tonic	FALSE	soma
m2020-19_g1_imec0_653	m2020-19	g1	653	vglut2	0	0.3393	0.150612	2.87921	1198.25	724.133	454.257	-6.58	7.24	-1.16	0.775409	Medulla	MY	936	MY	insp	tonic	tonic	FALSE	soma
m2020-19_g1_imec0_644	m2020-19	g1	644	vglut2	0.103293	0.526659	0.331566	0.946891	1200.22	724.505	454.244	-6.6	7.25	-1.16	9.77966	Medulla	MY	936	MY	insp	phasic	insp	TRUE	soma
m2020-19_g1_imec0_645	m2020-19	g1	645	vglut2	0.548529	0.771993	0.675483	1.74173	1200.22	724.505	454.244	-6.6	7.25	-1.16	17.8611	Medulla	MY	936	MY	insp	phasic	insp	FALSE	soma
m2020-19_g1_imec0_656	m2020-19	g1	656	vglut2	0	0.358686	0.141963	1.06514	1200.22	724.505	454.244	-6.6	7.25	-1.16	1.7671	Medulla	MY	936	MY	insp	tonic	tonic	FALSE	axons
m2020-19_g1_imec0_658	m2020-19	g1	658	vglut2	0.00440674	0.412448	0.21793	1.86307	1200.22	724.505	454.244	-6.6	7.25	-1.16	0.796799	Medulla	MY	936	MY	insp	tonic	tonic	FALSE	axons
m2020-19_g1_imec0_648	m2020-19	g1	648	vglut2	0	0.192253	0.0078047	-2.24899	1202.18	724.876	454.231	-6.62	7.25	-1.16	5.39399	Medulla	MY	936	MY	exp	tonic	tonic	FALSE	axons
m2020-19_g1_imec0_649	m2020-19	g1	649	vglut2	0	0.276891	0.0945441	2.14639	1202.18	724.876	454.231	-6.62	7.25	-1.16	0.96733	Medulla	MY	936	MY	insp	tonic	tonic	FALSE	axons
m2020-19_g1_imec0_678	m2020-19	g1	678	vglut2	0.636464	0.824767	0.745113	1.40754	1208.08	725.992	454.192	-6.68	7.26	-1.16	2.22343	Medulla	MY	936	MY	insp	phasic	insp	TRUE	soma
m2020-19_g1_imec0_669	m2020-19	g1	669	vglut2	0.373651	0.660124	0.53194	1.67874	1206.11	725.62	454.205	-6.66	7.26	-1.16	8.81767	Medulla	MY	936	MY	insp	phasic	insp	FALSE	soma
m2020-19_g1_imec0_670	m2020-19	g1	670	vglut2	0.402361	0.708491	0.575231	-1.80558	1204.15	725.248	454.218	-6.64	7.25	-1.16	8.99236	Medulla	MY	936	MY	exp	phasic	exp	FALSE	soma
m2020-19_g1_imec0_672	m2020-19	g1	672	vglut2	0.20102	0.570381	0.401924	1.74602	1204.15	725.248	454.218	-6.64	7.25	-1.16	2.43734	Medulla	MY	936	MY	insp	phasic	insp	FALSE	soma
m2020-19_g1_imec0_685	m2020-19	g1	685	vglut2	0	0.304872	0.0878306	2.40561	1208.08	725.992	454.192	-6.68	7.26	-1.16	5.79091	Medulla	MY	936	MY	insp	tonic	tonic	FALSE	axons
m2020-19_g1_imec0_688	m2020-19	g1	688	vglut2	0	0.227317	0.0260246	-2.4236	1212.01	726.735	454.166	-6.72	7.27	-1.16	5.13374	Medulla	MY	936	MY	exp	tonic	tonic	FALSE	soma
m2020-19_g1_imec0_697	m2020-19	g1	697	vglut2	0.850494	0.933295	0.8997	1.85571	1215.94	727.478	454.141	-6.76	7.27	-1.16	2.24304	Medulla	MY	936	MY	insp	phasic	insp	FALSE	axons
m2020-19_g1_imec0_702	m2020-19	g1	702	vglut2	0.997435	0.998924	0.998339	1.36782	1219.87	728.222	454.115	-6.8	7.28	-1.16	22.412	Medulla	MY	936	MY	insp	phasic	insp	FALSE	axons
m2020-19_g1_imec0_706	m2020-19	g1	706	vglut2	0.13775	0.509492	0.336675	-1.52012	1225.77	729.337	454.076	-6.86	7.29	-1.16	6.57879	Medulla	MY	936	MY	exp	phasic	exp	FALSE	axons
m2020-19_g1_imec0_717	m2020-19	g1	717	vglut2	0.233657	0.586577	0.426199	-0.718255	1225.77	729.337	454.076	-6.86	7.29	-1.16	5.70594	Medulla	MY	936	MY	exp	phasic	exp	FALSE	axons
m2020-19_g1_imec0_728	m2020-19	g1	728	vglut2	0	0.387712	0.191138	0.886558	1227.73	729.708	454.063	-6.88	7.3	-1.16	2.1343	Medulla	MY	936	MY	insp	tonic	tonic	FALSE	soma
m2020-19_g1_imec0_737	m2020-19	g1	737	vglut2	0	0.290531	0.0795682	-3.03222	1227.73	729.708	454.063	-6.88	7.3	-1.16	3.71127	Medulla	MY	936	MY	exp	tonic	tonic	FALSE	soma
m2020-19_g1_imec0_735	m2020-19	g1	735	vglut2	0.979774	0.995523	0.99047	-2.37003	1231.66	730.452	454.037	-6.92	7.3	-1.16	43.6879	Lateral reticular nucleus magnocellular part	LRNm	983	LRNm	exp	phasic	exp	FALSE	axons
m2020-19_g1_imec0_733	m2020-19	g1	733	vglut2	0.802595	0.919892	0.873366	1.44715	1231.66	730.452	454.037	-6.92	7.3	-1.16	22.1499	Lateral reticular nucleus magnocellular part	LRNm	983	LRNm	insp	phasic	insp	TRUE	soma
m2020-19_g1_imec0_736	m2020-19	g1	736	vglut2	0.0339486	0.432587	0.243526	-1.61798	1231.66	730.452	454.037	-6.92	7.3	-1.16	5.60968	Lateral reticular nucleus magnocellular part	LRNm	983	LRNm	exp	tonic	tonic	FALSE	soma
m2020-19_g1_imec0_740	m2020-19	g1	740	vglut2	0.0499819	0.467152	0.271259	1.63521	1231.66	730.452	454.037	-6.92	7.3	-1.16	1.22699	Lateral reticular nucleus magnocellular part	LRNm	983	LRNm	insp	tonic	tonic	FALSE	soma
m2020-19_g1_imec0_742	m2020-19	g1	742	vglut2	0.185854	0.564574	0.391678	2.03683	1231.66	730.452	454.037	-6.92	7.3	-1.16	2.12599	Lateral reticular nucleus magnocellular part	LRNm	983	LRNm	insp	phasic	insp	FALSE	soma
m2020-19_g1_imec0_744	m2020-19	g1	744	vglut2	0	0.291008	0.0781794	-0.488363	1231.66	730.452	454.037	-6.92	7.3	-1.16	0.910882	Lateral reticular nucleus magnocellular part	LRNm	983	LRNm	exp	tonic	tonic	FALSE	soma
m2020-19_g1_imec0_734	m2020-19	g1	734	vglut2	0.283345	0.62605	0.472361	2.90421	1233.63	730.823	454.024	-6.94	7.31	-1.16	4.34882	Medulla	MY	936	MY	insp	phasic	insp	FALSE	soma
m2020-19_g1_imec0_764	m2020-19	g1	764	vglut2	0.0011114	0.414447	0.217509	1.9877	1237.56	731.567	453.998	-6.98	7.32	-1.16	4.02975	Lateral reticular nucleus magnocellular part	LRNm	983	LRNm	insp	tonic	tonic	FALSE	axons
m2020-19_g1_imec0_762	m2020-19	g1	762	vglut2	0.996795	0.998609	0.997888	1.50732	1239.52	731.939	453.986	-7	7.32	-1.16	15.3881	Lateral reticular nucleus magnocellular part	LRNm	983	LRNm	insp	phasic	insp	FALSE	soma
m2020-19_g1_imec0_763	m2020-19	g1	763	vglut2	0.978139	0.990489	0.985571	1.45511	1239.52	731.939	453.986	-7	7.32	-1.16	17.7298	Lateral reticular nucleus magnocellular part	LRNm	983	LRNm	insp	phasic	insp	FALSE	soma
m2020-19_g1_imec0_765	m2020-19	g1	765	vglut2	0	0.320721	0.0997789	1.19763	1239.52	731.939	453.986	-7	7.32	-1.16	11.4065	Lateral reticular nucleus magnocellular part	LRNm	983	LRNm	insp	tonic	tonic	FALSE	soma
m2020-19_g1_imec0_772	m2020-19	g1	772	vglut2	0.989623	0.994317	0.99232	1.71938	1245.42	733.054	453.947	-7.05	7.33	-1.16	7.97275	Lateral reticular nucleus magnocellular part	LRNm	983	LRNm	insp	phasic	insp	FALSE	soma
m2020-19_g1_imec0_773	m2020-19	g1	773	vglut2	0.651964	0.830792	0.755092	1.35163	1243.45	732.682	453.96	-7.03	7.33	-1.16	3.90378	Lateral reticular nucleus magnocellular part	LRNm	983	LRNm	insp	phasic	insp	FALSE	axons
m2020-19_g1_imec0_783	m2020-19	g1	783	vglut2	0.995368	0.997907	0.996886	1.60115	1247.38	733.425	453.934	-7.07	7.33	-1.16	11.4594	Lateral reticular nucleus magnocellular part	LRNm	983	LRNm	insp	phasic	insp	FALSE	axons
m2020-19_g1_imec0_787	m2020-19	g1	787	vglut2	0.975877	0.989426	0.984018	0.598308	1253.28	734.54	453.895	-7.13	7.35	-1.16	7.32509	Lateral reticular nucleus magnocellular part	LRNm	983	LRNm	insp	phasic	insp	FALSE	soma
m2020-19_g1_imec0_793	m2020-19	g1	793	vglut2	0.973456	0.991912	0.985328	-2.18847	1253.28	734.54	453.895	-7.13	7.35	-1.16	29.8939	Lateral reticular nucleus magnocellular part	LRNm	983	LRNm	exp	phasic	exp	FALSE	soma
m2020-19_g1_imec0_796	m2020-19	g1	796	vglut2	0.993121	0.997639	0.995968	1.23047	1259.17	735.655	453.856	-7.19	7.36	-1.16	44.8394	Lateral reticular nucleus magnocellular part	LRNm	983	LRNm	insp	phasic	insp	FALSE	soma
m2020-19_g1_imec0_808	m2020-19	g1	808	vglut2	0.990852	0.995366	0.993488	0.298497	1263.1	736.399	453.831	-7.23	7.36	-1.16	16.6823	Lateral reticular nucleus magnocellular part	LRNm	983	LRNm	insp	phasic	insp	FALSE	soma
m2020-19_g1_imec0_813	m2020-19	g1	813	vglut2	0.894316	0.984362	0.958925	0.509966	1269	737.514	453.792	-7.29	7.38	-1.16	21.081	Medulla	MY	936	MY	insp	phasic	insp	FALSE	soma
m2020-19_g1_imec0_814	m2020-19	g1	814	vglut2	0.773848	0.925148	0.868449	1.0696	1267.03	737.142	453.805	-7.27	7.37	-1.16	24.2581	Medulla	MY	936	MY	insp	phasic	insp	FALSE	soma
m2020-19_g1_imec0_816	m2020-19	g1	816	vglut2	0.821431	0.904967	0.869274	1.11823	1267.03	737.142	453.805	-7.27	7.37	-1.16	8.81708	Medulla	MY	936	MY	insp	phasic	insp	FALSE	axons
m2020-19_g1_imec0_817	m2020-19	g1	817	vglut2	0.938866	0.980031	0.96496	-2.48972	1267.03	737.142	453.805	-7.27	7.37	-1.16	28.5095	Medulla	MY	936	MY	exp	phasic	exp	FALSE	soma
m2020-19_g1_imec0_815	m2020-19	g1	815	vglut2	0.788261	0.936937	0.883082	1.40097	1270.96	737.885	453.779	-7.31	7.38	-1.16	23.8214	Medulla	MY	936	MY	insp	phasic	insp	FALSE	axons
m2020-19_g1_imec0_825	m2020-19	g1	825	vglut2	0.853999	0.93631	0.90314	2.87601	1270.96	737.885	453.779	-7.31	7.38	-1.16	1.78908	Medulla	MY	936	MY	insp	phasic	insp	FALSE	soma
m2020-19_g1_imec0_818	m2020-19	g1	818	vglut2	0.270966	0.613007	0.45882	-3.08757	1265.07	736.77	453.818	-7.25	7.37	-1.16	13.8569	Medulla	MY	936	MY	exp	phasic	exp	FALSE	soma
m2020-19_g1_imec0_821	m2020-19	g1	821	vglut2	0.768849	0.926932	0.868471	-1.08348	1274.89	738.629	453.753	-7.35	7.39	-1.16	13.2544	Medulla	MY	936	MY	exp	phasic	exp	FALSE	soma
m2020-19_g1_imec0_822	m2020-19	g1	822	vglut2	0.984386	0.993263	0.989739	0.652632	1272.93	738.257	453.766	-7.33	7.38	-1.16	24.8856	Medulla	MY	936	MY	insp	phasic	insp	FALSE	soma
m2020-19_g1_imec0_830	m2020-19	g1	830	vglut2	0.976088	0.9948	0.98883	1.45197	1274.89	738.629	453.753	-7.35	7.39	-1.16	57.0386	Medulla	MY	936	MY	insp	phasic	insp	FALSE	soma
m2020-19_g1_imec0_843	m2020-19	g1	843	vglut2	0.927131	0.967166	0.950987	-2.3525	1280.79	739.744	453.714	-7.41	7.4	-1.16	1.66312	Medulla	MY	936	MY	exp	phasic	exp	FALSE	axons
m2020-19_g1_imec0_851	m2020-19	g1	851	vglut2	0	0.360574	0.146294	1.17283	1280.79	739.744	453.714	-7.41	7.4	-1.16	3.97627	Medulla	MY	936	MY	insp	tonic	tonic	FALSE	axons
m2020-19_g1_imec0_864	m2020-19	g1	864	vglut2	0.155001	0.493672	0.335118	-2.51395	1288.65	741.231	453.663	-7.49	7.41	-1.16	0.631616	Medulla	MY	936	MY	exp	phasic	exp	FALSE	axons
m2020-19_g1_imec0_868	m2020-19	g1	868	vglut2			0	1.5708	1288.65	741.231	453.663	-7.49	7.41	-1.16	0.231137	Medulla	MY	936	MY	insp		insp	FALSE	soma
m2020-19_g1_imec0_870	m2020-19	g1	870	vglut2	0	0.398	0.20749	-0.253763	1290.61	741.602	453.65	-7.51	7.42	-1.16	6.7113	Medulla	MY	936	MY	exp	tonic	tonic	FALSE	axons
m2020-19_g1_imec0_876	m2020-19	g1	876	vglut2	0	0.282742	0.0540853	1.88037	1290.61	741.602	453.65	-7.51	7.42	-1.16	4.13492	Medulla	MY	936	MY	insp	tonic	tonic	FALSE	axons
m2020-19_g1_imec0_886	m2020-19	g1	886	vglut2	0	0.315212	0.121577	-0.227309	1290.61	741.602	453.65	-7.51	7.42	-1.16	1.20797	Medulla	MY	936	MY	exp	tonic	tonic	FALSE	soma
m2020-19_g3_imec0_005	m2020-19	g3	5	vglut2	0.112712	0.532918	0.339655	2.59277	1016.84	639.589	499.523	-4.77	6.4	-0.7	10.5082	Pontine reticular nucleus caudal part	PRNc	914	PRNc	insp	phasic	insp	FALSE	soma
m2020-19_g3_imec0_034	m2020-19	g3	34	vglut2	0.586523	0.793492	0.704697	2.45981	1022.78	640.418	499.626	-4.83	6.4	-0.7	0.857454	Pontine reticular nucleus caudal part	PRNc	914	PRNc	insp	phasic	insp	FALSE	axons
m2020-19_g3_imec0_052	m2020-19	g3	52	vglut2	0	0.305632	0.0893151	-3.11319	1024.76	640.695	499.66	-4.85	6.41	-0.7	13.3462	Pontine reticular nucleus caudal part	PRNc	914	PRNc	exp	tonic	tonic	FALSE	axons
m2020-19_g3_imec0_062	m2020-19	g3	62	vglut2	0.614879	0.808897	0.72603	2.40853	1024.76	640.695	499.66	-4.85	6.41	-0.7	0.683813	Pontine reticular nucleus caudal part	PRNc	914	PRNc	insp	phasic	insp	FALSE	unknown
m2020-19_g3_imec0_058	m2020-19	g3	58	vglut2	0.0757772	0.462998	0.280774	-1.95767	1024.76	640.695	499.66	-4.85	6.41	-0.7	2.68203	Pontine reticular nucleus caudal part	PRNc	914	PRNc	exp	tonic	tonic	FALSE	soma
m2020-19_g3_imec0_132	m2020-19	g3	132	vglut2	0.812846	0.915125	0.873289	1.12964	1028.72	641.248	499.729	-4.89	6.41	-0.7	10.3825	Pontine reticular nucleus caudal part	PRNc	914	PRNc	insp	phasic	insp	FALSE	soma
m2020-19_g3_imec0_123	m2020-19	g3	123	vglut2	0	0.323199	0.0828113	0.119927	1026.74	640.971	499.695	-4.87	6.41	-0.7	13.8891	Pontine reticular nucleus caudal part	PRNc	914	PRNc	insp	tonic	tonic	FALSE	axons
m2020-19_g3_imec0_133	m2020-19	g3	133	vglut2	0	0.250693	0.0372868	-1.43852	1034.67	642.077	499.832	-4.95	6.42	-0.7	0.451575	Pontine reticular nucleus caudal part	PRNc	914	PRNc	exp	tonic	tonic	FALSE	soma
m2020-19_g3_imec0_144	m2020-19	g3	144	vglut2	0.113754	0.503324	0.322109	0.500893	1034.67	642.077	499.832	-4.95	6.42	-0.7	7.98642	Pontine reticular nucleus caudal part	PRNc	914	PRNc	insp	phasic	insp	FALSE	soma
m2020-19_g3_imec0_167	m2020-19	g3	167	vglut2	0.446954	0.712747	0.595933	0.689625	1042.59	643.184	499.969	-5.03	6.43	-0.7	4.26953	Pontine reticular nucleus caudal part	PRNc	914	PRNc	insp	phasic	insp	FALSE	soma
m2020-19_g3_imec0_168	m2020-19	g3	168	vglut2	0	0.429716	0.194903	-1.57235	1040.61	642.907	499.935	-5.01	6.43	-0.7	19.837	Pontine reticular nucleus caudal part	PRNc	914	PRNc	exp	tonic	tonic	FALSE	soma
m2020-19_g3_imec0_171	m2020-19	g3	171	vglut2	0	0.22074	0.0283084	-1.69594	1038.63	642.63	499.9	-4.99	6.43	-0.7	2.21755	Pontine reticular nucleus caudal part	PRNc	914	PRNc	exp	tonic	tonic	FALSE	axons
m2020-19_g3_imec0_178	m2020-19	g3	178	vglut2	0.509331	0.767025	0.656958	1.73982	1042.59	643.184	499.969	-5.03	6.43	-0.7	3.81043	Pontine reticular nucleus caudal part	PRNc	914	PRNc	insp	phasic	insp	FALSE	axons
m2020-19_g3_imec0_182	m2020-19	g3	182	vglut2	0	0.258135	0.0729821	-3.01438	1044.57	643.46	500.003	-5.05	6.43	-0.7	1.42407	Pontine reticular nucleus caudal part	PRNc	914	PRNc	exp	tonic	tonic	FALSE	axons
m2020-19_g3_imec0_196	m2020-19	g3	196	vglut2	0.0386118	0.461143	0.262411	2.28269	1044.57	643.46	500.003	-5.05	6.43	-0.7	2.06757	Pontine reticular nucleus caudal part	PRNc	914	PRNc	insp	tonic	tonic	FALSE	axons
m2020-19_g3_imec0_209	m2020-19	g3	209	vglut2	0	0.389757	0.187511	2.707	1046.55	643.737	500.038	-5.07	6.44	-0.7	0.351045	Pontine reticular nucleus caudal part	PRNc	914	PRNc	insp	tonic	tonic	FALSE	soma
m2020-19_g3_imec0_213	m2020-19	g3	213	vglut2	0.55107	0.788814	0.687975	1.8701	1046.55	643.737	500.038	-5.07	6.44	-0.7	13.2763	Pontine reticular nucleus caudal part	PRNc	914	PRNc	insp	phasic	insp	FALSE	soma
m2020-19_g3_imec0_218	m2020-19	g3	218	vglut2	0.35456	0.650494	0.517854	-1.88306	1050.51	644.29	500.106	-5.11	6.44	-0.7	13.8929	Pontine reticular nucleus caudal part	PRNc	914	PRNc	exp	phasic	exp	FALSE	soma
m2020-19_g3_imec0_216	m2020-19	g3	216	vglut2	0	0.310744	0.104588	-0.780221	1048.53	644.013	500.072	-5.09	6.44	-0.7	9.34329	Pontine reticular nucleus caudal part	PRNc	914	PRNc	exp	tonic	tonic	FALSE	axons
m2020-19_g3_imec0_230	m2020-19	g3	230	vglut2	0.5766	0.784031	0.694476	1.10024	1052.49	644.566	500.141	-5.12	6.45	-0.7	9.32716	Pontine reticular nucleus caudal part	PRNc	914	PRNc	insp	phasic	insp	FALSE	soma
m2020-19_g3_imec0_265	m2020-19	g3	265	vglut2	0	0.325663	0.100566	1.77175	1056.45	645.119	500.209	-5.16	6.45	-0.7	5.91025	Pontine reticular nucleus caudal part	PRNc	914	PRNc	insp	tonic	tonic	FALSE	soma
m2020-19_g3_imec0_280	m2020-19	g3	280	vglut2	0.316626	0.655525	0.505309	2.06866	1058.43	645.396	500.244	-5.18	6.45	-0.7	12.3033	Gigantocellular reticular nucleus	GRN	976	GRN	insp	phasic	insp	FALSE	axons
m2020-19_g3_imec0_303	m2020-19	g3	303	vglut2	0.423247	0.723888	0.593922	2.4161	1064.37	646.225	500.346	-5.24	6.46	-0.7	0.506946	Gigantocellular reticular nucleus	GRN	976	GRN	insp	phasic	insp	FALSE	axons
m2020-19_g3_imec0_325	m2020-19	g3	325	vglut2	0.258646	0.613346	0.45379	-0.233016	1066.35	646.502	500.381	-5.26	6.47	-0.7	4.07116	Gigantocellular reticular nucleus	GRN	976	GRN	exp	phasic	exp	TRUE	soma
m2020-19_g3_imec0_327	m2020-19	g3	327	vglut2	0	0.300186	0.0651412	-2.80679	1068.33	646.778	500.415	-5.28	6.47	-0.7	4.42113	Gigantocellular reticular nucleus	GRN	976	GRN	exp	tonic	tonic	FALSE	axons
m2020-19_g3_imec0_350	m2020-19	g3	350	vglut2	0.408968	0.715514	0.582594	-2.15724	1070.31	647.055	500.449	-5.3	6.47	-0.7	6.37096	Gigantocellular reticular nucleus	GRN	976	GRN	exp	phasic	exp	FALSE	axons
m2020-19_g3_imec0_351	m2020-19	g3	351	vglut2	0	0.216275	0.0131047	1.64482	1070.31	647.055	500.449	-5.3	6.47	-0.7	8.45627	Gigantocellular reticular nucleus	GRN	976	GRN	insp	tonic	tonic	FALSE	soma
m2020-19_g3_imec0_369	m2020-19	g3	369	vglut2	0	0.361495	0.163957	2.93755	1074.28	647.608	500.518	-5.34	6.48	-0.69	0.918739	Gigantocellular reticular nucleus	GRN	976	GRN	insp	tonic	tonic	FALSE	soma
m2020-19_g3_imec0_370	m2020-19	g3	370	vglut2	0.517705	0.75524	0.652201	1.57836	1076.26	647.885	500.552	-5.36	6.48	-0.69	2.46968	Gigantocellular reticular nucleus	GRN	976	GRN	insp	phasic	insp	TRUE	soma
m2020-19_g3_imec0_392	m2020-19	g3	392	vglut2	0.0528205	0.414784	0.242212	2.80878	1080.22	648.438	500.621	-5.4	6.48	-0.69	14.623	Gigantocellular reticular nucleus	GRN	976	GRN	insp	tonic	tonic	FALSE	soma
m2020-19_g3_imec0_394	m2020-19	g3	394	vglut2	0.169679	0.525407	0.360585	-2.60959	1080.22	648.438	500.621	-5.4	6.48	-0.69	12.0431	Gigantocellular reticular nucleus	GRN	976	GRN	exp	phasic	exp	FALSE	axons
m2020-19_g3_imec0_404	m2020-19	g3	404	vglut2	0	0.275939	0.043207	1.75919	1078.24	648.161	500.587	-5.38	6.48	-0.69	0.658009	Gigantocellular reticular nucleus	GRN	976	GRN	insp	tonic	tonic	FALSE	soma
m2020-19_g3_imec0_407	m2020-19	g3	407	vglut2	0	0.239074	0.0231086	-0.981167	1078.24	648.161	500.587	-5.38	6.48	-0.69	3.37552	Gigantocellular reticular nucleus	GRN	976	GRN	exp	tonic	tonic	FALSE	axons
m2020-19_g3_imec0_418	m2020-19	g3	418	vglut2	0.584115	0.823163	0.724769	2.48934	1084.18	648.991	500.69	-5.44	6.49	-0.69	8.02996	Gigantocellular reticular nucleus	GRN	976	GRN	insp	phasic	insp	FALSE	soma
m2020-19_g3_imec0_419	m2020-19	g3	419	vglut2	0.509386	0.757585	0.650526	2.38808	1086.16	649.267	500.724	-5.46	6.49	-0.69	14.4563	Gigantocellular reticular nucleus	GRN	976	GRN	insp	phasic	insp	FALSE	soma
m2020-19_g3_imec0_428	m2020-19	g3	428	vglut2	0	0.333357	0.130263	2.72068	1088.14	649.544	500.758	-5.48	6.5	-0.69	16.1164	Gigantocellular reticular nucleus	GRN	976	GRN	insp	tonic	tonic	FALSE	axons
m2020-19_g3_imec0_438	m2020-19	g3	438	vglut2	0	0.329631	0.139117	2.65535	1090.12	649.82	500.792	-5.5	6.5	-0.69	12.0984	Gigantocellular reticular nucleus	GRN	976	GRN	insp	tonic	tonic	FALSE	axons
m2020-19_g3_imec0_437	m2020-19	g3	437	vglut2	0.438831	0.707957	0.58952	2.71351	1092.1	650.097	500.827	-5.52	6.5	-0.69	0.577908	Gigantocellular reticular nucleus	GRN	976	GRN	insp	phasic	insp	FALSE	axons
m2020-19_g3_imec0_440	m2020-19	g3	440	vglut2	0.48887	0.743041	0.632699	2.08648	1100.02	651.203	500.964	-5.6	6.51	-0.69	9.48952	Gigantocellular reticular nucleus	GRN	976	GRN	insp	phasic	insp	TRUE	axons
m2020-19_g3_imec0_452	m2020-19	g3	452	vglut2	0.162825	0.553058	0.374401	-0.876637	1100.02	651.203	500.964	-5.6	6.51	-0.69	9.69703	Gigantocellular reticular nucleus	GRN	976	GRN	exp	phasic	exp	FALSE	axons
m2020-19_g3_imec0_448	m2020-19	g3	448	vglut2	0	0.316083	0.100921	-0.317311	1096.06	650.65	500.895	-5.56	6.51	-0.69	2.20949	Gigantocellular reticular nucleus	GRN	976	GRN	exp	tonic	tonic	FALSE	axons
m2020-19_g3_imec0_451	m2020-19	g3	451	vglut2	0.631437	0.821888	0.741231	2.45061	1098.04	650.926	500.93	-5.58	6.51	-0.69	8.76323	Gigantocellular reticular nucleus	GRN	976	GRN	insp	phasic	insp	TRUE	soma
m2020-19_g3_imec0_463	m2020-19	g3	463	vglut2	0.212513	0.593728	0.421572	-2.2722	1102	651.48	500.998	-5.62	6.51	-0.69	8.06491	Gigantocellular reticular nucleus	GRN	976	GRN	exp	phasic	exp	FALSE	soma
m2020-19_g3_imec0_475	m2020-19	g3	475	vglut2	0	0.270038	0.108359	0.987406	1105.96	652.033	501.067	-5.66	6.52	-0.69	1.9923	Gigantocellular reticular nucleus	GRN	976	GRN	insp	tonic	tonic	FALSE	axons
m2020-19_g3_imec0_495	m2020-19	g3	495	vglut2	0.0326697	0.434304	0.243917	-0.113392	1107.94	652.309	501.101	-5.68	6.52	-0.69	4.19534	Gigantocellular reticular nucleus	GRN	976	GRN	exp	tonic	tonic	FALSE	soma
m2020-19_g3_imec0_511	m2020-19	g3	511	vglut2	0.0395664	0.464017	0.264558	-0.0466277	1111.91	652.862	501.17	-5.72	6.53	-0.69	9.56263	Gigantocellular reticular nucleus	GRN	976	GRN	exp	tonic	tonic	FALSE	soma
m2020-19_g3_imec0_509	m2020-19	g3	509	vglut2	0.575905	0.791938	0.699571	2.09293	1109.92	652.586	501.136	-5.7	6.53	-0.69	0.891322	Gigantocellular reticular nucleus	GRN	976	GRN	insp	phasic	insp	FALSE	soma
m2020-19_g3_imec0_525	m2020-19	g3	525	vglut2	0.336029	0.680186	0.529561	1.82775	1115.87	653.415	501.238	-5.76	6.53	-0.69	7.42518	Gigantocellular reticular nucleus	GRN	976	GRN	insp	phasic	insp	FALSE	axons
m2020-19_g3_imec0_533	m2020-19	g3	533	vglut2	0	0.302539	0.082054	-0.471077	1115.87	653.415	501.238	-5.76	6.53	-0.69	1.37569	Gigantocellular reticular nucleus	GRN	976	GRN	exp	tonic	tonic	FALSE	axons
m2020-19_g3_imec0_541	m2020-19	g3	541	vglut2	0	0.334835	0.143251	1.46628	1119.83	653.968	501.307	-5.8	6.54	-0.69	10.5695	Gigantocellular reticular nucleus	GRN	976	GRN	insp	tonic	tonic	FALSE	soma
m2020-19_g3_imec0_553	m2020-19	g3	553	vglut2	0	0.376201	0.185147	-2.55272	1121.81	654.245	501.341	-5.82	6.54	-0.69	3.46583	Gigantocellular reticular nucleus	GRN	976	GRN	exp	tonic	tonic	FALSE	soma
m2020-19_g3_imec0_565	m2020-19	g3	565	vglut2	0.0120245	0.422021	0.227059	1.85802	1125.77	654.798	501.41	-5.86	6.55	-0.69	7.17036	Gigantocellular reticular nucleus	GRN	976	GRN	insp	tonic	tonic	FALSE	axons
m2020-19_g3_imec0_567	m2020-19	g3	567	vglut2	0.318036	0.661623	0.509887	0.823685	1125.77	654.798	501.41	-5.86	6.55	-0.69	9.77283	Gigantocellular reticular nucleus	GRN	976	GRN	insp	phasic	insp	FALSE	soma
m2020-19_g3_imec0_569	m2020-19	g3	569	vglut2	0	0.250917	0.0412969	-0.403156	1129.73	655.351	501.479	-5.9	6.55	-0.69	0.819285	Gigantocellular reticular nucleus	GRN	976	GRN	exp	tonic	tonic	FALSE	axons
m2020-19_g3_imec0_578	m2020-19	g3	578	vglut2	0	0.363932	0.130599	-1.57565	1129.73	655.351	501.479	-5.9	6.55	-0.69	6.26237	Gigantocellular reticular nucleus	GRN	976	GRN	exp	tonic	tonic	FALSE	axons
m2020-19_g3_imec0_573	m2020-19	g3	573	vglut2	0.685483	0.853487	0.783403	0.487701	1131.71	655.627	501.513	-5.92	6.56	-0.68	14.3122	Gigantocellular reticular nucleus	GRN	976	GRN	insp	phasic	insp	FALSE	soma
m2020-19_g3_imec0_587	m2020-19	g3	587	vglut2	0	0.275143	0.0696204	-1.56272	1131.71	655.627	501.513	-5.92	6.56	-0.68	0.71123	Gigantocellular reticular nucleus	GRN	976	GRN	exp	tonic	tonic	FALSE	axons
m2020-19_g3_imec0_576	m2020-19	g3	576	vglut2	0.274937	0.602194	0.453732	-0.142783	1133.69	655.904	501.547	-5.94	6.56	-0.68	7.64774	Gigantocellular reticular nucleus	GRN	976	GRN	exp	phasic	exp	FALSE	axons
m2020-19_g3_imec0_602	m2020-19	g3	602	vglut2	0.144796	0.515541	0.343481	0.0391135	1133.69	655.904	501.547	-5.94	6.56	-0.68	4.16362	Gigantocellular reticular nucleus	GRN	976	GRN	insp	phasic	insp	FALSE	axons
m2020-19_g3_imec0_599	m2020-19	g3	599	vglut2	0.147688	0.532186	0.354851	-0.152818	1137.65	656.457	501.616	-5.98	6.56	-0.68	12.1038	Gigantocellular reticular nucleus	GRN	976	GRN	exp	phasic	exp	FALSE	axons
m2020-19_g3_imec0_600	m2020-19	g3	600	vglut2	0	0.280425	0.0334173	0.663017	1135.67	656.181	501.582	-5.96	6.56	-0.68	2.83739	Gigantocellular reticular nucleus	GRN	976	GRN	insp	tonic	tonic	FALSE	soma
m2020-19_g3_imec0_611	m2020-19	g3	611	vglut2	0.341133	0.650434	0.512203	0.35259	1139.63	656.734	501.65	-6	6.57	-0.68	7.69397	Gigantocellular reticular nucleus	GRN	976	GRN	insp	phasic	insp	FALSE	soma
m2020-19_g3_imec0_614	m2020-19	g3	614	vglut2	0	0.30538	0.10891	-1.24147	1139.63	656.734	501.65	-6	6.57	-0.68	6.84512	Gigantocellular reticular nucleus	GRN	976	GRN	exp	tonic	tonic	FALSE	axons
m2020-19_g3_imec0_625	m2020-19	g3	625	vglut2	0	0.364038	0.1703	2.11208	1141.61	657.01	501.684	-6.02	6.57	-0.68	4.784	Gigantocellular reticular nucleus	GRN	976	GRN	insp	tonic	tonic	FALSE	axons
m2020-19_g3_imec0_628	m2020-19	g3	628	vglut2	0	0.282485	0.0781066	0.160559	1143.59	657.287	501.719	-6.04	6.57	-0.68	1.16872	Gigantocellular reticular nucleus	GRN	976	GRN	insp	tonic	tonic	FALSE	soma
m2020-19_g3_imec0_649	m2020-19	g3	649	vglut2	0	0.26555	0.0553678	3.09421	1145.57	657.563	501.753	-6.06	6.58	-0.68	1.7305	Gigantocellular reticular nucleus	GRN	976	GRN	insp	tonic	tonic	FALSE	soma
m2020-19_g3_imec0_635	m2020-19	g3	635	vglut2	0	0.396521	0.177261	-0.293051	1147.55	657.84	501.787	-6.08	6.58	-0.68	10.1534	Gigantocellular reticular nucleus	GRN	976	GRN	exp	tonic	tonic	FALSE	soma
m2020-19_g3_imec0_638	m2020-19	g3	638	vglut2	0	0.458545	0.223446	0.675326	1147.55	657.84	501.787	-6.08	6.58	-0.68	11.9415	Gigantocellular reticular nucleus	GRN	976	GRN	insp	tonic	tonic	FALSE	soma
m2020-19_g3_imec0_641	m2020-19	g3	641	vglut2	0.130032	0.51277	0.335157	0.684001	1147.55	657.84	501.787	-6.08	6.58	-0.68	3.17124	Gigantocellular reticular nucleus	GRN	976	GRN	insp	phasic	insp	FALSE	axons
m2020-19_g3_imec0_642	m2020-19	g3	642	vglut2	0	0.331557	0.160157	0.74537	1149.53	658.116	501.822	-6.1	6.58	-0.68	1.67029	Gigantocellular reticular nucleus	GRN	976	GRN	insp	tonic	tonic	FALSE	axons
m2020-19_g3_imec0_653	m2020-19	g3	653	vglut2	0.125004	0.536588	0.34742	0.272521	1147.55	657.84	501.787	-6.08	6.58	-0.68	1.8278	Gigantocellular reticular nucleus	GRN	976	GRN	insp	phasic	insp	FALSE	soma
m2020-19_g3_imec0_665	m2020-19	g3	665	vglut2	0	0.256705	0.0636293	-0.458593	1151.52	658.393	501.856	-6.12	6.58	-0.68	5.82585	Gigantocellular reticular nucleus	GRN	976	GRN	exp	tonic	tonic	FALSE	axons
m2020-19_g3_imec0_658	m2020-19	g3	658	vglut2	0.272335	0.639153	0.476203	-0.110649	1149.53	658.116	501.822	-6.1	6.58	-0.68	5.07484	Gigantocellular reticular nucleus	GRN	976	GRN	exp	phasic	exp	FALSE	axons
m2020-19_g3_imec0_673	m2020-19	g3	673	vglut2	0.029373	0.461645	0.258398	0.606811	1155.48	658.946	501.925	-6.15	6.59	-0.68	11.8372	Gigantocellular reticular nucleus	GRN	976	GRN	insp	tonic	tonic	FALSE	soma
m2020-19_g3_imec0_674	m2020-19	g3	674	vglut2	0.113052	0.502641	0.32138	2.38914	1155.48	658.946	501.925	-6.15	6.59	-0.68	16.797	Gigantocellular reticular nucleus	GRN	976	GRN	insp	phasic	insp	FALSE	soma
m2020-19_g3_imec0_678	m2020-19	g3	678	vglut2	0.048761	0.461743	0.267493	0.542233	1155.48	658.946	501.925	-6.15	6.59	-0.68	0.616614	Gigantocellular reticular nucleus	GRN	976	GRN	insp	tonic	tonic	FALSE	soma
m2020-19_g3_imec0_695	m2020-19	g3	695	vglut2	0	0.350218	0.164927	-2.91102	1159.44	659.499	501.993	-6.19	6.59	-0.68	4.91947	Gigantocellular reticular nucleus	GRN	976	GRN	exp	tonic	tonic	FALSE	axons
m2020-19_g3_imec0_712	m2020-19	g3	712	vglut2	0.795378	0.920226	0.87124	-0.943344	1163.4	660.052	502.062	-6.23	6.6	-0.68	20.2445	Gigantocellular reticular nucleus	GRN	976	GRN	exp	phasic	exp	FALSE	soma
m2020-19_g3_imec0_714	m2020-19	g3	714	vglut2	0	0.25499	0.0506615	-2.65457	1163.4	660.052	502.062	-6.23	6.6	-0.68	16.5185	Gigantocellular reticular nucleus	GRN	976	GRN	exp	tonic	tonic	FALSE	soma
m2020-19_g3_imec0_723	m2020-19	g3	723	vglut2	0.0526513	0.448076	0.261293	2.39572	1165.38	660.329	502.096	-6.25	6.6	-0.68	12.6855	Gigantocellular reticular nucleus	GRN	976	GRN	insp	tonic	tonic	FALSE	axons
m2020-19_g3_imec0_725	m2020-19	g3	725	vglut2	0.159866	0.521781	0.354006	0.677024	1167.36	660.605	502.13	-6.27	6.61	-0.68	8.65679	Gigantocellular reticular nucleus	GRN	976	GRN	insp	phasic	insp	FALSE	soma
m2020-19_g3_imec0_726	m2020-19	g3	726	vglut2	0	0.286602	0.0635287	-2.12869	1167.36	660.605	502.13	-6.27	6.61	-0.68	5.20923	Gigantocellular reticular nucleus	GRN	976	GRN	exp	tonic	tonic	FALSE	axons
m2020-19_g3_imec0_740	m2020-19	g3	740	vglut2	0.0390447	0.436276	0.248059	0.735054	1173.3	661.435	502.233	-6.33	6.61	-0.68	13.2333	Gigantocellular reticular nucleus	GRN	976	GRN	insp	tonic	tonic	FALSE	axons
m2020-19_g3_imec0_761	m2020-19	g3	761	vglut2	0.353261	0.646152	0.514562	2.85554	1173.3	661.435	502.233	-6.33	6.61	-0.68	24.5689	Gigantocellular reticular nucleus	GRN	976	GRN	insp	phasic	insp	TRUE	soma
m2020-19_g3_imec0_742	m2020-19	g3	742	vglut2	0.915874	0.9597	0.941654	-1.34335	1169.34	660.882	502.165	-6.29	6.61	-0.68	3.91902	Gigantocellular reticular nucleus	GRN	976	GRN	exp	phasic	exp	FALSE	soma
m2020-19_g3_imec0_770	m2020-19	g3	770	vglut2	0	0.237784	0.0466457	-1.07574	1175.28	661.711	502.268	-6.35	6.62	-0.68	2.72504	Gigantocellular reticular nucleus	GRN	976	GRN	exp	tonic	tonic	FALSE	soma
m2020-19_g3_imec0_797	m2020-19	g3	797	vglut2	0	0.316315	0.10087	1.41748	1175.28	661.711	502.268	-6.35	6.62	-0.68	5.50115	Gigantocellular reticular nucleus	GRN	976	GRN	insp	tonic	tonic	FALSE	soma
m2020-19_g3_imec0_796	m2020-19	g3	796	vglut2	0	0.313553	0.143115	2.47071	1181.22	662.541	502.371	-6.41	6.63	-0.68	26.1838	Gigantocellular reticular nucleus	GRN	976	GRN	insp	tonic	tonic	TRUE	soma
m2020-19_g3_imec0_847	m2020-19	g3	847	vglut2	0.00723626	0.424631	0.226296	-2.77971	1193.11	664.2	502.576	-6.53	6.64	-0.67	1.66653	Gigantocellular reticular nucleus	GRN	976	GRN	exp	tonic	tonic	FALSE	soma
m2020-19_g3_imec0_848	m2020-19	g3	848	vglut2	0.287725	0.638261	0.482055	-1.76841	1189.14	663.647	502.508	-6.49	6.64	-0.67	11.0345	Gigantocellular reticular nucleus	GRN	976	GRN	exp	phasic	exp	FALSE	axons
m2020-19_g3_imec0_849	m2020-19	g3	849	vglut2	0.217812	0.606722	0.43215	2.06271	1189.14	663.647	502.508	-6.49	6.64	-0.67	7.54237	Gigantocellular reticular nucleus	GRN	976	GRN	insp	phasic	insp	FALSE	soma
m2020-19_g3_imec0_858	m2020-19	g3	858	vglut2	0	0.397708	0.200905	2.54423	1195.09	664.477	502.611	-6.55	6.64	-0.67	20.4214	Gigantocellular reticular nucleus	GRN	976	GRN	insp	tonic	tonic	FALSE	soma
m2020-19_g3_imec0_862	m2020-19	g3	862	vglut2	0	0.271289	0.0841736	-3.09431	1193.11	664.2	502.576	-6.53	6.64	-0.67	10.9265	Gigantocellular reticular nucleus	GRN	976	GRN	exp	tonic	tonic	FALSE	soma
m2020-19_g3_imec0_866	m2020-19	g3	866	vglut2	0	0.42408	0.192196	1.81509	1197.07	664.753	502.645	-6.57	6.65	-0.67	6.41021	Gigantocellular reticular nucleus	GRN	976	GRN	insp	tonic	tonic	TRUE	soma
m2020-19_g3_imec0_883	m2020-19	g3	883	vglut2	0	0.351482	0.133739	-2.12555	1201.03	665.306	502.714	-6.61	6.65	-0.67	3.85075	Gigantocellular reticular nucleus	GRN	976	GRN	exp	tonic	tonic	FALSE	axons
m2020-19_g3_imec0_903	m2020-19	g3	903	vglut2	0.741183	0.883832	0.825249	-1.82976	1201.03	665.306	502.714	-6.61	6.65	-0.67	1.82511	Gigantocellular reticular nucleus	GRN	976	GRN	exp	phasic	exp	FALSE	soma
m2020-19_g3_imec0_916	m2020-19	g3	916	vglut2	0.469107	0.732855	0.618082	1.35746	1206.97	666.136	502.817	-6.67	6.66	-0.67	4.25018	Gigantocellular reticular nucleus	GRN	976	GRN	insp	phasic	insp	TRUE	axons
m2020-19_g3_imec0_917	m2020-19	g3	917	vglut2	0.311958	0.651657	0.500852	1.1008	1206.97	666.136	502.817	-6.67	6.66	-0.67	10.3835	Gigantocellular reticular nucleus	GRN	976	GRN	insp	phasic	insp	FALSE	axons
m2020-19_g3_imec0_922	m2020-19	g3	922	vglut2	0	0.246232	0.0404724	1.23889	1206.97	666.136	502.817	-6.67	6.66	-0.67	1.83103	Gigantocellular reticular nucleus	GRN	976	GRN	insp	tonic	tonic	FALSE	soma
m2020-19_g3_imec0_926	m2020-19	g3	926	vglut2	0	0.238407	0.0376889	-2.10977	1208.95	666.412	502.851	-6.69	6.66	-0.67	3.13414	Gigantocellular reticular nucleus	GRN	976	GRN	exp	tonic	tonic	FALSE	axons
m2020-19_g3_imec0_928	m2020-19	g3	928	vglut2	0.0597258	0.460409	0.271806	-2.02103	1204.99	665.859	502.782	-6.65	6.66	-0.67	3.9416	Gigantocellular reticular nucleus	GRN	976	GRN	exp	tonic	tonic	FALSE	soma
m2020-19_g3_imec0_937	m2020-19	g3	937	vglut2			0	1.5708	1204.99	665.859	502.782	-6.65	6.66	-0.67	0.233314	Gigantocellular reticular nucleus	GRN	976	GRN	insp		insp	FALSE	soma
m2020-19_g3_imec0_958	m2020-19	g3	958	vglut2	0.184849	0.551548	0.383197	-2.96634	1218.85	667.795	503.022	-6.79	6.68	-0.67	4.64584	Gigantocellular reticular nucleus	GRN	976	GRN	exp	phasic	exp	FALSE	soma
m2020-19_g3_imec0_961	m2020-19	g3	961	vglut2	0	0.269288	0.0668367	2.52866	1220.83	668.071	503.057	-6.81	6.68	-0.67	7.2553	Gigantocellular reticular nucleus	GRN	976	GRN	insp	tonic	tonic	FALSE	axons
m2020-19_g3_imec0_978	m2020-19	g3	978	vglut2	0.244344	0.632174	0.459919	-1.98133	1222.81	668.348	503.091	-6.83	6.68	-0.67	25.5296	Gigantocellular reticular nucleus	GRN	976	GRN	exp	phasic	exp	FALSE	soma
m2020-19_g3_imec0_989	m2020-19	g3	989	vglut2	0.00691862	0.392301	0.207653	2.98894	1224.79	668.625	503.125	-6.85	6.69	-0.67	5.20493	Gigantocellular reticular nucleus	GRN	976	GRN	insp	tonic	tonic	FALSE	soma
m2020-19_g3_imec0_993	m2020-19	g3	993	vglut2	0.52543	0.757667	0.656855	1.63718	1224.79	668.625	503.125	-6.85	6.69	-0.67	3.6169	Gigantocellular reticular nucleus	GRN	976	GRN	insp	phasic	insp	FALSE	axons
m2020-19_g3_imec0_995	m2020-19	g3	995	vglut2	0	0.416109	0.196765	0.531562	1224.79	668.625	503.125	-6.85	6.69	-0.67	1.9208	Gigantocellular reticular nucleus	GRN	976	GRN	insp	tonic	tonic	FALSE	soma
m2020-19_g3_imec0_1017	m2020-19	g3	1017	vglut2	0	0.37749	0.156787	2.18043	1224.79	668.625	503.125	-6.85	6.69	-0.67	0.456413	Gigantocellular reticular nucleus	GRN	976	GRN	insp	tonic	tonic	FALSE	soma
m2020-19_g3_imec0_1013	m2020-19	g3	1013	vglut2	0	0.374861	0.182617	1.39876	1226.77	668.901	503.16	-6.87	6.69	-0.67	0.867131	Gigantocellular reticular nucleus	GRN	976	GRN	insp	tonic	tonic	FALSE	axons
m2020-19_g3_imec0_1002	m2020-19	g3	1002	vglut2	0.0275056	0.430378	0.23921	-2.121	1230.73	669.454	503.228	-6.91	6.69	-0.67	2.5815	Gigantocellular reticular nucleus	GRN	976	GRN	exp	tonic	tonic	FALSE	soma
m2020-19_g3_imec0_1008	m2020-19	g3	1008	vglut2	0.36116	0.680711	0.540122	-0.880193	1230.73	669.454	503.228	-6.91	6.69	-0.67	2.06972	Gigantocellular reticular nucleus	GRN	976	GRN	exp	phasic	exp	FALSE	soma
m2020-19_g3_imec0_1028	m2020-19	g3	1028	vglut2	0	0.36606	0.143879	-1.43626	1232.72	669.731	503.263	-6.93	6.7	-0.67	10.4905	Gigantocellular reticular nucleus	GRN	976	GRN	exp	tonic	tonic	FALSE	axons
m2020-19_g3_imec0_1021	m2020-19	g3	1021	vglut2	0.625523	0.815939	0.734894	1.15227	1234.7	670.007	503.297	-6.95	6.7	-0.67	11.2329	Medullary reticular nucleus ventral part	MDRNv	988	MDRNv	insp	phasic	insp	FALSE	soma
m2020-19_g3_imec0_1025	m2020-19	g3	1025	vglut2	0	0.319383	0.136317	-2.73259	1234.7	670.007	503.297	-6.95	6.7	-0.67	3.40939	Medullary reticular nucleus ventral part	MDRNv	988	MDRNv	exp	tonic	tonic	FALSE	soma
m2020-19_g3_imec0_1042	m2020-19	g3	1042	vglut2	0	0.305674	0.0752738	1.86309	1236.68	670.284	503.331	-6.97	6.7	-0.67	3.39165	Medullary reticular nucleus ventral part	MDRNv	988	MDRNv	insp	tonic	tonic	FALSE	soma
m2020-19_g3_imec0_1045	m2020-19	g3	1045	vglut2	0.0853977	0.481779	0.296294	-2.27079	1240.64	670.837	503.4	-7.01	6.71	-0.67	10.4862	Medullary reticular nucleus ventral part	MDRNv	988	MDRNv	exp	tonic	tonic	FALSE	soma
m2020-19_g3_imec0_1056	m2020-19	g3	1056	vglut2	0.46787	0.75205	0.630652	1.22528	1240.64	670.837	503.4	-7.01	6.71	-0.67	8.42509	Medullary reticular nucleus ventral part	MDRNv	988	MDRNv	insp	phasic	insp	FALSE	soma
m2020-19_g3_imec0_1050	m2020-19	g3	1050	vglut2	0.744139	0.886858	0.828506	-1.8416	1238.66	670.56	503.366	-6.99	6.71	-0.67	5.20708	Medullary reticular nucleus ventral part	MDRNv	988	MDRNv	exp	phasic	exp	FALSE	soma
m2020-19_g3_imec0_1058	m2020-19	g3	1058	vglut2	0.703431	0.860739	0.795092	1.3717	1244.6	671.39	503.468	-7.05	6.71	-0.67	5.83338	Medullary reticular nucleus ventral part	MDRNv	988	MDRNv	insp	phasic	insp	FALSE	axons
m2020-19_g3_imec0_1080	m2020-19	g3	1080	vglut2	0.517849	0.775756	0.666273	-1.7775	1244.6	671.39	503.468	-7.05	6.71	-0.67	7.28917	Medullary reticular nucleus ventral part	MDRNv	988	MDRNv	exp	phasic	exp	FALSE	soma
m2020-19_g3_imec0_1057	m2020-19	g3	1057	vglut2	0	0.409231	0.208049	-1.03153	1242.62	671.113	503.434	-7.03	6.71	-0.67	16.004	Medullary reticular nucleus ventral part	MDRNv	988	MDRNv	exp	tonic	tonic	FALSE	soma
m2020-19_g3_imec0_1084	m2020-19	g3	1084	vglut2	0.117423	0.565942	0.36249	1.89527	1242.62	671.113	503.434	-7.03	6.71	-0.67	3.10404	Medullary reticular nucleus ventral part	MDRNv	988	MDRNv	insp	phasic	insp	FALSE	axons
m2020-19_g3_imec0_1072	m2020-19	g3	1072	vglut2	0	0.340125	0.155948	-2.04846	1244.6	671.39	503.468	-7.05	6.71	-0.67	6.25807	Medullary reticular nucleus ventral part	MDRNv	988	MDRNv	exp	tonic	tonic	FALSE	axons
m2020-19_g3_imec0_1082	m2020-19	g3	1082	vglut2	0	0.390776	0.18335	0.891845	1244.6	671.39	503.468	-7.05	6.71	-0.67	2.36539	Medullary reticular nucleus ventral part	MDRNv	988	MDRNv	insp	tonic	tonic	FALSE	soma
m2020-19_g3_imec0_1099	m2020-19	g3	1099	vglut2	0	0.286452	0.0761463	-0.0445238	1244.6	671.39	503.468	-7.05	6.71	-0.67	0.864443	Medullary reticular nucleus ventral part	MDRNv	988	MDRNv	exp	tonic	tonic	FALSE	soma
m2020-19_g3_imec0_1091	m2020-19	g3	1091	vglut2	0.619995	0.822647	0.737499	-1.85699	1248.56	671.943	503.537	-7.09	6.72	-0.66	24.2689	Medullary reticular nucleus ventral part	MDRNv	988	MDRNv	exp	phasic	exp	FALSE	soma
m2020-19_g3_imec0_1093	m2020-19	g3	1093	vglut2	0	0.272475	0.0711779	0.496113	1248.56	671.943	503.537	-7.09	6.72	-0.66	5.89627	Medullary reticular nucleus ventral part	MDRNv	988	MDRNv	insp	tonic	tonic	FALSE	axons
m2020-19_g3_imec0_1120	m2020-19	g3	1120	vglut2	0	0.35441	0.171259	1.14708	1250.54	672.219	503.571	-7.11	6.72	-0.66	4.56735	Medullary reticular nucleus ventral part	MDRNv	988	MDRNv	insp	tonic	tonic	FALSE	axons
m2020-19_g3_imec0_1132	m2020-19	g3	1132	vglut2	0	0.333826	0.0949545	-0.719137	1258.46	673.326	503.709	-7.18	6.73	-0.66	14.5445	Medullary reticular nucleus ventral part	MDRNv	988	MDRNv	exp	tonic	tonic	FALSE	soma
m2020-19_g3_imec0_1141	m2020-19	g3	1141	vglut2	0	0.361409	0.148521	-3.02841	1260.44	673.602	503.743	-7.2	6.74	-0.66	3.81365	Medullary reticular nucleus ventral part	MDRNv	988	MDRNv	exp	tonic	tonic	FALSE	soma
m2020-19_g3_imec0_1142	m2020-19	g3	1142	vglut2	0.411555	0.717119	0.584707	1.69759	1262.42	673.879	503.777	-7.22	6.74	-0.66	10.2276	Medullary reticular nucleus ventral part	MDRNv	988	MDRNv	insp	phasic	insp	FALSE	soma
m2020-19_g3_imec0_1172	m2020-19	g3	1172	vglut2	0.332703	0.626078	0.493292	0.469355	1264.4	674.155	503.811	-7.24	6.74	-0.66	10.1486	Medullary reticular nucleus ventral part	MDRNv	988	MDRNv	insp	phasic	insp	TRUE	soma
m2020-19_g3_imec0_1188	m2020-19	g3	1188	vglut2	0.918881	0.962322	0.944598	2.1177	1268.36	674.708	503.88	-7.28	6.75	-0.66	5.26891	Medullary reticular nucleus ventral part	MDRNv	988	MDRNv	insp	phasic	insp	FALSE	soma
m2020-19_g3_imec0_1204	m2020-19	g3	1204	vglut2	0	0.285003	0.0737131	2.43231	1268.36	674.708	503.88	-7.28	6.75	-0.66	0.738647	Medullary reticular nucleus ventral part	MDRNv	988	MDRNv	insp	tonic	tonic	FALSE	soma
m2020-19_g3_imec0_1185	m2020-19	g3	1185	vglut2	0	0.326898	0.134608	1.49014	1268.36	674.708	503.88	-7.28	6.75	-0.66	10.0309	Medullary reticular nucleus ventral part	MDRNv	988	MDRNv	insp	tonic	tonic	FALSE	axons
m2020-19_g3_imec0_1191	m2020-19	g3	1191	vglut2	0	0.279487	0.0470283	1.65783	1268.36	674.708	503.88	-7.28	6.75	-0.66	2.81912	Medullary reticular nucleus ventral part	MDRNv	988	MDRNv	insp	tonic	tonic	FALSE	axons
m2020-19_g3_imec0_1216	m2020-19	g3	1216	vglut2	0	0.280322	0.0606461	2.20367	1274.31	675.538	503.983	-7.34	6.76	-0.66	9.73627	Medullary reticular nucleus ventral part	MDRNv	988	MDRNv	insp	tonic	tonic	FALSE	axons
m2020-19_g3_imec0_1217	m2020-19	g3	1217	vglut2	0.0420936	0.436805	0.249798	1.5054	1272.33	675.261	503.949	-7.32	6.75	-0.66	21.2283	Medullary reticular nucleus ventral part	MDRNv	988	MDRNv	insp	tonic	tonic	TRUE	soma
m2020-19_g3_imec0_1222	m2020-19	g3	1222	vglut2	0	0.26295	0.0650155	1.24759	1274.31	675.538	503.983	-7.34	6.76	-0.66	6.0511	Medullary reticular nucleus ventral part	MDRNv	988	MDRNv	insp	tonic	tonic	FALSE	soma
m2020-19_g3_imec0_1241	m2020-19	g3	1241	vglut2	0.479308	0.752603	0.635452	-1.68533	1278.27	676.091	504.052	-7.38	6.76	-0.66	13.8047	Medullary reticular nucleus ventral part	MDRNv	988	MDRNv	exp	phasic	exp	TRUE	soma
m2020-19_g3_imec0_1266	m2020-19	g3	1266	vglut2	0.461531	0.720383	0.606804	-1.51663	1280.25	676.367	504.086	-7.4	6.76	-0.66	16.04	Medullary reticular nucleus ventral part	MDRNv	988	MDRNv	exp	phasic	exp	TRUE	axons
m2020-19_g3_imec0_1280	m2020-19	g3	1280	vglut2	0.302947	0.641245	0.490352	1.77999	1286.19	677.197	504.189	-7.46	6.77	-0.66	8.53046	Medullary reticular nucleus ventral part	MDRNv	988	MDRNv	insp	phasic	insp	FALSE	soma
m2020-19_g3_imec0_1301	m2020-19	g3	1301	vglut2	0.238345	0.596735	0.434588	1.04198	1288.17	677.474	504.223	-7.48	6.77	-0.66	0.565006	Medullary reticular nucleus ventral part	MDRNv	988	MDRNv	insp	phasic	insp	FALSE	soma
m2020-19_g3_imec0_1324	m2020-19	g3	1324	vglut2	0.134295	0.521903	0.342597	1.20992	1292.13	678.027	504.292	-7.52	6.78	-0.66	9.4449	Medullary reticular nucleus ventral part	MDRNv	988	MDRNv	insp	phasic	insp	TRUE	axons
m2020-19_g3_imec0_1338	m2020-19	g3	1338	vglut2	0	0.389343	0.187271	3.06181	1296.09	678.58	504.36	-7.56	6.79	-0.66	9.83787	Medullary reticular nucleus ventral part	MDRNv	988	MDRNv	insp	tonic	tonic	FALSE	soma
m2020-19_g3_imec0_1339	m2020-19	g3	1339	vglut2	0.682487	0.887165	0.807953	-1.97397	1300.05	679.133	504.429	-7.6	6.79	-0.66	10.7953	Medullary reticular nucleus ventral part	MDRNv	988	MDRNv	exp	phasic	exp	FALSE	soma
m2020-19_g3_imec0_1355	m2020-19	g3	1355	vglut2	0	0.374898	0.155349	2.12391	1300.05	679.133	504.429	-7.6	6.79	-0.66	2.15251	Medullary reticular nucleus ventral part	MDRNv	988	MDRNv	insp	tonic	tonic	FALSE	axons
m2020-19_g3_imec0_1398	m2020-19	g3	1398	vglut2	0	0.290485	0.103742	-1.58073	1325.8	682.728	504.875	-7.86	6.83	-0.65	7.15746					exp	tonic	tonic	FALSE	soma
m2020-19_g3_imec0_1412	m2020-19	g3	1412	vglut2	0	0.357987	0.137382	1.73095	1325.8	682.728	504.875	-7.86	6.83	-0.65	7.05908					insp	tonic	tonic	FALSE	axons
m2020-19_g3_imec0_1438	m2020-19	g3	1438	vglut2	0	0.330932	0.145386	2.95743	1331.74	683.557	504.978	-7.92	6.84	-0.65	2.09928					insp	tonic	tonic	FALSE	axons
m2020-19_g3_imec0_1488	m2020-19	g3	1488	vglut2	0	0.356798	0.136381	-2.68851	1345.6	685.493	505.218	-8.06	6.85	-0.65	1.25151					exp	tonic	tonic	FALSE	axons
m2020-19_g3_imec0_1498	m2020-19	g3	1498	vglut2	0	0.322536	0.0907995	1.72671	1345.6	685.493	505.218	-8.06	6.85	-0.65	14.5455					insp	tonic	tonic	FALSE	soma
m2020-19_g3_imec0_1499	m2020-19	g3	1499	vglut2	0	0.264554	0.0427698	1.87466	1347.58	685.77	505.252	-8.08	6.86	-0.65	7.17197					insp	tonic	tonic	TRUE	soma
m2020-19_g3_imec0_1519	m2020-19	g3	1519	vglut2	0.00242788	0.382457	0.199951	-1.34943	1351.54	686.323	505.321	-8.12	6.86	-0.65	2.89975					exp	tonic	tonic	TRUE	soma
m2020-19_g4_imec0_002	m2020-19	g4	2	vglut2	0	0.239866	0.0562884	0.269996	1017.02	641.373	447.884	-4.77	6.41	-1.22	15.5828	Pontine reticular nucleus caudal part	PRNc	914	PRNc	insp	tonic	tonic	FALSE	axons
m2020-19_g4_imec0_006	m2020-19	g4	6	vglut2	0	0.258277	0.0611232	0.204436	1017.02	641.373	447.884	-4.77	6.41	-1.22	1.87278	Pontine reticular nucleus caudal part	PRNc	914	PRNc	insp	tonic	tonic	FALSE	axons
m2020-19_g4_imec0_008	m2020-19	g4	8	vglut2	0	0.267181	0.0535156	2.93379	1023.01	641.754	448.007	-4.83	6.42	-1.22	27.3132	Pontine reticular nucleus caudal part	PRNc	914	PRNc	insp	tonic	tonic	FALSE	axons
m2020-19_g4_imec0_039	m2020-19	g4	39	vglut2	0	0.269331	0.0769179	-0.352953	1030.99	642.261	448.171	-4.91	6.42	-1.22	3.64172	Pons	P	884	P	exp	tonic	tonic	FALSE	soma
m2020-19_g4_imec0_056	m2020-19	g4	56	vglut2	0	0.286641	0.0459922	1.62702	1034.98	642.515	448.253	-4.95	6.43	-1.22	6.52114	Intermediate reticular nucleus	IRN	979	IRN	insp	tonic	tonic	FALSE	axons
m2020-19_g4_imec0_059	m2020-19	g4	59	vglut2	0	0.268984	0.0838366	-1.2974	1038.97	642.769	448.335	-4.99	6.43	-1.22	28.8987	Intermediate reticular nucleus	IRN	979	IRN	exp	tonic	tonic	FALSE	axons
m2020-19_g4_imec0_063	m2020-19	g4	63	vglut2	0	0.300244	0.0642051	0.595471	1038.97	642.769	448.335	-4.99	6.43	-1.22	18.517	Intermediate reticular nucleus	IRN	979	IRN	insp	tonic	tonic	FALSE	axons
m2020-19_g4_imec0_100	m2020-19	g4	100	vglut2	0	0.264259	0.083217	2.3205	1042.96	643.023	448.417	-5.03	6.43	-1.22	50.402	Intermediate reticular nucleus	IRN	979	IRN	insp	tonic	tonic	FALSE	soma
m2020-19_g4_imec0_102	m2020-19	g4	102	vglut2	0	0.313322	0.0823887	-1.13947	1046.95	643.276	448.499	-5.07	6.43	-1.22	5.00837	Intermediate reticular nucleus	IRN	979	IRN	exp	tonic	tonic	FALSE	axons
m2020-19_g4_imec0_109	m2020-19	g4	109	vglut2	0	0.270878	0.0389281	2.9441	1046.95	643.276	448.499	-5.07	6.43	-1.22	6.87057	Intermediate reticular nucleus	IRN	979	IRN	insp	tonic	tonic	FALSE	axons
m2020-19_g4_imec0_122	m2020-19	g4	122	vglut2	0	0.238444	0.0223137	-2.21123	1050.94	643.53	448.581	-5.11	6.44	-1.21	0.360627	Intermediate reticular nucleus	IRN	979	IRN	exp	tonic	tonic	FALSE	soma
m2020-19_g4_imec0_126	m2020-19	g4	126	vglut2	0	0.332233	0.0998309	1.72752	1050.94	643.53	448.581	-5.11	6.44	-1.21	0.361871	Intermediate reticular nucleus	IRN	979	IRN	insp	tonic	tonic	FALSE	soma
m2020-19_g4_imec0_237	m2020-19	g4	237	vglut2	0	0.388575	0.174854	2.35623	1076.89	645.18	449.114	-5.37	6.45	-1.21	10.5502	Intermediate reticular nucleus	IRN	979	IRN	insp	tonic	tonic	FALSE	axons
m2020-19_g4_imec0_270	m2020-19	g4	270	vglut2	0.973488	0.99082	0.984382	-2.13847	1082.87	645.561	449.237	-5.43	6.46	-1.21	31.8838	Facial motor nucleus	VII	968	VII	exp	phasic	exp	FALSE	soma
m2020-19_g4_imec0_268	m2020-19	g4	268	vglut2	0	0.445565	0.233147	1.70501	1082.87	645.561	449.237	-5.43	6.46	-1.21	1.11795	Facial motor nucleus	VII	968	VII	insp	tonic	tonic	FALSE	soma
m2020-19_g4_imec0_372	m2020-19	g4	372	vglut2	0.306987	0.652209	0.49915	-1.58318	1120.79	647.972	450.016	-5.81	6.48	-1.2	10.3743	Intermediate reticular nucleus	IRN	979	IRN	exp	phasic	exp	TRUE	axons
m2020-19_g4_imec0_454	m2020-19	g4	454	vglut2	0	0.297388	0.0971876	-2.35126	1144.74	649.494	450.508	-6.05	6.49	-1.19	1.87215	Intermediate reticular nucleus	IRN	979	IRN	exp	tonic	tonic	FALSE	axons
m2020-19_g4_imec0_449	m2020-19	g4	449	vglut2	0	0.31768	0.0473125	-2.30119	1142.74	649.368	450.467	-6.03	6.49	-1.2	1.36106	Intermediate reticular nucleus	IRN	979	IRN	exp	tonic	tonic	FALSE	axons
m2020-19_g4_imec0_465	m2020-19	g4	465	vglut2	0.982898	0.993574	0.98951	-1.04879	1152.72	650.002	450.672	-6.13	6.5	-1.19	17.9754	Intermediate reticular nucleus	IRN	979	IRN	exp	phasic	exp	FALSE	axons
m2020-19_g4_imec0_491	m2020-19	g4	491	vglut2	0.141234	0.53651	0.354616	-2.78714	1162.7	650.637	450.877	-6.23	6.51	-1.19	1.65329	Intermediate reticular nucleus	IRN	979	IRN	exp	phasic	exp	FALSE	unknown
m2020-19_g4_imec0_481	m2020-19	g4	481	vglut2	0.33056	0.60853	0.481565	1.38079	1160.7	650.51	450.836	-6.21	6.51	-1.19	0.380524	Intermediate reticular nucleus	IRN	979	IRN	insp	phasic	insp	FALSE	axons
m2020-19_g4_imec0_486	m2020-19	g4	486	vglut2	0	0.238312	0.0354813	0.263103	1164.69	650.763	450.918	-6.25	6.51	-1.19	2.69041	Intermediate reticular nucleus	IRN	979	IRN	insp	tonic	tonic	FALSE	soma
m2020-19_g4_imec0_513	m2020-19	g4	513	vglut2	0.822959	0.919486	0.880008	1.75279	1170.68	651.144	451.041	-6.31	6.51	-1.19	9.8756	Intermediate reticular nucleus	IRN	979	IRN	insp	phasic	insp	FALSE	axons
m2020-19_g4_imec0_522	m2020-19	g4	522	vglut2	0.677951	0.841502	0.77222	-2.24862	1178.66	651.652	451.205	-6.39	6.52	-1.19	2.37703	Intermediate reticular nucleus	IRN	979	IRN	exp	phasic	exp	FALSE	axons
m2020-19_g4_imec0_540	m2020-19	g4	540	vglut2	0.768164	0.894434	0.842507	1.39434	1180.66	651.779	451.246	-6.41	6.52	-1.19	4.19882	Intermediate reticular nucleus	IRN	979	IRN	insp	phasic	insp	FALSE	axons
m2020-19_g4_imec0_566	m2020-19	g4	566	vglut2			0	1.5708	1190.63	652.413	451.451	-6.51	6.52	-1.19	0.216376	Intermediate reticular nucleus	IRN	979	IRN	insp		insp	FALSE	axons
m2020-19_g4_imec0_582	m2020-19	g4	582	vglut2	0	0.229295	0.0249561	-0.0886435	1192.63	652.54	451.492	-6.53	6.53	-1.19	0.457624	Intermediate reticular nucleus	IRN	979	IRN	exp	tonic	tonic	FALSE	axons
m2020-19_g4_imec0_585	m2020-19	g4	585	vglut2	0	0.327104	0.143255	1.02294	1194.62	652.667	451.533	-6.55	6.53	-1.18	9.07849	Intermediate reticular nucleus	IRN	979	IRN	insp	tonic	tonic	FALSE	soma
m2020-19_g4_imec0_590	m2020-19	g4	590	vglut2	0.837297	0.925097	0.889111	0.59562	1200.61	653.048	451.656	-6.61	6.53	-1.18	18.6071	Intermediate reticular nucleus	IRN	979	IRN	insp	phasic	insp	FALSE	soma
m2020-19_g4_imec0_625	m2020-19	g4	625	vglut2	0	0.429669	0.218074	0.787412	1208.59	653.555	451.82	-6.69	6.54	-1.18	4.9064	Intermediate reticular nucleus	IRN	979	IRN	insp	tonic	tonic	FALSE	soma
m2020-19_g4_imec0_635	m2020-19	g4	635	vglut2	0	0.298078	0.0779015	-0.114322	1208.59	653.555	451.82	-6.69	6.54	-1.18	0.413478	Intermediate reticular nucleus	IRN	979	IRN	exp	tonic	tonic	FALSE	soma
m2020-19_g4_imec0_643	m2020-19	g4	643	vglut2	0.0357516	0.453218	0.256403	1.60669	1216.58	654.063	451.984	-6.77	6.54	-1.18	1.82366	Intermediate reticular nucleus	IRN	979	IRN	insp	tonic	tonic	FALSE	unknown
m2020-19_g4_imec0_706	m2020-19	g4	706	vglut2	0.842097	0.918562	0.886222	2.15145	1242.52	655.712	452.517	-7.03	6.56	-1.17	10.5701	Intermediate reticular nucleus	IRN	979	IRN	insp	phasic	insp	FALSE	axons
m2020-19_g4_imec0_713	m2020-19	g4	713	vglut2			0	1.5708	1248.5	656.093	452.64	-7.09	6.56	-1.17	0.169122	Intermediate reticular nucleus	IRN	979	IRN	insp		insp	FALSE	unknown
m2020-19_g4_imec0_730	m2020-19	g4	730	vglut2	0.230488	0.552332	0.40383	1.50346	1260.48	656.855	452.886	-7.2	6.57	-1.17	1.25411	Intermediate reticular nucleus	IRN	979	IRN	insp	phasic	insp	FALSE	unknown
m2020-19_g4_imec0_739	m2020-19	g4	739	vglut2	0.936626	0.972598	0.958249	1.27771	1262.47	656.981	452.927	-7.22	6.57	-1.17	13.2412	Intermediate reticular nucleus	IRN	979	IRN	insp	phasic	insp	FALSE	soma
m2020-19_g4_imec0_742	m2020-19	g4	742	vglut2	0	0.305805	0.119694	1.85736	1262.47	656.981	452.927	-7.22	6.57	-1.17	9.81901	Intermediate reticular nucleus	IRN	979	IRN	insp	tonic	tonic	FALSE	axons
m2020-19_g4_imec0_744	m2020-19	g4	744	vglut2	0.307899	0.626618	0.483104	1.58283	1262.47	656.981	452.927	-7.22	6.57	-1.17	0.333891	Intermediate reticular nucleus	IRN	979	IRN	insp	phasic	insp	FALSE	axons
m2020-19_g4_imec0_747	m2020-19	g4	747	vglut2	0.987962	0.994753	0.99205	1.34787	1270.46	657.489	453.091	-7.3	6.57	-1.17	20.4749	Intermediate reticular nucleus	IRN	979	IRN	insp	phasic	insp	FALSE	axons
m2020-19_g4_imec0_767	m2020-19	g4	767	vglut2	0.504255	0.834363	0.705748	-0.533271	1270.46	657.489	453.091	-7.3	6.57	-1.17	5.93481	Intermediate reticular nucleus	IRN	979	IRN	exp	phasic	exp	FALSE	soma
m2020-19_g4_imec0_750	m2020-19	g4	750	vglut2	0.820812	0.922148	0.88123	1.81221	1266.46	657.235	453.009	-7.26	6.57	-1.17	1.57992	Intermediate reticular nucleus	IRN	979	IRN	insp	phasic	insp	FALSE	soma
m2020-19_g4_imec0_758	m2020-19	g4	758	vglut2	0.693265	0.854271	0.786803	1.75588	1264.47	657.108	452.968	-7.24	6.57	-1.17	0.5826	Intermediate reticular nucleus	IRN	979	IRN	insp	phasic	insp	FALSE	axons
m2020-19_g4_imec0_768	m2020-19	g4	768	vglut2	0.882165	0.951112	0.923805	-1.51722	1276.44	657.87	453.214	-7.36	6.58	-1.17	10.6764	Intermediate reticular nucleus	IRN	979	IRN	exp	phasic	exp	FALSE	soma
m2020-19_g4_imec0_771	m2020-19	g4	771	vglut2	0.605597	0.786033	0.707146	1.5565	1272.45	657.616	453.132	-7.32	6.58	-1.17	3.19839	Intermediate reticular nucleus	IRN	979	IRN	insp	phasic	insp	FALSE	soma
m2020-19_g4_imec0_779	m2020-19	g4	779	vglut2	0.382289	0.66645	0.539559	-1.73997	1282.43	658.25	453.337	-7.42	6.58	-1.17	4.64588	Intermediate reticular nucleus	IRN	979	IRN	exp	phasic	exp	FALSE	axons
m2020-19_g4_imec0_777	m2020-19	g4	777	vglut2	0.988002	0.995374	0.992547	1.13309	1280.43	658.123	453.296	-7.4	6.58	-1.17	23.2555	Intermediate reticular nucleus	IRN	979	IRN	insp	phasic	insp	FALSE	axons
m2020-19_g4_imec0_780	m2020-19	g4	780	vglut2	0.180861	0.523576	0.364498	-1.60301	1276.44	657.87	453.214	-7.36	6.58	-1.17	1.50966	Intermediate reticular nucleus	IRN	979	IRN	exp	phasic	exp	FALSE	soma
m2020-19_g4_imec0_783	m2020-19	g4	783	vglut2	0.607574	0.825559	0.735014	-2.49998	1278.44	657.997	453.255	-7.38	6.58	-1.17	1.81371	Intermediate reticular nucleus	IRN	979	IRN	exp	phasic	exp	FALSE	soma
m2020-19_g4_imec0_804	m2020-19	g4	804	vglut2	0.0110491	0.388809	0.207658	1.7853	1282.43	658.25	453.337	-7.42	6.58	-1.17	0.52291	Intermediate reticular nucleus	IRN	979	IRN	insp	tonic	tonic	FALSE	soma
m2020-19_g4_imec0_848	m2020-19	g4	848	vglut2	0	0.356487	0.131159	0.949991	1296.4	659.139	453.624	-7.56	6.59	-1.16	1.5594	Intermediate reticular nucleus	IRN	979	IRN	insp	tonic	tonic	FALSE	axons
m2020-19_g4_imec0_844	m2020-19	g4	844	vglut2	0.337982	0.688629	0.536037	1.62629	1300.39	659.392	453.706	-7.6	6.59	-1.16	2.78429	Medullary reticular nucleus dorsal part	MDRNd	987	MDRNd	insp	phasic	insp	FALSE	axons
m2020-19_g4_imec0_864	m2020-19	g4	864	vglut2	0	0.222382	0.0413031	1.83701	1310.37	660.027	453.911	-7.7	6.6	-1.16	1.47422	Medullary reticular nucleus dorsal part	MDRNd	987	MDRNd	insp	tonic	tonic	FALSE	axons
m2020-19_g4_imec0_920	m2020-19	g4	920	vglut2	0	0.297704	0.0899902	2.87728	1328.33	661.169	454.28	-7.88	6.61	-1.16	12.2116					insp	tonic	tonic	TRUE	axons
m2020-19_g4_imec0_917	m2020-19	g4	917	vglut2	0	0.285198	0.0740855	-2.99373	1324.33	660.915	454.198	-7.84	6.61	-1.16	3.15736					exp	tonic	tonic	FALSE	axons
m2020-19_g4_imec0_924	m2020-19	g4	924	vglut2	0	0.360936	0.143122	-1.06831	1336.31	661.677	454.444	-7.96	6.62	-1.16	27.0495					exp	tonic	tonic	TRUE	axons
m2020-19_g5_imec0_112	m2020-19	g5	112	vglut2	0	0.258597	0.0384039	-1.16225	1033.76	653.361	407.712	-4.94	6.53	-1.62	3.17741	Pons	P	884	P	exp	tonic	tonic	FALSE	soma
m2020-19_g5_imec0_085	m2020-19	g5	85	vglut2	0	0.319585	0.110252	1.07159	1035.76	653.418	407.611	-4.96	6.53	-1.62	35.5422	Pons	P	884	P	insp	tonic	tonic	FALSE	axons
m2020-19_g5_imec0_145	m2020-19	g5	145	vglut2	0	0.312517	0.128951	1.41885	1039.75	653.534	407.41	-5	6.54	-1.63	8.18493	Medulla	MY	936	MY	insp	tonic	tonic	FALSE	soma
m2020-19_g5_imec0_248	m2020-19	g5	248	vglut2	0	0.236964	0.027699	2.2106	1057.72	654.054	406.504	-5.18	6.54	-1.63	0.809167	Facial motor nucleus	VII	968	VII	insp	tonic	tonic	FALSE	axons
m2020-19_g5_imec0_346	m2020-19	g5	346	vglut2	0.106694	0.546476	0.345409	-1.47045	1087.67	654.92	404.994	-5.48	6.55	-1.65	6.86287	Facial motor nucleus	VII	968	VII	exp	phasic	exp	FALSE	soma
m2020-19_g5_imec0_364	m2020-19	g5	364	vglut2	0	0.356461	0.101301	0.324721	1095.66	655.151	404.592	-5.56	6.55	-1.65	5.08037	Facial motor nucleus	VII	968	VII	insp	tonic	tonic	FALSE	axons
m2020-19_g5_imec0_386	m2020-19	g5	386	vglut2	0.310347	0.663082	0.50769	1.2835	1109.63	655.555	403.887	-5.7	6.56	-1.66	0.7062	Facial motor nucleus	VII	968	VII	insp	phasic	insp	FALSE	axons
m2020-19_g5_imec0_392	m2020-19	g5	392	vglut2	0.0542913	0.52657	0.309386	-1.14996	1113.63	655.67	403.686	-5.74	6.56	-1.66	1.27252	Facial motor nucleus	VII	968	VII	exp	tonic	tonic	FALSE	axons
m2020-19_g5_imec0_402	m2020-19	g5	402	vglut2	0	0.345882	0.146527	-2.05461	1117.62	655.786	403.485	-5.78	6.56	-1.67	4.75787	Facial motor nucleus	VII	968	VII	exp	tonic	tonic	FALSE	axons
m2020-19_g5_imec0_441	m2020-19	g5	441	vglut2	0	0.344882	0.127799	2.20052	1135.59	656.305	402.579	-5.96	6.56	-1.67	10.2093	Parvicellular reticular nucleus	PARN	989	PARN	insp	tonic	tonic	FALSE	soma
m2020-19_g5_imec0_448	m2020-19	g5	448	vglut2	0	0.317948	0.0848011	-1.86916	1145.57	656.594	402.076	-6.06	6.57	-1.68	2.09917	Parvicellular reticular nucleus	PARN	989	PARN	exp	tonic	tonic	FALSE	soma
m2020-19_g5_imec0_453	m2020-19	g5	453	vglut2	0	0.382636	0.143955	3.06067	1151.56	656.767	401.774	-6.12	6.57	-1.68	8.51229	Parvicellular reticular nucleus	PARN	989	PARN	insp	tonic	tonic	TRUE	soma
m2020-19_g5_imec0_454	m2020-19	g5	454	vglut2	0	0.275705	0.0906153	3.13972	1149.57	656.71	401.874	-6.1	6.57	-1.68	7.99648	Parvicellular reticular nucleus	PARN	989	PARN	insp	tonic	tonic	FALSE	soma
m2020-19_g5_imec0_467	m2020-19	g5	467	vglut2	0	0.31338	0.0715688	0.536979	1155.56	656.883	401.572	-6.16	6.57	-1.68	1.56297	Parvicellular reticular nucleus	PARN	989	PARN	insp	tonic	tonic	FALSE	soma
m2020-19_g5_imec0_494	m2020-19	g5	494	vglut2	0	0.376397	0.160193	-2.59998	1163.54	657.114	401.17	-6.24	6.57	-1.69	5.57092	Parvicellular reticular nucleus	PARN	989	PARN	exp	tonic	tonic	FALSE	soma
m2020-19_g5_imec0_503	m2020-19	g5	503	vglut2	0.0302649	0.361678	0.201739	2.12614	1177.52	657.518	400.465	-6.38	6.58	-1.7	4.92689	Parvicellular reticular nucleus	PARN	989	PARN	insp	tonic	tonic	FALSE	soma
m2020-19_g5_imec0_517	m2020-19	g5	517	vglut2	0	0.342598	0.126746	2.15936	1189.5	657.864	399.862	-6.49	6.58	-1.7	13.3721	Parvicellular reticular nucleus	PARN	989	PARN	insp	tonic	tonic	TRUE	soma
m2020-19_g5_imec0_552	m2020-19	g5	552	vglut2	0.017392	0.452695	0.247492	1.51356	1209.46	658.442	398.855	-6.69	6.58	-1.71	14.6864	Parvicellular reticular nucleus	PARN	989	PARN	insp	tonic	tonic	TRUE	soma
m2020-19_g5_imec0_564	m2020-19	g5	564	vglut2	0	0.313427	0.120195	1.42983	1219.45	658.731	398.352	-6.79	6.59	-1.72	9.80326	Parvicellular reticular nucleus	PARN	989	PARN	insp	tonic	tonic	FALSE	soma
m2020-19_g5_imec0_581	m2020-19	g5	581	vglut2	0	0.310425	0.0918162	-0.841558	1223.44	658.846	398.151	-6.83	6.59	-1.72	14.9225	Parvicellular reticular nucleus	PARN	989	PARN	exp	tonic	tonic	FALSE	axons
m2020-19_g5_imec0_588	m2020-19	g5	588	vglut2	0	0.361925	0.113945	1.32805	1225.44	658.904	398.05	-6.85	6.59	-1.72	11.1758	Parvicellular reticular nucleus	PARN	989	PARN	insp	tonic	tonic	TRUE	soma
m2020-19_g5_imec0_598	m2020-19	g5	598	vglut2	0	0.212556	0.0172468	-2.36709	1231.43	659.077	397.748	-6.91	6.59	-1.72	3.62911	Parvicellular reticular nucleus	PARN	989	PARN	exp	tonic	tonic	FALSE	soma
m2020-19_g5_imec0_620	m2020-19	g5	620	vglut2	0.0305865	0.402656	0.2248	-0.0730734	1247.4	659.539	396.943	-7.07	6.6	-1.73	12.2958	Medullary reticular nucleus dorsal part	MDRNd	987	MDRNd	exp	tonic	tonic	TRUE	axons
m2020-19_g5_imec0_624	m2020-19	g5	624	vglut2	0	0.298723	0.119168	-1.70776	1247.4	659.539	396.943	-7.07	6.6	-1.73	4.20223	Medullary reticular nucleus dorsal part	MDRNd	987	MDRNd	exp	tonic	tonic	FALSE	axons
m2020-19_g5_imec0_635	m2020-19	g5	635	vglut2	0	0.340248	0.0982427	-1.0824	1255.39	659.77	396.54	-7.15	6.6	-1.73	0.778083	Spinal nucleus of the trigeminal caudal part	SPVC	955	SPVC	exp	tonic	tonic	FALSE	unknown
m2020-19_g5_imec0_740	m2020-19	g5	740	vglut2	0.00239802	0.415447	0.218697	2.62838	1351.23	662.541	391.71	-8.11	6.63	-1.78	2.01952					insp	tonic	tonic	FALSE	soma
m2020-19_g7_imec0_039	m2020-19	g7	39	vglut2	0	0.308264	0.0878402	-2.62056	980.414	611.379	434.541	-4.4	6.11	-1.35	2.73826	lateral lemniscus	ll	1141	ll	exp	tonic	tonic	FALSE	soma
m2020-19_g7_imec0_147	m2020-19	g7	147	vglut2	0	0.287451	0.091409	1.5778	1020.27	608.767	436.608	-4.8	6.09	-1.33	19.7663	Pons	P	884	P	insp	tonic	tonic	FALSE	soma
m2020-19_g7_imec0_199	m2020-19	g7	199	vglut2	0	0.373934	0.177167	-1.01833	1032.23	607.983	437.228	-4.92	6.08	-1.33	12.5045	Pons	P	884	P	exp	tonic	tonic	FALSE	soma
m2020-19_g7_imec0_200	m2020-19	g7	200	vglut2	0	0.298787	0.0828697	-0.113829	1030.24	608.114	437.125	-4.9	6.08	-1.33	1.58301	Pons	P	884	P	exp	tonic	tonic	FALSE	soma
m2020-19_g7_imec0_201	m2020-19	g7	201	vglut2	0	0.228859	0.0472561	1.7059	1030.24	608.114	437.125	-4.9	6.08	-1.33	11.4235	Pons	P	884	P	insp	tonic	tonic	FALSE	soma
m2020-19_g7_imec0_241	m2020-19	g7	241	vglut2	0	0.34749	0.145462	1.18391	1040.21	607.461	437.641	-5	6.07	-1.32	5.47837	Pons	P	884	P	insp	tonic	tonic	FALSE	axons
m2020-19_g7_imec0_261	m2020-19	g7	261	vglut2	0.232765	0.562337	0.410887	-0.257995	1044.19	607.2	437.848	-5.04	6.07	-1.32	7.37873	Intermediate reticular nucleus	IRN	979	IRN	exp	phasic	exp	FALSE	axons
m2020-19_g7_imec0_329	m2020-19	g7	329	vglut2	0.0344579	0.437841	0.246811	0.888762	1072.09	605.372	439.295	-5.32	6.05	-1.31	2.79857	Intermediate reticular nucleus	IRN	979	IRN	insp	tonic	tonic	FALSE	axons
m2020-19_g7_imec0_335	m2020-19	g7	335	vglut2	0	0.193038	0.00938403	-1.74676	1074.09	605.241	439.398	-5.34	6.05	-1.31	14.39	Intermediate reticular nucleus	IRN	979	IRN	exp	tonic	tonic	FALSE	soma
m2020-19_g7_imec0_397	m2020-19	g7	397	vglut2	0	0.361575	0.140921	1.44679	1096.01	603.804	440.535	-5.56	6.04	-1.29	1.97923	Intermediate reticular nucleus	IRN	979	IRN	insp	tonic	tonic	FALSE	axons
m2020-19_g7_imec0_401	m2020-19	g7	401	vglut2	0	0.366145	0.173017	-2.89547	1101.99	603.413	440.845	-5.62	6.03	-1.29	12.3885	Parvicellular reticular nucleus	PARN	989	PARN	exp	tonic	tonic	FALSE	soma
m2020-19_g7_imec0_416	m2020-19	g7	416	vglut2			0	1.5708	1103.98	603.282	440.949	-5.64	6.03	-1.29	0.351677	Parvicellular reticular nucleus	PARN	989	PARN	insp		insp	FALSE	axons
m2020-19_g7_imec0_420	m2020-19	g7	420	vglut2	0.130519	0.505493	0.33101	0.938047	1111.96	602.76	441.362	-5.72	6.03	-1.29	2.71042	Parvicellular reticular nucleus	PARN	989	PARN	insp	phasic	insp	FALSE	axons
m2020-19_g7_imec0_432	m2020-19	g7	432	vglut2	0	0.238992	0.0236873	1.9091	1113.95	602.629	441.465	-5.74	6.03	-1.29	32.1826	Parvicellular reticular nucleus	PARN	989	PARN	insp	tonic	tonic	FALSE	soma
m2020-19_g7_imec0_437	m2020-19	g7	437	vglut2	0	0.299178	0.110764	0.671248	1113.95	602.629	441.465	-5.74	6.03	-1.29	3.44068	Parvicellular reticular nucleus	PARN	989	PARN	insp	tonic	tonic	FALSE	axons
m2020-19_g7_imec0_447	m2020-19	g7	447	vglut2	0	0.249622	0.0297664	-2.21618	1117.93	602.368	441.672	-5.78	6.02	-1.28	2.00707	Parvicellular reticular nucleus	PARN	989	PARN	exp	tonic	tonic	FALSE	soma
m2020-19_g7_imec0_440	m2020-19	g7	440	vglut2	0	0.278398	0.0785455	-2.33409	1117.93	602.368	441.672	-5.78	6.02	-1.28	8.24075	Parvicellular reticular nucleus	PARN	989	PARN	exp	tonic	tonic	FALSE	soma
m2020-19_g7_imec0_453	m2020-19	g7	453	vglut2	0	0.230912	0.0300918	2.70526	1123.91	601.976	441.982	-5.84	6.02	-1.28	3.35346	Parvicellular reticular nucleus	PARN	989	PARN	insp	tonic	tonic	FALSE	axons
m2020-19_g7_imec0_486	m2020-19	g7	486	vglut2	0	0.370531	0.131906	1.15581	1135.87	601.192	442.602	-5.96	6.01	-1.27	5.78458	Parvicellular reticular nucleus	PARN	989	PARN	insp	tonic	tonic	FALSE	soma
m2020-19_g7_imec0_515	m2020-19	g7	515	vglut2	0	0.267142	0.0408299	-2.36302	1141.85	600.801	442.912	-6.02	6.01	-1.27	3.77659	Parvicellular reticular nucleus	PARN	989	PARN	exp	tonic	tonic	FALSE	axons
m2020-19_g7_imec0_516	m2020-19	g7	516	vglut2	0	0.300202	0.0944479	-1.03354	1141.85	600.801	442.912	-6.02	6.01	-1.27	0.64768	Parvicellular reticular nucleus	PARN	989	PARN	exp	tonic	tonic	FALSE	axons
m2020-19_g7_imec0_517	m2020-19	g7	517	vglut2	0	0.355692	0.143834	2.1883	1143.84	600.67	443.016	-6.04	6.01	-1.27	1.13762	Parvicellular reticular nucleus	PARN	989	PARN	insp	tonic	tonic	FALSE	axons
m2020-19_g7_imec0_534	m2020-19	g7	534	vglut2	0	0.286769	0.0597436	-3.06683	1145.84	600.539	443.119	-6.06	6.01	-1.27	24.4235	Parvicellular reticular nucleus	PARN	989	PARN	exp	tonic	tonic	FALSE	soma
m2020-19_g7_imec0_546	m2020-19	g7	546	vglut2	0	0.265818	0.083031	2.49008	1153.81	600.017	443.532	-6.14	6	-1.26	10.4204	Parvicellular reticular nucleus	PARN	989	PARN	insp	tonic	tonic	FALSE	soma
m2020-19_g7_imec0_578	m2020-19	g7	578	vglut2	0	0.399184	0.184213	-2.83434	1163.77	599.364	444.049	-6.24	5.99	-1.26	7.15603	Parvicellular reticular nucleus	PARN	989	PARN	exp	tonic	tonic	TRUE	soma
m2020-19_g7_imec0_585	m2020-19	g7	585	vglut2	0	0.27279	0.0746907	-2.73742	1165.77	599.233	444.152	-6.26	5.99	-1.26	1.71663	Parvicellular reticular nucleus	PARN	989	PARN	exp	tonic	tonic	FALSE	soma
m2020-19_g7_imec0_598	m2020-19	g7	598	vglut2	0	0.246998	0.024689	-2.78705	1167.76	599.103	444.256	-6.28	5.99	-1.26	3.66709	Parvicellular reticular nucleus	PARN	989	PARN	exp	tonic	tonic	FALSE	axons
m2020-19_g7_imec0_627	m2020-19	g7	627	vglut2	0	0.308111	0.106401	-2.28671	1181.71	598.189	444.979	-6.42	5.98	-1.25	13.8657	Parvicellular reticular nucleus	PARN	989	PARN	exp	tonic	tonic	FALSE	soma
m2020-19_g7_imec0_645	m2020-19	g7	645	vglut2	0	0.291317	0.0793724	1.73425	1191.68	597.536	445.496	-6.52	5.98	-1.25	7.68308	Parvicellular reticular nucleus	PARN	989	PARN	insp	tonic	tonic	FALSE	soma
m2020-19_g7_imec0_664	m2020-19	g7	664	vglut2	0	0.344392	0.0652096	1.06448	1197.66	597.144	445.806	-6.58	5.97	-1.24	4.1227	Parvicellular reticular nucleus	PARN	989	PARN	insp	tonic	tonic	FALSE	axons
m2020-19_g7_imec0_668	m2020-19	g7	668	vglut2	0	0.23433	0.040053	0.94207	1193.67	597.405	445.599	-6.54	5.97	-1.24	3.75339	Parvicellular reticular nucleus	PARN	989	PARN	insp	tonic	tonic	FALSE	axons
m2020-19_g7_imec0_672	m2020-19	g7	672	vglut2	0	0.327332	0.094827	-1.33345	1199.65	597.013	445.909	-6.6	5.97	-1.24	8.01713	Parvicellular reticular nucleus	PARN	989	PARN	exp	tonic	tonic	FALSE	unknown
m2020-19_g7_imec0_700	m2020-19	g7	700	vglut2	0	0.251474	0.0938711	-1.11275	1207.62	596.491	446.323	-6.68	5.96	-1.24	10.4028	Parvicellular reticular nucleus	PARN	989	PARN	exp	tonic	tonic	FALSE	soma
m2020-19_g7_imec0_705	m2020-19	g7	705	vglut2	0	0.243433	0.0333919	1.13207	1207.62	596.491	446.323	-6.68	5.96	-1.24	2.77816	Parvicellular reticular nucleus	PARN	989	PARN	insp	tonic	tonic	FALSE	unknown
m2020-19_g7_imec0_715	m2020-19	g7	715	vglut2	0	0.257484	0.039037	-2.94599	1215.59	595.969	446.736	-6.76	5.96	-1.23	2.09058	Parvicellular reticular nucleus	PARN	989	PARN	exp	tonic	tonic	FALSE	soma
m2020-19_g7_imec0_805	m2020-19	g7	805	vglut2			0	1.5708	1253.46	593.487	448.7	-7.13	5.93	-1.21	0.351677	Medullary reticular nucleus dorsal part	MDRNd	987	MDRNd	insp		insp	FALSE	soma
m2020-19_g7_imec0_818	m2020-19	g7	818	vglut2	0	0.218388	0.011282	-0.625426	1267.41	592.573	449.423	-7.27	5.93	-1.21	2.59258	Medullary reticular nucleus dorsal part	MDRNd	987	MDRNd	exp	tonic	tonic	TRUE	axons
m2020-19_g7_imec0_838	m2020-19	g7	838	vglut2	0	0.258878	0.041699	0.268101	1279.37	591.789	450.043	-7.39	5.92	-1.2	0.721913	Medullary reticular nucleus dorsal part	MDRNd	987	MDRNd	insp	tonic	tonic	TRUE	soma
m2020-19_g7_imec0_909	m2020-19	g7	909	vglut2	0	0.2605	0.0929331	2.56728	1315.25	589.439	451.904	-7.75	5.89	-1.18	1.47909	Spinal nucleus of the trigeminal caudal part	SPVC	955	SPVC	insp	tonic	tonic	FALSE	axons
m2020-19_g8_imec0_016	m2020-19	g8	16	vglut2			0	1.5708	965.52	611.36	484.882	-4.26	6.11	-0.85	0.46444	Pontine reticular nucleus	PRNr	932	PRNr	insp		insp	FALSE	axons
m2020-19_g8_imec0_086	m2020-19	g8	86	vglut2	0	0.318556	0.0851746	-1.76196	985.493	610.332	484.968	-4.45	6.1	-0.85	27.8159	Pontine reticular nucleus caudal part	PRNc	914	PRNc	exp	tonic	tonic	FALSE	axons
m2020-19_g8_imec0_088	m2020-19	g8	88	vglut2	0	0.288921	0.096964	2.76775	985.493	610.332	484.968	-4.45	6.1	-0.85	10.108	Pontine reticular nucleus caudal part	PRNc	914	PRNc	insp	tonic	tonic	FALSE	axons
m2020-19_g8_imec0_093	m2020-19	g8	93	vglut2	0	0.33753	0.121269	2.88226	987.491	610.229	484.976	-4.47	6.1	-0.85	3.03173	Pontine reticular nucleus caudal part	PRNc	914	PRNc	insp	tonic	tonic	FALSE	soma
m2020-19_g8_imec0_151	m2020-19	g8	151	vglut2	0	0.279831	0.102241	-0.711072	1001.47	609.509	485.036	-4.61	6.1	-0.85	3.83854	Pontine reticular nucleus caudal part	PRNc	914	PRNc	exp	tonic	tonic	FALSE	axons
m2020-19_g8_imec0_181	m2020-19	g8	181	vglut2	0.131986	0.520833	0.340909	2.42421	999.475	609.612	485.027	-4.59	6.1	-0.85	12.7659	Pontine reticular nucleus caudal part	PRNc	914	PRNc	insp	phasic	insp	FALSE	axons
m2020-19_g8_imec0_203	m2020-19	g8	203	vglut2	0	0.355659	0.138553	2.74485	1003.47	609.407	485.044	-4.63	6.09	-0.85	2.92397	Pontine reticular nucleus caudal part	PRNc	914	PRNc	insp	tonic	tonic	FALSE	axons
m2020-19_g8_imec0_229	m2020-19	g8	229	vglut2	0	0.273762	0.037565	1.75355	1015.45	608.79	485.096	-4.75	6.09	-0.85	4.08364	Pontine reticular nucleus caudal part	PRNc	914	PRNc	insp	tonic	tonic	FALSE	soma
m2020-19_g8_imec0_259	m2020-19	g8	259	vglut2	0	0.198758	0.0115391	-0.763166	1033.43	607.864	485.173	-4.93	6.08	-0.85	7.226	Pontine reticular nucleus caudal part	PRNc	914	PRNc	exp	tonic	tonic	FALSE	soma
m2020-19_g8_imec0_258	m2020-19	g8	258	vglut2	0	0.380313	0.160901	-2.24348	1035.43	607.762	485.181	-4.95	6.08	-0.85	2.2831	Pontine reticular nucleus caudal part	PRNc	914	PRNc	exp	tonic	tonic	FALSE	soma
m2020-19_g8_imec0_260	m2020-19	g8	260	vglut2	0	0.391019	0.152335	0.102596	1035.43	607.762	485.181	-4.95	6.08	-0.85	16.8314	Pontine reticular nucleus caudal part	PRNc	914	PRNc	insp	tonic	tonic	FALSE	axons
m2020-19_g8_imec0_267	m2020-19	g8	267	vglut2	0	0.379032	0.172572	0.932017	1043.42	607.35	485.215	-5.03	6.07	-0.85	5.16034	Pontine reticular nucleus caudal part	PRNc	914	PRNc	insp	tonic	tonic	FALSE	soma
m2020-19_g8_imec0_290	m2020-19	g8	290	vglut2	0	0.249227	0.0526511	0.667619	1049.41	607.042	485.241	-5.09	6.07	-0.85	20.2189	Pontine reticular nucleus caudal part	PRNc	914	PRNc	insp	tonic	tonic	FALSE	axons
m2020-19_g8_imec0_287	m2020-19	g8	287	vglut2	0	0.275595	0.068809	2.4668	1047.41	607.145	485.232	-5.07	6.07	-0.85	2.47956	Pontine reticular nucleus caudal part	PRNc	914	PRNc	insp	tonic	tonic	FALSE	axons
m2020-19_g8_imec0_294	m2020-19	g8	294	vglut2	0.0681013	0.429371	0.257722	3.02844	1055.4	606.733	485.267	-5.15	6.07	-0.85	9.4576	Pontine reticular nucleus caudal part	PRNc	914	PRNc	insp	tonic	tonic	FALSE	soma
m2020-19_g8_imec0_310	m2020-19	g8	310	vglut2	0	0.27565	0.0588186	-1.07974	1061.39	606.425	485.292	-5.21	6.06	-0.85	8.37613	Pontine reticular nucleus caudal part	PRNc	914	PRNc	exp	tonic	tonic	FALSE	axons
m2020-19_g8_imec0_347	m2020-19	g8	347	vglut2	0	0.253963	0.0377185	2.72711	1075.37	605.705	485.352	-5.35	6.06	-0.85	0.791551	Intermediate reticular nucleus	IRN	979	IRN	insp	tonic	tonic	FALSE	axons
m2020-19_g8_imec0_358	m2020-19	g8	358	vglut2	0	0.276086	0.0626032	0.177982	1083.36	605.294	485.386	-5.43	6.05	-0.85	1.44291	Intermediate reticular nucleus	IRN	979	IRN	insp	tonic	tonic	FALSE	axons
m2020-19_g8_imec0_384	m2020-19	g8	384	vglut2	0	0.297073	0.0714651	0.370677	1097.34	604.574	485.446	-5.57	6.05	-0.85	9.33362	Intermediate reticular nucleus	IRN	979	IRN	insp	tonic	tonic	FALSE	axons
m2020-19_g8_imec0_403	m2020-19	g8	403	vglut2	0	0.289056	0.0940523	-2.56238	1099.34	604.471	485.455	-5.59	6.04	-0.85	3.63732	Intermediate reticular nucleus	IRN	979	IRN	exp	tonic	tonic	FALSE	soma
m2020-19_g8_imec0_397	m2020-19	g8	397	vglut2	0.0907284	0.423156	0.264792	-0.468868	1101.34	604.368	485.463	-5.61	6.04	-0.85	0.995637	Intermediate reticular nucleus	IRN	979	IRN	exp	tonic	tonic	FALSE	axons
m2020-19_g8_imec0_396	m2020-19	g8	396	vglut2	0	0.370566	0.168337	2.02328	1103.34	604.266	485.472	-5.63	6.04	-0.85	2.96688	Intermediate reticular nucleus	IRN	979	IRN	insp	tonic	tonic	FALSE	soma
m2020-19_g8_imec0_406	m2020-19	g8	406	vglut2	0	0.333819	0.149514	-1.69465	1107.33	604.06	485.489	-5.67	6.04	-0.85	16.1305	Intermediate reticular nucleus	IRN	979	IRN	exp	tonic	tonic	FALSE	soma
m2020-19_g8_imec0_423	m2020-19	g8	423	vglut2	0	0.294387	0.0892874	1.28569	1105.33	604.163	485.48	-5.65	6.04	-0.85	6.42205	Intermediate reticular nucleus	IRN	979	IRN	insp	tonic	tonic	TRUE	axons
m2020-19_g8_imec0_420	m2020-19	g8	420	vglut2	0.0626515	0.459474	0.272617	2.15797	1109.33	603.957	485.497	-5.69	6.04	-0.85	11.5843	Intermediate reticular nucleus	IRN	979	IRN	insp	tonic	tonic	FALSE	soma
m2020-19_g8_imec0_419	m2020-19	g8	419	vglut2	0	0.31787	0.121607	2.2769	1113.32	603.752	485.514	-5.73	6.04	-0.84	10.5429	Intermediate reticular nucleus	IRN	979	IRN	insp	tonic	tonic	FALSE	axons
m2020-19_g8_imec0_422	m2020-19	g8	422	vglut2	0	0.33399	0.123474	-1.69276	1113.32	603.752	485.514	-5.73	6.04	-0.84	2.87533	Intermediate reticular nucleus	IRN	979	IRN	exp	tonic	tonic	FALSE	soma
m2020-19_g8_imec0_446	m2020-19	g8	446	vglut2	0	0.275472	0.0607304	1.06423	1117.32	603.546	485.532	-5.77	6.04	-0.84	14.3538	Intermediate reticular nucleus	IRN	979	IRN	insp	tonic	tonic	FALSE	soma
m2020-19_g8_imec0_447	m2020-19	g8	447	vglut2	0.54539	0.769018	0.672261	-0.420308	1117.32	603.546	485.532	-5.77	6.04	-0.84	19.1698	Intermediate reticular nucleus	IRN	979	IRN	exp	phasic	exp	TRUE	unknown
m2020-19_g8_imec0_460	m2020-19	g8	460	vglut2	0	0.318919	0.101493	2.32182	1125.31	603.135	485.566	-5.85	6.03	-0.84	5.14031	Intermediate reticular nucleus	IRN	979	IRN	insp	tonic	tonic	FALSE	soma
m2020-19_g8_imec0_472	m2020-19	g8	472	vglut2	0.464289	0.713823	0.603638	-1.39915	1127.3	603.032	485.574	-5.87	6.03	-0.84	11.4546	Intermediate reticular nucleus	IRN	979	IRN	exp	phasic	exp	TRUE	axons
m2020-19_g8_imec0_495	m2020-19	g8	495	vglut2	0	0.396864	0.202912	0.68907	1135.29	602.621	485.608	-5.95	6.03	-0.84	6.98472	Intermediate reticular nucleus	IRN	979	IRN	insp	tonic	tonic	FALSE	soma
m2020-19_g8_imec0_519	m2020-19	g8	519	vglut2	0.546917	0.797821	0.692779	1.15203	1139.29	602.415	485.626	-5.99	6.02	-0.84	7.70761	Intermediate reticular nucleus	IRN	979	IRN	insp	phasic	insp	FALSE	soma
m2020-19_g8_imec0_524	m2020-19	g8	524	vglut2	0	0.330437	0.0759265	2.77931	1139.29	602.415	485.626	-5.99	6.02	-0.84	2.33078	Intermediate reticular nucleus	IRN	979	IRN	insp	tonic	tonic	FALSE	axons
m2020-19_g8_imec0_557	m2020-19	g8	557	vglut2	0	0.309273	0.0896103	-1.51171	1147.28	602.004	485.66	-6.07	6.02	-0.84	7.71524	Intermediate reticular nucleus	IRN	979	IRN	exp	tonic	tonic	FALSE	soma
m2020-19_g8_imec0_542	m2020-19	g8	542	vglut2	0	0.265103	0.0345829	0.845444	1143.28	602.209	485.643	-6.03	6.02	-0.84	2.90013	Intermediate reticular nucleus	IRN	979	IRN	insp	tonic	tonic	FALSE	axons
m2020-19_g8_imec0_566	m2020-19	g8	566	vglut2	0	0.325445	0.127736	-1.18202	1143.28	602.209	485.643	-6.03	6.02	-0.84	0.484467	Intermediate reticular nucleus	IRN	979	IRN	exp	tonic	tonic	FALSE	soma
m2020-19_g8_imec0_575	m2020-19	g8	575	vglut2	0	0.3596	0.124251	-0.725683	1143.28	602.209	485.643	-6.03	6.02	-0.84	3.36457	Intermediate reticular nucleus	IRN	979	IRN	exp	tonic	tonic	FALSE	axons
m2020-19_g8_imec0_590	m2020-19	g8	590	vglut2			0	1.5708	1147.28	602.004	485.66	-6.07	6.02	-0.84	0.341416	Intermediate reticular nucleus	IRN	979	IRN	insp		insp	FALSE	axons
m2020-19_g8_imec0_628	m2020-19	g8	628	vglut2	0.000320632	0.442426	0.2334	-0.466208	1159.26	601.387	485.711	-6.19	6.01	-0.84	18.1246	Intermediate reticular nucleus	IRN	979	IRN	exp	tonic	tonic	TRUE	soma
m2020-19_g8_imec0_651	m2020-19	g8	651	vglut2	0	0.274552	0.0729714	0.12649	1169.25	600.873	485.754	-6.29	6.01	-0.84	29.5382	Intermediate reticular nucleus	IRN	979	IRN	insp	tonic	tonic	FALSE	soma
m2020-19_g8_imec0_654	m2020-19	g8	654	vglut2	0	0.36325	0.153034	-2.41085	1177.24	600.461	485.788	-6.37	6	-0.84	7.28894	Intermediate reticular nucleus	IRN	979	IRN	exp	tonic	tonic	FALSE	soma
m2020-19_g8_imec0_663	m2020-19	g8	663	vglut2	0.0332835	0.473557	0.267316	1.7058	1177.24	600.461	485.788	-6.37	6	-0.84	2.82765	Intermediate reticular nucleus	IRN	979	IRN	insp	tonic	tonic	FALSE	axons
m2020-19_g8_imec0_692	m2020-19	g8	692	vglut2	0	0.320394	0.130462	0.0764957	1185.23	600.05	485.822	-6.45	6	-0.84	3.0222	Intermediate reticular nucleus	IRN	979	IRN	insp	tonic	tonic	FALSE	soma
m2020-19_g8_imec0_675	m2020-19	g8	675	vglut2	0	0.328142	0.105768	1.07999	1181.23	600.256	485.805	-6.41	6	-0.84	3.60585	Intermediate reticular nucleus	IRN	979	IRN	insp	tonic	tonic	FALSE	axons
m2020-19_g8_imec0_712	m2020-19	g8	712	vglut2	0.162299	0.537629	0.364687	-0.915567	1189.22	599.844	485.839	-6.49	6	-0.84	25.8007	Intermediate reticular nucleus	IRN	979	IRN	exp	phasic	exp	TRUE	soma
m2020-19_g8_imec0_708	m2020-19	g8	708	vglut2	0	0.364488	0.167449	1.54672	1187.22	599.947	485.831	-6.47	6	-0.84	0.946046	Intermediate reticular nucleus	IRN	979	IRN	insp	tonic	tonic	FALSE	soma
m2020-19_g8_imec0_711	m2020-19	g8	711	vglut2	0	0.356621	0.149784	0.231104	1191.22	599.742	485.848	-6.51	6	-0.84	3.56961	Intermediate reticular nucleus	IRN	979	IRN	insp	tonic	tonic	FALSE	soma
m2020-19_g8_imec0_713	m2020-19	g8	713	vglut2	0.0060253	0.372542	0.196124	1.69893	1189.22	599.844	485.839	-6.49	6	-0.84	9.26019	Intermediate reticular nucleus	IRN	979	IRN	insp	tonic	tonic	FALSE	soma
m2020-19_g8_imec0_714	m2020-19	g8	714	vglut2	0	0.322278	0.0953226	-1.41487	1189.22	599.844	485.839	-6.49	6	-0.84	19.9471	Intermediate reticular nucleus	IRN	979	IRN	exp	tonic	tonic	FALSE	soma
m2020-19_g8_imec0_739	m2020-19	g8	739	vglut2	0	0.345687	0.133028	0.443412	1191.22	599.742	485.848	-6.51	6	-0.84	3.29876	Intermediate reticular nucleus	IRN	979	IRN	insp	tonic	tonic	FALSE	soma
m2020-19_g8_imec0_754	m2020-19	g8	754	vglut2	0	0.309216	0.120048	0.33077	1193.22	599.639	485.856	-6.53	6	-0.84	10.4456	Intermediate reticular nucleus	IRN	979	IRN	insp	tonic	tonic	FALSE	soma
m2020-19_g8_imec0_759	m2020-19	g8	759	vglut2	0	0.324922	0.14858	-1.32791	1197.21	599.433	485.873	-6.57	5.99	-0.84	1.62411	Intermediate reticular nucleus	IRN	979	IRN	exp	tonic	tonic	FALSE	soma
m2020-19_g8_imec0_761	m2020-19	g8	761	vglut2	0	0.295357	0.0707531	-2.25454	1203.2	599.125	485.899	-6.63	5.99	-0.84	6.92559	Intermediate reticular nucleus	IRN	979	IRN	exp	tonic	tonic	FALSE	axons
m2020-19_g8_imec0_764	m2020-19	g8	764	vglut2	0.608466	0.828299	0.737323	0.832506	1201.21	599.228	485.89	-6.61	5.99	-0.84	5.49126	Intermediate reticular nucleus	IRN	979	IRN	insp	phasic	insp	FALSE	soma
m2020-19_g8_imec0_786	m2020-19	g8	786	vglut2	0	0.375364	0.181901	-0.995907	1205.2	599.022	485.908	-6.65	5.99	-0.84	1.12438	Intermediate reticular nucleus	IRN	979	IRN	exp	tonic	tonic	FALSE	axons
m2020-19_g8_imec0_784	m2020-19	g8	784	vglut2	0	0.367643	0.147378	-1.51537	1207.2	598.919	485.916	-6.67	5.99	-0.84	8.68417	Intermediate reticular nucleus	IRN	979	IRN	exp	tonic	tonic	FALSE	soma
m2020-19_g8_imec0_795	m2020-19	g8	795	vglut2	0.0835321	0.493915	0.302688	-0.949319	1211.19	598.713	485.933	-6.71	5.99	-0.84	24.1709	Intermediate reticular nucleus	IRN	979	IRN	exp	tonic	tonic	TRUE	axons
m2020-19_g8_imec0_836	m2020-19	g8	836	vglut2	0	0.381696	0.181538	0.887545	1221.18	598.199	485.976	-6.81	5.98	-0.84	3.6459	Intermediate reticular nucleus	IRN	979	IRN	insp	tonic	tonic	FALSE	soma
m2020-19_g8_imec0_849	m2020-19	g8	849	vglut2	0.222678	0.542894	0.394705	-1.74189	1227.17	597.891	486.002	-6.87	5.98	-0.84	14.5149	Intermediate reticular nucleus	IRN	979	IRN	exp	phasic	exp	TRUE	soma
m2020-19_g8_imec0_865	m2020-19	g8	865	vglut2	0	0.352225	0.131763	-0.340163	1233.16	597.582	486.027	-6.93	5.98	-0.84	0.760079	Intermediate reticular nucleus	IRN	979	IRN	exp	tonic	tonic	FALSE	soma
m2020-19_g8_imec0_878	m2020-19	g8	878	vglut2	0.0184316	0.410873	0.2237	1.60343	1241.15	597.171	486.061	-7.01	5.97	-0.84	6.176	Intermediate reticular nucleus	IRN	979	IRN	insp	tonic	tonic	FALSE	axons
m2020-19_g8_imec0_881	m2020-19	g8	881	vglut2	0.956915	0.986803	0.976103	1.2757	1245.15	596.966	486.078	-7.05	5.97	-0.84	22.1339	Intermediate reticular nucleus	IRN	979	IRN	insp	phasic	insp	FALSE	soma
m2020-19_g8_imec0_914	m2020-19	g8	914	vglut2	0.153477	0.521259	0.350824	-1.77694	1257.13	596.349	486.13	-7.17	5.96	-0.84	1.75858	Intermediate reticular nucleus	IRN	979	IRN	exp	phasic	exp	FALSE	unknown
m2020-19_g8_imec0_918	m2020-19	g8	918	vglut2	0	0.353256	0.136507	0.360619	1259.13	596.246	486.138	-7.19	5.96	-0.84	2.99931	Intermediate reticular nucleus	IRN	979	IRN	insp	tonic	tonic	FALSE	axons
m2020-19_g8_imec0_930	m2020-19	g8	930	vglut2	0.229993	0.578594	0.419648	0.730732	1269.12	595.732	486.181	-7.29	5.96	-0.84	4.02642	Intermediate reticular nucleus	IRN	979	IRN	insp	phasic	insp	FALSE	soma
m2020-19_g8_imec0_981	m2020-19	g8	981	vglut2	0	0.296874	0.0723127	-1.3919	1291.09	594.601	486.275	-7.51	5.95	-0.84	6.20461	Medullary reticular nucleus dorsal part	MDRNd	987	MDRNd	exp	tonic	tonic	FALSE	soma
m2021-01_g0_imec0_003	m2021-01	g0	3	vglut2	0	0.407939	0.201484	-0.130833	964.95	635.338	446.24	-4.25	6.35	-1.24	6.73272	Pontine reticular nucleus caudal part	PRNc	914	PRNc	exp	tonic	tonic	FALSE	axons
m2021-01_g0_imec0_002	m2021-01	g0	2	vglut2	0	0.295534	0.0761233	-1.91715	964.95	635.338	446.24	-4.25	6.35	-1.24	1.6664	Pontine reticular nucleus caudal part	PRNc	914	PRNc	exp	tonic	tonic	FALSE	axons
m2021-01_g0_imec0_005	m2021-01	g0	5	vglut2	0	0.331683	0.11285	1.30054	966.948	635.303	446.328	-4.27	6.35	-1.24	1.18067	Pontine reticular nucleus caudal part	PRNc	914	PRNc	insp	tonic	tonic	FALSE	axons
m2021-01_g0_imec0_008	m2021-01	g0	8	vglut2	0.0987737	0.470603	0.295855	-2.94861	972.941	635.196	446.592	-4.33	6.35	-1.23	13.2847	lateral lemniscus	ll	1141	ll	exp	tonic	tonic	TRUE	axons
m2021-01_g0_imec0_014	m2021-01	g0	14	vglut2	0	0.293354	0.104835	1.31238	974.939	635.161	446.681	-4.35	6.35	-1.23	4.7303	lateral lemniscus	ll	1141	ll	insp	tonic	tonic	FALSE	soma
m2021-01_g0_imec0_017	m2021-01	g0	17	vglut2	0	0.345457	0.134322	-2.33686	974.939	635.161	446.681	-4.35	6.35	-1.23	5.52173	lateral lemniscus	ll	1141	ll	exp	tonic	tonic	FALSE	soma
m2021-01_g0_imec0_020	m2021-01	g0	20	vglut2	0.0690582	0.431591	0.259441	-0.697241	976.936	635.126	446.769	-4.37	6.35	-1.23	39.1888	lateral lemniscus	ll	1141	ll	exp	tonic	tonic	FALSE	axons
m2021-01_g0_imec0_025	m2021-01	g0	25	vglut2	0	0.20737	0.0220851	0.384908	978.934	635.09	446.857	-4.39	6.35	-1.23	0.367714	lateral lemniscus	ll	1141	ll	insp	tonic	tonic	FALSE	axons
m2021-01_g0_imec0_042	m2021-01	g0	42	vglut2	0	0.341566	0.0968361	-2.98229	978.934	635.09	446.857	-4.39	6.35	-1.23	1.56481	lateral lemniscus	ll	1141	ll	exp	tonic	tonic	FALSE	soma
m2021-01_g0_imec0_036	m2021-01	g0	36	vglut2	0	0.215701	0.0359073	2.71694	984.927	634.984	447.121	-4.45	6.35	-1.23	7.72663	lateral lemniscus	ll	1141	ll	insp	tonic	tonic	FALSE	axons
m2021-01_g0_imec0_063	m2021-01	g0	63	vglut2	0	0.381033	0.0913721	-1.08555	992.918	634.842	447.474	-4.53	6.35	-1.23	2.69202	lateral lemniscus	ll	1141	ll	exp	tonic	tonic	FALSE	soma
m2021-01_g0_imec0_079	m2021-01	g0	79	vglut2	0	0.21526	0.0173956	-2.02104	994.916	634.807	447.562	-4.55	6.35	-1.22	0.645872	lateral lemniscus	ll	1141	ll	exp	tonic	tonic	FALSE	axons
m2021-01_g0_imec0_103	m2021-01	g0	103	vglut2	0	0.277969	0.0763021	2.5105	994.916	634.807	447.562	-4.55	6.35	-1.22	0.311481	lateral lemniscus	ll	1141	ll	insp	tonic	tonic	FALSE	soma
m2021-01_g0_imec0_099	m2021-01	g0	99	vglut2	0	0.165126	0.0263276	0.365315	998.912	634.736	447.738	-4.59	6.35	-1.22	0.186518	lateral lemniscus	ll	1141	ll	insp	tonic	tonic	FALSE	axons
m2021-01_g0_imec0_112	m2021-01	g0	112	vglut2	0.030969	0.58791	0.338788	-2.03652	1004.9	634.629	448.003	-4.65	6.35	-1.22	1.77007	lateral lemniscus	ll	1141	ll	exp	tonic	tonic	FALSE	soma
m2021-01_g0_imec0_110	m2021-01	g0	110	vglut2	0	0.304377	0.093327	0.346897	1004.9	634.629	448.003	-4.65	6.35	-1.22	1.98459	lateral lemniscus	ll	1141	ll	insp	tonic	tonic	FALSE	axons
m2021-01_g0_imec0_120	m2021-01	g0	120	vglut2	0	0.269638	0.0577406	0.0921421	1010.9	634.523	448.267	-4.71	6.35	-1.22	6.61354	Pontine reticular nucleus caudal part	PRNc	914	PRNc	insp	tonic	tonic	FALSE	axons
m2021-01_g0_imec0_126	m2021-01	g0	126	vglut2	0	0.413746	0.209389	-2.74966	1012.9	634.487	448.356	-4.73	6.34	-1.22	1.0115	Pontine reticular nucleus caudal part	PRNc	914	PRNc	exp	tonic	tonic	FALSE	soma
m2021-01_g0_imec0_143	m2021-01	g0	143	vglut2	0	0.185169	0.0432975	-1.14628	1010.9	634.523	448.267	-4.71	6.35	-1.22	2.13802	Pontine reticular nucleus caudal part	PRNc	914	PRNc	exp	tonic	tonic	FALSE	soma
m2021-01_g0_imec0_127	m2021-01	g0	127	vglut2	0.644493	0.863792	0.776683	-1.45272	1012.9	634.487	448.356	-4.73	6.34	-1.22	1.81821	Pontine reticular nucleus caudal part	PRNc	914	PRNc	exp	phasic	exp	FALSE	soma
m2021-01_g0_imec0_153	m2021-01	g0	153	vglut2	0.0809843	0.445832	0.273205	1.09861	1016.89	634.417	448.532	-4.77	6.34	-1.21	13.3541	Pontine reticular nucleus caudal part	PRNc	914	PRNc	insp	tonic	tonic	TRUE	soma
m2021-01_g0_imec0_148	m2021-01	g0	148	vglut2	0	0.280482	0.118031	2.98429	1016.89	634.417	448.532	-4.77	6.34	-1.21	0.464676	Pontine reticular nucleus caudal part	PRNc	914	PRNc	insp	tonic	tonic	FALSE	axons
m2021-01_g0_imec0_154	m2021-01	g0	154	vglut2	0	0.278292	0.0286896	2.17129	1018.89	634.381	448.62	-4.79	6.34	-1.21	1.78604	Pontine reticular nucleus caudal part	PRNc	914	PRNc	insp	tonic	tonic	FALSE	soma
m2021-01_g0_imec0_179	m2021-01	g0	179	vglut2	0	0.280421	0.0945889	-2.80653	1024.88	634.275	448.884	-4.85	6.34	-1.21	0.909914	Pontine reticular nucleus caudal part	PRNc	914	PRNc	exp	tonic	tonic	FALSE	axons
m2021-01_g0_imec0_166	m2021-01	g0	166	vglut2	0	0.29815	0.0829537	-2.15379	1024.88	634.275	448.884	-4.85	6.34	-1.21	1.15151	Pontine reticular nucleus caudal part	PRNc	914	PRNc	exp	tonic	tonic	FALSE	axons
m2021-01_g0_imec0_178	m2021-01	g0	178	vglut2	0.14809	0.438896	0.30046	2.80874	1026.88	634.239	448.973	-4.87	6.34	-1.21	9.86997	Pontine reticular nucleus caudal part	PRNc	914	PRNc	insp	phasic	insp	FALSE	soma
m2021-01_g0_imec0_182	m2021-01	g0	182	vglut2	0.885154	0.9646	0.935861	0.633292	1026.88	634.239	448.973	-4.87	6.34	-1.21	18.2827	Pontine reticular nucleus caudal part	PRNc	914	PRNc	insp	phasic	insp	FALSE	axons
m2021-01_g0_imec0_198	m2021-01	g0	198	vglut2	0	0.307984	0.135925	-1.34039	1030.88	634.168	449.149	-4.91	6.34	-1.21	0.317267	Pons	P	884	P	exp	tonic	tonic	FALSE	soma
m2021-01_g0_imec0_205	m2021-01	g0	205	vglut2	0	0.237117	0.082202	-0.775987	1032.87	634.133	449.237	-4.93	6.34	-1.21	0.940692	Pons	P	884	P	exp	tonic	tonic	FALSE	soma
m2021-01_g0_imec0_220	m2021-01	g0	220	vglut2	0	0.363665	0.184629	0.992442	1044.86	633.92	449.766	-5.05	6.34	-1.2	11.1187	Intermediate reticular nucleus	IRN	979	IRN	insp	tonic	tonic	FALSE	unknown
m2021-01_g0_imec0_221	m2021-01	g0	221	vglut2	0	0.106412	0.0261832	0.957461	1042.86	633.956	449.678	-5.03	6.34	-1.2	1.68052	Intermediate reticular nucleus	IRN	979	IRN	insp	tonic	tonic	FALSE	soma
m2021-01_g0_imec0_222	m2021-01	g0	222	vglut2	0	0.308795	0.125802	2.25699	1042.86	633.956	449.678	-5.03	6.34	-1.2	4.29525	Intermediate reticular nucleus	IRN	979	IRN	insp	tonic	tonic	FALSE	axons
m2021-01_g0_imec0_227	m2021-01	g0	227	vglut2	0	0.250203	0.0276006	2.87556	1040.86	633.991	449.59	-5.01	6.34	-1.2	23.0357	Intermediate reticular nucleus	IRN	979	IRN	insp	tonic	tonic	FALSE	axons
m2021-01_g0_imec0_239	m2021-01	g0	239	vglut2	0	0.274926	0.115316	2.92785	1044.86	633.92	449.766	-5.05	6.34	-1.2	0.214057	Intermediate reticular nucleus	IRN	979	IRN	insp	tonic	tonic	FALSE	axons
m2021-01_g0_imec0_255	m2021-01	g0	255	vglut2	0.985416	0.99528	0.991698	-1.21293	1056.85	633.707	450.295	-5.17	6.34	-1.2	10.7729	Intermediate reticular nucleus	IRN	979	IRN	exp	phasic	exp	FALSE	soma
m2021-01_g0_imec0_256	m2021-01	g0	256	vglut2	0.958387	0.985204	0.975144	-1.81395	1060.84	633.637	450.471	-5.21	6.34	-1.2	13.2618	Intermediate reticular nucleus	IRN	979	IRN	exp	phasic	exp	FALSE	soma
m2021-01_g0_imec0_257	m2021-01	g0	257	vglut2	0.0334618	0.434201	0.24423	1.19318	1060.84	633.637	450.471	-5.21	6.34	-1.2	5.15009	Intermediate reticular nucleus	IRN	979	IRN	insp	tonic	tonic	FALSE	axons
m2021-01_g0_imec0_264	m2021-01	g0	264	vglut2	0	0.249421	0.0691916	-1.49572	1056.85	633.707	450.295	-5.17	6.34	-1.2	0.695395	Intermediate reticular nucleus	IRN	979	IRN	exp	tonic	tonic	FALSE	axons
m2021-01_g0_imec0_280	m2021-01	g0	280	vglut2	0.945959	0.982132	0.968849	-2.43632	1066.83	633.53	450.736	-5.27	6.34	-1.19	14.1791	Intermediate reticular nucleus	IRN	979	IRN	exp	phasic	exp	FALSE	axons
m2021-01_g0_imec0_282	m2021-01	g0	282	vglut2	0.884306	0.960413	0.931973	-1.49708	1066.83	633.53	450.736	-5.27	6.34	-1.19	3.49618	Intermediate reticular nucleus	IRN	979	IRN	exp	phasic	exp	FALSE	soma
m2021-01_g0_imec0_278	m2021-01	g0	278	vglut2	0.778021	0.926962	0.871275	-2.53465	1068.83	633.495	450.824	-5.29	6.33	-1.19	22.3787	Intermediate reticular nucleus	IRN	979	IRN	exp	phasic	exp	FALSE	soma
m2021-01_g0_imec0_283	m2021-01	g0	283	vglut2	0.987252	0.996337	0.993162	-2.45023	1068.83	633.495	450.824	-5.29	6.33	-1.19	22.3345	Intermediate reticular nucleus	IRN	979	IRN	exp	phasic	exp	FALSE	soma
m2021-01_g0_imec0_291	m2021-01	g0	291	vglut2	0.119538	0.475297	0.308152	-2.52866	1070.83	633.459	450.912	-5.31	6.33	-1.19	0.130054	Intermediate reticular nucleus	IRN	979	IRN	exp	phasic	exp	FALSE	soma
m2021-01_g0_imec0_292	m2021-01	g0	292	vglut2	0.991934	0.997386	0.995406	-2.42014	1072.83	633.424	451	-5.33	6.33	-1.19	40.8637	Intermediate reticular nucleus	IRN	979	IRN	exp	phasic	exp	FALSE	soma
m2021-01_g0_imec0_307	m2021-01	g0	307	vglut2	0.397963	0.74682	0.600211	0.401025	1074.83	633.388	451.088	-5.35	6.33	-1.19	1.02076	Intermediate reticular nucleus	IRN	979	IRN	insp	phasic	insp	FALSE	axons
m2021-01_g0_imec0_311	m2021-01	g0	311	vglut2	0.846491	0.950722	0.912362	1.37038	1084.81	633.211	451.529	-5.45	6.33	-1.18	3.07339	Intermediate reticular nucleus	IRN	979	IRN	insp	phasic	insp	FALSE	axons
m2021-01_g0_imec0_325	m2021-01	g0	325	vglut2	0	0.30371	0.0938757	-1.73925	1084.81	633.211	451.529	-5.45	6.33	-1.18	1.64743	Intermediate reticular nucleus	IRN	979	IRN	exp	tonic	tonic	FALSE	axons
m2021-01_g0_imec0_333	m2021-01	g0	333	vglut2	0	0.323864	0.0729037	1.04452	1086.81	633.176	451.617	-5.47	6.33	-1.18	0.302688	Intermediate reticular nucleus	IRN	979	IRN	insp	tonic	tonic	FALSE	axons
m2021-01_g0_imec0_334	m2021-01	g0	334	vglut2	0.100409	0.481161	0.30282	-0.205301	1090.81	633.105	451.794	-5.51	6.33	-1.18	17.9484	Intermediate reticular nucleus	IRN	979	IRN	exp	phasic	exp	FALSE	axons
m2021-01_g0_imec0_346	m2021-01	g0	346	vglut2	0	0.296593	0.0625032	-0.67812	1092.81	633.069	451.882	-5.53	6.33	-1.18	11.9305	Intermediate reticular nucleus	IRN	979	IRN	exp	tonic	tonic	FALSE	axons
m2021-01_g0_imec0_345	m2021-01	g0	345	vglut2	0	0.401167	0.179928	-0.10906	1094.8	633.034	451.97	-5.55	6.33	-1.18	1.72055	Intermediate reticular nucleus	IRN	979	IRN	exp	tonic	tonic	FALSE	axons
m2021-01_g0_imec0_365	m2021-01	g0	365	vglut2	0.412008	0.751005	0.608567	-0.167804	1102.79	632.892	452.322	-5.63	6.33	-1.18	19.496	Intermediate reticular nucleus	IRN	979	IRN	exp	phasic	exp	FALSE	axons
m2021-01_g0_imec0_381	m2021-01	g0	381	vglut2	0	0.358023	0.120648	2.22374	1102.79	632.892	452.322	-5.63	6.33	-1.18	0.325829	Intermediate reticular nucleus	IRN	979	IRN	insp	tonic	tonic	FALSE	axons
m2021-01_g0_imec0_387	m2021-01	g0	387	vglut2	0.858248	0.953382	0.918157	-1.49236	1110.79	632.75	452.675	-5.71	6.33	-1.17	22.7634	Intermediate reticular nucleus	IRN	979	IRN	exp	phasic	exp	FALSE	axons
m2021-01_g0_imec0_393	m2021-01	g0	393	vglut2	0.960417	0.988536	0.978652	-2.55905	1112.78	632.715	452.763	-5.73	6.33	-1.17	14.6278	Intermediate reticular nucleus	IRN	979	IRN	exp	phasic	exp	FALSE	soma
m2021-01_g0_imec0_395	m2021-01	g0	395	vglut2	0.716142	0.884752	0.817242	-1.82409	1114.78	632.679	452.851	-5.75	6.33	-1.17	5.11676	Intermediate reticular nucleus	IRN	979	IRN	exp	phasic	exp	FALSE	axons
m2021-01_g0_imec0_400	m2021-01	g0	400	vglut2	0.681082	0.89058	0.810308	-1.0679	1114.78	632.679	452.851	-5.75	6.33	-1.17	1.51112	Intermediate reticular nucleus	IRN	979	IRN	exp	phasic	exp	FALSE	axons
m2021-01_g0_imec0_402	m2021-01	g0	402	vglut2	0.504607	0.798381	0.677674	1.84801	1118.78	632.608	453.028	-5.79	6.33	-1.17	10.5189	Intermediate reticular nucleus	IRN	979	IRN	insp	phasic	insp	FALSE	soma
m2021-01_g0_imec0_412	m2021-01	g0	412	vglut2	0	0.238567	0.0489653	-1.19739	1116.78	632.644	452.94	-5.77	6.33	-1.17	0.371186	Intermediate reticular nucleus	IRN	979	IRN	exp	tonic	tonic	FALSE	axons
m2021-01_g0_imec0_413	m2021-01	g0	413	vglut2	0.97957	0.993204	0.988206	-1.4243	1122.77	632.538	453.204	-5.83	6.33	-1.17	15.1325	Intermediate reticular nucleus	IRN	979	IRN	exp	phasic	exp	FALSE	soma
m2021-01_g0_imec0_414	m2021-01	g0	414	vglut2	0.82172	0.947985	0.902734	-3.0233	1120.77	632.573	453.116	-5.81	6.33	-1.17	1.51297	Intermediate reticular nucleus	IRN	979	IRN	exp	phasic	exp	FALSE	axons
m2021-01_g0_imec0_416	m2021-01	g0	416	vglut2	0	0.235029	0.0714918	2.85298	1120.77	632.573	453.116	-5.81	6.33	-1.17	4.97977	Intermediate reticular nucleus	IRN	979	IRN	insp	tonic	tonic	FALSE	axons
m2021-01_g0_imec0_422	m2021-01	g0	422	vglut2	0.573102	0.831991	0.727478	-1.20358	1124.77	632.502	453.292	-5.85	6.33	-1.17	2.18315	Intermediate reticular nucleus	IRN	979	IRN	exp	phasic	exp	FALSE	axons
m2021-01_g0_imec0_425	m2021-01	g0	425	vglut2	0.676495	0.883064	0.802668	-1.74705	1130.76	632.396	453.557	-5.91	6.32	-1.16	21.0965	Intermediate reticular nucleus	IRN	979	IRN	exp	phasic	exp	TRUE	soma
m2021-01_g0_imec0_435	m2021-01	g0	435	vglut2	0.147375	0.492339	0.330865	-0.981954	1134.76	632.325	453.733	-5.95	6.32	-1.16	3.36798	Intermediate reticular nucleus	IRN	979	IRN	exp	phasic	exp	TRUE	soma
m2021-01_g0_imec0_434	m2021-01	g0	434	vglut2	0	0.273211	0.0495212	-2.6132	1132.76	632.36	453.645	-5.93	6.32	-1.16	1.50464	Intermediate reticular nucleus	IRN	979	IRN	exp	tonic	tonic	FALSE	axons
m2021-01_g0_imec0_448	m2021-01	g0	448	vglut2	0.706865	0.890852	0.818899	2.84923	1142.75	632.183	454.086	-6.03	6.32	-1.16	26.606	Intermediate reticular nucleus	IRN	979	IRN	insp	phasic	insp	FALSE	soma
m2021-01_g0_imec0_480	m2021-01	g0	480	vglut2	0.729221	0.900469	0.833922	0.789218	1156.73	631.935	454.703	-6.17	6.32	-1.15	7.87844	Intermediate reticular nucleus	IRN	979	IRN	insp	phasic	insp	TRUE	soma
m2021-01_g0_imec0_501	m2021-01	g0	501	vglut2	0	0.326669	0.1175	1.79735	1168.72	631.722	455.232	-6.29	6.32	-1.15	19.382	Intermediate reticular nucleus	IRN	979	IRN	insp	tonic	tonic	FALSE	soma
m2021-01_g0_imec0_521	m2021-01	g0	521	vglut2	0	0.241619	0.0774258	2.64256	1168.72	631.722	455.232	-6.29	6.32	-1.15	0.601441	Intermediate reticular nucleus	IRN	979	IRN	insp	tonic	tonic	FALSE	axons
m2021-01_g0_imec0_511	m2021-01	g0	511	vglut2	0	0.313559	0.0969504	2.36721	1168.72	631.722	455.232	-6.29	6.32	-1.15	1.88948	Intermediate reticular nucleus	IRN	979	IRN	insp	tonic	tonic	FALSE	axons
m2021-01_g0_imec0_520	m2021-01	g0	520	vglut2	0.467423	0.811065	0.674226	-3.08157	1176.71	631.58	455.584	-6.37	6.32	-1.14	3.05603	Intermediate reticular nucleus	IRN	979	IRN	exp	phasic	exp	FALSE	soma
m2021-01_g0_imec0_529	m2021-01	g0	529	vglut2	0	0.368049	0.161346	2.3591	1178.71	631.545	455.672	-6.39	6.32	-1.14	11.0118	Intermediate reticular nucleus	IRN	979	IRN	insp	tonic	tonic	FALSE	axons
m2021-01_g0_imec0_531	m2021-01	g0	531	vglut2	0.945431	0.983594	0.969994	1.16773	1176.71	631.58	455.584	-6.37	6.32	-1.14	9.64643	Intermediate reticular nucleus	IRN	979	IRN	insp	phasic	insp	TRUE	soma
m2021-01_g0_imec0_548	m2021-01	g0	548	vglut2	0	0.264851	0.0659008	0.758129	1178.71	631.545	455.672	-6.39	6.32	-1.14	23.2715	Intermediate reticular nucleus	IRN	979	IRN	insp	tonic	tonic	FALSE	soma
m2021-01_g0_imec0_551	m2021-01	g0	551	vglut2	0	0.20809	0.00653485	3.02273	1184.7	631.438	455.937	-6.45	6.31	-1.14	1.69394	Intermediate reticular nucleus	IRN	979	IRN	insp	tonic	tonic	FALSE	axons
m2021-01_g0_imec0_563	m2021-01	g0	563	vglut2	0.978713	0.993583	0.9883	1.47687	1190.69	631.332	456.201	-6.51	6.31	-1.14	5.88899	Intermediate reticular nucleus	IRN	979	IRN	insp	phasic	insp	FALSE	soma
m2021-01_g0_imec0_571	m2021-01	g0	571	vglut2	0	0.401365	0.20149	1.90404	1188.7	631.368	456.113	-6.49	6.31	-1.14	0.532249	Intermediate reticular nucleus	IRN	979	IRN	insp	tonic	tonic	FALSE	soma
m2021-01_g0_imec0_575	m2021-01	g0	575	vglut2	0	0.292994	0.0862288	1.71588	1198.69	631.19	456.554	-6.59	6.31	-1.13	4.68495	Intermediate reticular nucleus	IRN	979	IRN	insp	tonic	tonic	TRUE	soma
m2021-01_g0_imec0_577	m2021-01	g0	577	vglut2	0	0.290537	0.0804141	-0.100898	1196.69	631.226	456.466	-6.57	6.31	-1.14	1.62128	Intermediate reticular nucleus	IRN	979	IRN	exp	tonic	tonic	FALSE	soma
m2021-01_g0_imec0_578	m2021-01	g0	578	vglut2	0	0.323449	0.151748	-0.727936	1200.68	631.155	456.642	-6.61	6.31	-1.13	2.58673	Intermediate reticular nucleus	IRN	979	IRN	exp	tonic	tonic	FALSE	soma
m2021-01_g0_imec0_582	m2021-01	g0	582	vglut2	0	0.32002	0.106081	0.581452	1200.68	631.155	456.642	-6.61	6.31	-1.13	0.367946	Intermediate reticular nucleus	IRN	979	IRN	insp	tonic	tonic	FALSE	soma
m2021-01_g0_imec0_585	m2021-01	g0	585	vglut2	0.239517	0.699778	0.504678	0.743948	1200.68	631.155	456.642	-6.61	6.31	-1.13	14.2265	Intermediate reticular nucleus	IRN	979	IRN	insp	phasic	insp	TRUE	soma
m2021-01_g0_imec0_590	m2021-01	g0	590	vglut2	0.929387	0.976016	0.958717	-1.19055	1206.68	631.049	456.907	-6.67	6.31	-1.13	10.4187	Intermediate reticular nucleus	IRN	979	IRN	exp	phasic	exp	TRUE	soma
m2021-01_g0_imec0_607	m2021-01	g0	607	vglut2	0	0.217239	0.0348041	0.309168	1206.68	631.049	456.907	-6.67	6.31	-1.13	0.271678	Intermediate reticular nucleus	IRN	979	IRN	insp	tonic	tonic	FALSE	soma
m2021-01_g0_imec0_591	m2021-01	g0	591	vglut2	0.972636	0.992007	0.985189	2.08432	1204.68	631.084	456.818	-6.65	6.31	-1.13	3.03104	Intermediate reticular nucleus	IRN	979	IRN	insp	phasic	insp	FALSE	soma
m2021-01_g0_imec0_614	m2021-01	g0	614	vglut2	0	0.293817	0.0719583	-0.5565	1204.68	631.084	456.818	-6.65	6.31	-1.13	0.196469	Intermediate reticular nucleus	IRN	979	IRN	exp	tonic	tonic	FALSE	soma
m2021-01_g0_imec0_620	m2021-01	g0	620	vglut2	0	0.351668	0.117245	1.32664	1212.67	630.942	457.171	-6.73	6.31	-1.13	0.417931	Intermediate reticular nucleus	IRN	979	IRN	insp	tonic	tonic	FALSE	soma
m2021-01_g0_imec0_647	m2021-01	g0	647	vglut2	0.434398	0.753965	0.619192	-2.20892	1212.67	630.942	457.171	-6.73	6.31	-1.13	2.24401	Intermediate reticular nucleus	IRN	979	IRN	exp	phasic	exp	FALSE	axons
m2021-01_g0_imec0_655	m2021-01	g0	655	vglut2			0	1.5708	1212.67	630.942	457.171	-6.73	6.31	-1.13	0.0874739	Intermediate reticular nucleus	IRN	979	IRN	insp		insp	FALSE	soma
m2021-01_g0_imec0_632	m2021-01	g0	632	vglut2	0.474006	0.764698	0.641859	-0.968104	1212.67	630.942	457.171	-6.73	6.31	-1.13	13.9338	Intermediate reticular nucleus	IRN	979	IRN	exp	phasic	exp	TRUE	soma
m2021-01_g0_imec0_668	m2021-01	g0	668	vglut2	0.339316	0.713889	0.554042	1.09208	1220.66	630.8	457.524	-6.81	6.31	-1.12	4.22999	Intermediate reticular nucleus	IRN	979	IRN	insp	phasic	insp	FALSE	soma
m2021-01_g0_imec0_666	m2021-01	g0	666	vglut2	0.958257	0.986815	0.976492	1.16414	1224.66	630.729	457.7	-6.85	6.31	-1.12	7.58362	Intermediate reticular nucleus	IRN	979	IRN	insp	phasic	insp	FALSE	soma
m2021-01_g0_imec0_673	m2021-01	g0	673	vglut2	0	0.278052	0.0760395	-0.649691	1228.65	630.659	457.876	-6.89	6.31	-1.12	1.64997	Intermediate reticular nucleus	IRN	979	IRN	exp	tonic	tonic	FALSE	unknown
m2021-01_g0_imec0_675	m2021-01	g0	675	vglut2	0.0318194	0.474678	0.267306	0.711017	1228.65	630.659	457.876	-6.89	6.31	-1.12	10.9335	Intermediate reticular nucleus	IRN	979	IRN	insp	tonic	tonic	FALSE	soma
m2021-01_g0_imec0_679	m2021-01	g0	679	vglut2	0	0.371688	0.192006	-0.707176	1236.64	630.517	458.229	-6.97	6.31	-1.12	14.8423	Intermediate reticular nucleus	IRN	979	IRN	exp	tonic	tonic	FALSE	soma
m2021-01_g0_imec0_683	m2021-01	g0	683	vglut2	0.936344	0.979182	0.963488	1.48905	1236.64	630.517	458.229	-6.97	6.31	-1.12	2.3051	Intermediate reticular nucleus	IRN	979	IRN	insp	phasic	insp	TRUE	axons
m2021-01_g0_imec0_684	m2021-01	g0	684	vglut2	0	0.376574	0.16668	0.496721	1236.64	630.517	458.229	-6.97	6.31	-1.12	7.76389	Intermediate reticular nucleus	IRN	979	IRN	insp	tonic	tonic	FALSE	axons
m2021-01_g0_imec0_689	m2021-01	g0	689	vglut2	0.97178	0.992001	0.984952	1.44233	1240.64	630.446	458.405	-7.01	6.3	-1.12	11.7898	Intermediate reticular nucleus	IRN	979	IRN	insp	phasic	insp	FALSE	axons
m2021-01_g0_imec0_702	m2021-01	g0	702	vglut2	0.266312	0.678338	0.500115	1.89592	1246.63	630.339	458.67	-7.07	6.3	-1.11	0.993222	Intermediate reticular nucleus	IRN	979	IRN	insp	phasic	insp	FALSE	axons
m2021-01_g0_imec0_714	m2021-01	g0	714	vglut2	0.0428529	0.506873	0.291949	-0.398606	1256.62	630.162	459.11	-7.17	6.3	-1.11	2.44834	Intermediate reticular nucleus	IRN	979	IRN	exp	tonic	tonic	FALSE	soma
m2021-01_g0_imec0_716	m2021-01	g0	716	vglut2	0	0.25339	0.0378798	-0.0756333	1256.62	630.162	459.11	-7.17	6.3	-1.11	2.71285	Intermediate reticular nucleus	IRN	979	IRN	exp	tonic	tonic	FALSE	soma
m2021-01_g0_imec0_720	m2021-01	g0	720	vglut2	0.670914	0.883178	0.800936	2.1168	1256.62	630.162	459.11	-7.17	6.3	-1.11	1.29336	Intermediate reticular nucleus	IRN	979	IRN	insp	phasic	insp	FALSE	axons
m2021-01_g0_imec0_730	m2021-01	g0	730	vglut2	0	0.23373	0.0274003	-3.02779	1266.61	629.985	459.551	-7.27	6.3	-1.1	5.979	Intermediate reticular nucleus	IRN	979	IRN	exp	tonic	tonic	TRUE	axons
m2021-01_g0_imec0_733	m2021-01	g0	733	vglut2	0	0.264101	0.0853881	-0.93703	1264.61	630.02	459.463	-7.25	6.3	-1.11	3.56607	Intermediate reticular nucleus	IRN	979	IRN	exp	tonic	tonic	FALSE	axons
m2021-01_g0_imec0_745	m2021-01	g0	745	vglut2	0	0.341896	0.111753	0.0469757	1272.6	629.879	459.816	-7.33	6.3	-1.1	0.214519	Medullary reticular nucleus dorsal part	MDRNd	987	MDRNd	insp	tonic	tonic	FALSE	soma
m2021-01_g0_imec0_760	m2021-01	g0	760	vglut2	0	0.31222	0.0603328	0.918922	1272.6	629.879	459.816	-7.33	6.3	-1.1	0.379516	Medullary reticular nucleus dorsal part	MDRNd	987	MDRNd	insp	tonic	tonic	FALSE	axons
m2021-01_g0_imec0_752	m2021-01	g0	752	vglut2	0	0.325993	0.138374	1.55722	1270.6	629.914	459.727	-7.31	6.3	-1.1	0.208965	Medullary reticular nucleus dorsal part	MDRNd	987	MDRNd	insp	tonic	tonic	FALSE	axons
m2021-01_g0_imec0_784	m2021-01	g0	784	vglut2	0	0.324679	0.12138	-0.676062	1290.58	629.559	460.609	-7.51	6.3	-1.09	0.164303	Medullary reticular nucleus dorsal part	MDRNd	987	MDRNd	exp	tonic	tonic	FALSE	soma
m2021-01_g0_imec0_800	m2021-01	g0	800	vglut2	0	0.336772	0.125291	-3.04735	1300.57	629.382	461.05	-7.61	6.29	-1.09	1.11124	Medullary reticular nucleus dorsal part	MDRNd	987	MDRNd	exp	tonic	tonic	FALSE	axons
m2021-01_g0_imec0_820	m2021-01	g0	820	vglut2	0	0.275168	0.0756982	2.98162	1304.57	629.311	461.226	-7.65	6.29	-1.09	4.89414	Medullary reticular nucleus dorsal part	MDRNd	987	MDRNd	insp	tonic	tonic	FALSE	axons
m2021-01_g0_imec0_905	m2021-01	g0	905	vglut2	0	0.247045	0.0657214	3.03877	1346.52	628.567	463.077	-8.07	6.29	-1.07	3.95091					insp	tonic	tonic	TRUE	soma
m2021-01_g1_imec0_003	m2021-01	g1	3	vglut2	0	0.259365	0.066805	-2.59716	1018.42	668.264	436.461	-4.78	6.68	-1.34	16.5564	Superior olivary complex lateral part	SOCl	906	SOCl	exp	tonic	tonic	FALSE	soma
m2021-01_g1_imec0_012	m2021-01	g1	12	vglut2			0	1.5708	1020.42	668.178	436.526	-4.8	6.68	-1.33	0.133611	Superior olivary complex lateral part	SOCl	906	SOCl	insp		insp	FALSE	axons
m2021-01_g1_imec0_018	m2021-01	g1	18	vglut2	0	0.378318	0.116938	2.56501	1030.4	667.75	436.852	-4.9	6.68	-1.33	2.50464	Superior olivary complex lateral part	SOCl	906	SOCl	insp	tonic	tonic	FALSE	axons
m2021-01_g1_imec0_019	m2021-01	g1	19	vglut2	0	0.341909	0.0902754	-2.36279	1032.4	667.664	436.917	-4.92	6.68	-1.33	5.67375	Superior olivary complex lateral part	SOCl	906	SOCl	exp	tonic	tonic	FALSE	axons
m2021-01_g1_imec0_022	m2021-01	g1	22	vglut2	0	0.357569	0.151792	0.25234	1034.4	667.578	436.982	-4.94	6.68	-1.33	17.2744	Superior olivary complex lateral part	SOCl	906	SOCl	insp	tonic	tonic	FALSE	axons
m2021-01_g1_imec0_033	m2021-01	g1	33	vglut2	0	0.266946	0.0432075	-1.60636	1048.38	666.979	437.438	-5.08	6.67	-1.33	19.1323	Facial motor nucleus	VII	968	VII	exp	tonic	tonic	FALSE	axons
m2021-01_g1_imec0_041	m2021-01	g1	41	vglut2	0	0.215765	0.0288012	-1.90203	1048.38	666.979	437.438	-5.08	6.67	-1.33	1.69677	Facial motor nucleus	VII	968	VII	exp	tonic	tonic	FALSE	axons
m2021-01_g1_imec0_036	m2021-01	g1	36	vglut2	0	0.338672	0.125947	-2.13497	1050.37	666.893	437.503	-5.1	6.67	-1.32	25.9922	Facial motor nucleus	VII	968	VII	exp	tonic	tonic	FALSE	axons
m2021-01_g1_imec0_053	m2021-01	g1	53	vglut2	0	0.260447	0.0440164	0.752722	1060.36	666.465	437.828	-5.2	6.66	-1.32	57.4017	Facial motor nucleus	VII	968	VII	insp	tonic	tonic	FALSE	axons
m2021-01_g1_imec0_064	m2021-01	g1	64	vglut2	0	0.238589	0.0475677	0.39479	1060.36	666.465	437.828	-5.2	6.66	-1.32	0.897712	Facial motor nucleus	VII	968	VII	insp	tonic	tonic	FALSE	axons
m2021-01_g1_imec0_056	m2021-01	g1	56	vglut2	0	0.37062	0.144251	2.10258	1058.36	666.551	437.763	-5.18	6.67	-1.32	14.8929	Facial motor nucleus	VII	968	VII	insp	tonic	tonic	FALSE	axons
m2021-01_g1_imec0_061	m2021-01	g1	61	vglut2	0	0.347816	0.0717892	1.44449	1064.35	666.294	437.958	-5.24	6.66	-1.32	0.91764	Facial motor nucleus	VII	968	VII	insp	tonic	tonic	FALSE	axons
m2021-01_g1_imec0_080	m2021-01	g1	80	vglut2			0	1.5708	1064.35	666.294	437.958	-5.24	6.66	-1.32	0.148965	Facial motor nucleus	VII	968	VII	insp		insp	FALSE	axons
m2021-01_g1_imec0_067	m2021-01	g1	67	vglut2	0	0.353033	0.104341	-2.976	1062.36	666.379	437.893	-5.22	6.66	-1.32	2.51085	Facial motor nucleus	VII	968	VII	exp	tonic	tonic	FALSE	axons
m2021-01_g1_imec0_081	m2021-01	g1	81	vglut2	0	0.281079	0.0288482	-0.60204	1062.36	666.379	437.893	-5.22	6.66	-1.32	5.79724	Facial motor nucleus	VII	968	VII	exp	tonic	tonic	FALSE	axons
m2021-01_g1_imec0_087	m2021-01	g1	87	vglut2	0	0.21637	0.0202424	-2.642	1070.35	666.037	438.154	-5.3	6.66	-1.32	58.5872	Facial motor nucleus	VII	968	VII	exp	tonic	tonic	FALSE	soma
m2021-01_g1_imec0_088	m2021-01	g1	88	vglut2	0	0.322943	0.0481056	1.69062	1070.35	666.037	438.154	-5.3	6.66	-1.32	28.1969	Facial motor nucleus	VII	968	VII	insp	tonic	tonic	FALSE	axons
m2021-01_g1_imec0_104	m2021-01	g1	104	vglut2	0	0.331715	0.09324	-2.67546	1074.34	665.865	438.284	-5.34	6.66	-1.32	16.9987	Facial motor nucleus	VII	968	VII	exp	tonic	tonic	FALSE	soma
m2021-01_g1_imec0_112	m2021-01	g1	112	vglut2	0	0.262911	0.0778065	-1.63532	1082.33	665.523	438.544	-5.42	6.66	-1.31	1.93982	Facial motor nucleus	VII	968	VII	exp	tonic	tonic	FALSE	soma
m2021-01_g1_imec0_126	m2021-01	g1	126	vglut2	0	0.421133	0.17904	2.21851	1090.32	665.18	438.805	-5.5	6.65	-1.31	2.49517	Facial motor nucleus	VII	968	VII	insp	tonic	tonic	FALSE	axons
m2021-01_g1_imec0_140	m2021-01	g1	140	vglut2	0	0.261072	0.0979777	-0.568528	1092.31	665.094	438.87	-5.52	6.65	-1.31	4.79074	Facial motor nucleus	VII	968	VII	exp	tonic	tonic	FALSE	axons
m2021-01_g1_imec0_144	m2021-01	g1	144	vglut2	0	0.371279	0.170582	-1.88702	1092.31	665.094	438.87	-5.52	6.65	-1.31	5.94424	Facial motor nucleus	VII	968	VII	exp	tonic	tonic	FALSE	axons
m2021-01_g1_imec0_145	m2021-01	g1	145	vglut2	0	0.341917	0.147318	-2.88459	1092.31	665.094	438.87	-5.52	6.65	-1.31	3.92994	Facial motor nucleus	VII	968	VII	exp	tonic	tonic	FALSE	axons
m2021-01_g1_imec0_141	m2021-01	g1	141	vglut2	0	0.297392	0.0742738	-1.04575	1096.31	664.923	439	-5.56	6.65	-1.31	7.33655	Facial motor nucleus	VII	968	VII	exp	tonic	tonic	TRUE	soma
m2021-01_g1_imec0_142	m2021-01	g1	142	vglut2	0.015409	0.436502	0.237059	1.40064	1094.31	665.009	438.935	-5.54	6.65	-1.31	5.24319	Facial motor nucleus	VII	968	VII	insp	tonic	tonic	FALSE	soma
m2021-01_g1_imec0_154	m2021-01	g1	154	vglut2	0	0.342924	0.149098	1.16193	1096.31	664.923	439	-5.56	6.65	-1.31	4.59506	Facial motor nucleus	VII	968	VII	insp	tonic	tonic	FALSE	axons
m2021-01_g1_imec0_157	m2021-01	g1	157	vglut2	0	0.272952	0.0429645	-1.44451	1098.3	664.837	439.065	-5.58	6.65	-1.31	5.50323	Facial motor nucleus	VII	968	VII	exp	tonic	tonic	FALSE	axons
m2021-01_g1_imec0_174	m2021-01	g1	174	vglut2	0	0.241976	0.0253355	-0.938956	1102.3	664.666	439.195	-5.62	6.65	-1.31	10.9692	Facial motor nucleus	VII	968	VII	exp	tonic	tonic	TRUE	unknown
m2021-01_g1_imec0_180	m2021-01	g1	180	vglut2	0	0.295332	0.0977824	-2.3113	1102.3	664.666	439.195	-5.62	6.65	-1.31	1.39034	Facial motor nucleus	VII	968	VII	exp	tonic	tonic	FALSE	axons
m2021-01_g1_imec0_200	m2021-01	g1	200	vglut2	0	0.350668	0.137701	-2.57092	1120.27	663.895	439.781	-5.8	6.64	-1.3	2.60493	Facial motor nucleus	VII	968	VII	exp	tonic	tonic	FALSE	axons
m2021-01_g1_imec0_202	m2021-01	g1	202	vglut2	0.109311	0.526412	0.33412	-1.61184	1124.27	663.724	439.911	-5.84	6.64	-1.3	21.1194	Facial motor nucleus	VII	968	VII	exp	phasic	exp	TRUE	axons
m2021-01_g1_imec0_205	m2021-01	g1	205	vglut2	0.932923	0.974132	0.958242	1.85619	1132.26	663.381	440.172	-5.92	6.63	-1.3	7.61194	Facial motor nucleus	VII	968	VII	insp	phasic	insp	FALSE	axons
m2021-01_g1_imec0_206	m2021-01	g1	206	vglut2	0.281273	0.613779	0.463699	-1.58103	1132.26	663.381	440.172	-5.92	6.63	-1.3	15.1004	Facial motor nucleus	VII	968	VII	exp	phasic	exp	TRUE	axons
m2021-01_g1_imec0_208	m2021-01	g1	208	vglut2	0	0.291077	0.114616	2.34068	1128.26	663.553	440.042	-5.88	6.64	-1.3	1.31945	Facial motor nucleus	VII	968	VII	insp	tonic	tonic	FALSE	axons
m2021-01_g1_imec0_214	m2021-01	g1	214	vglut2	0.923455	0.968236	0.950568	1.48675	1138.25	663.124	440.367	-5.98	6.63	-1.3	5.03216	Medulla	MY	936	MY	insp	phasic	insp	TRUE	axons
m2021-01_g1_imec0_219	m2021-01	g1	219	vglut2	0	0.269785	0.0846795	2.28222	1136.25	663.21	440.302	-5.96	6.63	-1.3	0.446896	Facial motor nucleus	VII	968	VII	insp	tonic	tonic	FALSE	axons
m2021-01_g1_imec0_216	m2021-01	g1	216	vglut2	0.144578	0.547958	0.363166	-2.05303	1138.25	663.124	440.367	-5.98	6.63	-1.3	3.70257	Medulla	MY	936	MY	exp	phasic	exp	FALSE	axons
m2021-01_g1_imec0_217	m2021-01	g1	217	vglut2	0	0.275297	0.0728777	1.67735	1140.24	663.039	440.432	-6	6.63	-1.3	2.11165	Paragigantocellular reticular nucleus lateral part	PGRNl	993	Bot	insp	tonic	tonic	FALSE	axons
m2021-01_g1_imec0_244	m2021-01	g1	244	vglut2	0.0937681	0.635213	0.398678	1.41553	1152.23	662.525	440.823	-6.12	6.63	-1.29	2.2335	Paragigantocellular reticular nucleus lateral part	PGRNl	993	Bot	insp	tonic	tonic	FALSE	axons
m2021-01_g1_imec0_257	m2021-01	g1	257	vglut2	0	0.349902	0.163914	1.17795	1162.21	662.096	441.148	-6.22	6.62	-1.29	7.98108	Paragigantocellular reticular nucleus lateral part	PGRNl	993	Bot	insp	tonic	tonic	FALSE	axons
m2021-01_g1_imec0_267	m2021-01	g1	267	vglut2	0	0.333124	0.135356	-1.14734	1166.21	661.925	441.279	-6.26	6.62	-1.29	6.05172	Paragigantocellular reticular nucleus lateral part	PGRNl	993	Bot	exp	tonic	tonic	FALSE	axons
m2021-01_g1_imec0_268	m2021-01	g1	268	vglut2	0.0510942	0.453125	0.263515	1.3808	1166.21	661.925	441.279	-6.26	6.62	-1.29	3.33473	Paragigantocellular reticular nucleus lateral part	PGRNl	993	Bot	insp	tonic	tonic	FALSE	axons
m2021-01_g1_imec0_276	m2021-01	g1	276	vglut2	0.92402	0.968676	0.951092	1.58641	1168.2	661.839	441.344	-6.28	6.62	-1.29	3.48174	Paragigantocellular reticular nucleus lateral part	PGRNl	993	Bot	insp	phasic	insp	FALSE	axons
m2021-01_g1_imec0_279	m2021-01	g1	279	vglut2	0.838656	0.922168	0.887489	3.12624	1174.19	661.582	441.539	-6.34	6.62	-1.28	22.2102	Paragigantocellular reticular nucleus lateral part	PGRNl	993	Bot	insp	phasic	insp	FALSE	soma
m2021-01_g1_imec0_280	m2021-01	g1	280	vglut2	0.562337	0.772604	0.68128	1.66033	1174.19	661.582	441.539	-6.34	6.62	-1.28	7.63088	Paragigantocellular reticular nucleus lateral part	PGRNl	993	Bot	insp	phasic	insp	FALSE	axons
m2021-01_g1_imec0_281	m2021-01	g1	281	vglut2	0.380595	0.685039	0.550885	1.38874	1174.19	661.582	441.539	-6.34	6.62	-1.28	0.334845	Paragigantocellular reticular nucleus lateral part	PGRNl	993	Bot	insp	phasic	insp	FALSE	axons
m2021-01_g1_imec0_284	m2021-01	g1	284	vglut2			0	1.5708	1174.19	661.582	441.539	-6.34	6.62	-1.28	0.110417	Paragigantocellular reticular nucleus lateral part	PGRNl	993	Bot	insp		insp	FALSE	soma
m2021-01_g1_imec0_288	m2021-01	g1	288	vglut2	0.979219	0.99155	0.98674	0.487781	1176.19	661.497	441.604	-6.36	6.61	-1.28	33.0768	Paragigantocellular reticular nucleus lateral part	PGRNl	993	Bot	insp	phasic	insp	FALSE	soma
m2021-01_g1_imec0_289	m2021-01	g1	289	vglut2	0.979494	0.992832	0.987866	1.08982	1178.19	661.411	441.669	-6.38	6.61	-1.28	19.8062	Paragigantocellular reticular nucleus lateral part	PGRNl	993	Bot	insp	phasic	insp	FALSE	axons
m2021-01_g1_imec0_290	m2021-01	g1	290	vglut2	0.887579	0.951963	0.926254	1.73931	1178.19	661.411	441.669	-6.38	6.61	-1.28	2.13158	Paragigantocellular reticular nucleus lateral part	PGRNl	993	Bot	insp	phasic	insp	FALSE	soma
m2021-01_g1_imec0_299	m2021-01	g1	299	vglut2	0	0.187284	0.0390737	0.520494	1182.18	661.24	441.799	-6.42	6.61	-1.28	4.12072	Intermediate reticular nucleus	IRN	979	IRN	insp	tonic	tonic	FALSE	axons
m2021-01_g1_imec0_310	m2021-01	g1	310	vglut2	0.990537	0.996686	0.994398	-2.32485	1192.17	660.811	442.125	-6.52	6.61	-1.28	39.4624	Intermediate reticular nucleus	IRN	979	IRN	exp	phasic	exp	FALSE	axons
m2021-01_g1_imec0_311	m2021-01	g1	311	vglut2	0.992353	0.997105	0.995293	1.21611	1188.17	660.983	441.995	-6.48	6.61	-1.28	27.4335	Intermediate reticular nucleus	IRN	979	IRN	insp	phasic	insp	FALSE	soma
m2021-01_g1_imec0_312	m2021-01	g1	312	vglut2	0.980623	0.992196	0.987695	-1.41384	1192.17	660.811	442.125	-6.52	6.61	-1.28	10.0865	Intermediate reticular nucleus	IRN	979	IRN	exp	phasic	exp	FALSE	soma
m2021-01_g1_imec0_321	m2021-01	g1	321	vglut2	0.38977	0.679146	0.550799	-2.02222	1192.17	660.811	442.125	-6.52	6.61	-1.28	10.3766	Intermediate reticular nucleus	IRN	979	IRN	exp	phasic	exp	FALSE	soma
m2021-01_g1_imec0_314	m2021-01	g1	314	vglut2	0.800321	0.911988	0.866624	-2.11267	1190.17	660.897	442.06	-6.5	6.61	-1.28	16.8759	Intermediate reticular nucleus	IRN	979	IRN	exp	phasic	exp	FALSE	axons
m2021-01_g1_imec0_315	m2021-01	g1	315	vglut2	0.993851	0.998053	0.996539	1.31877	1194.17	660.726	442.19	-6.54	6.61	-1.28	38.3815	Intermediate reticular nucleus	IRN	979	IRN	insp	phasic	insp	FALSE	soma
m2021-01_g1_imec0_316	m2021-01	g1	316	vglut2	0.987046	0.995065	0.992	1.64576	1194.17	660.726	442.19	-6.54	6.61	-1.28	10.1865	Intermediate reticular nucleus	IRN	979	IRN	insp	phasic	insp	FALSE	soma
m2021-01_g1_imec0_325	m2021-01	g1	325	vglut2	0.0174027	0.423927	0.230708	1.4304	1194.17	660.726	442.19	-6.54	6.61	-1.28	1.71441	Intermediate reticular nucleus	IRN	979	IRN	insp	tonic	tonic	FALSE	soma
m2021-01_g1_imec0_326	m2021-01	g1	326	vglut2	0.0206456	0.319037	0.173828	-2.40559	1194.17	660.726	442.19	-6.54	6.61	-1.28	2.36091	Intermediate reticular nucleus	IRN	979	IRN	exp	tonic	tonic	FALSE	soma
m2021-01_g1_imec0_336	m2021-01	g1	336	vglut2	0.781816	0.909344	0.858305	1.648	1196.16	660.64	442.255	-6.56	6.61	-1.28	0.984609	Intermediate reticular nucleus	IRN	979	IRN	insp	phasic	insp	FALSE	soma
m2021-01_g1_imec0_338	m2021-01	g1	338	vglut2	0.542783	0.807436	0.698239	2.75034	1196.16	660.64	442.255	-6.56	6.61	-1.28	0.397241	Intermediate reticular nucleus	IRN	979	IRN	insp	phasic	insp	FALSE	soma
m2021-01_g1_imec0_339	m2021-01	g1	339	vglut2	0	0.369659	0.107516	-2.93346	1196.16	660.64	442.255	-6.56	6.61	-1.28	0.587368	Intermediate reticular nucleus	IRN	979	IRN	exp	tonic	tonic	FALSE	axons
m2021-01_g1_imec0_329	m2021-01	g1	329	vglut2	0.726055	0.887748	0.82291	1.51515	1198.16	660.555	442.32	-6.58	6.61	-1.28	6.75571	Intermediate reticular nucleus	IRN	979	IRN	insp	phasic	insp	FALSE	axons
m2021-01_g1_imec0_333	m2021-01	g1	333	vglut2	0.479775	0.805842	0.674457	-2.82959	1196.16	660.64	442.255	-6.56	6.61	-1.28	3.15735	Intermediate reticular nucleus	IRN	979	IRN	exp	phasic	exp	FALSE	axons
m2021-01_g1_imec0_335	m2021-01	g1	335	vglut2	0.486327	0.80171	0.673603	2.44656	1196.16	660.64	442.255	-6.56	6.61	-1.28	0.528239	Intermediate reticular nucleus	IRN	979	IRN	insp	phasic	insp	FALSE	axons
m2021-01_g1_imec0_334	m2021-01	g1	334	vglut2	0	0.208537	0.0727454	0.958323	1198.16	660.555	442.32	-6.58	6.61	-1.28	2.18581	Intermediate reticular nucleus	IRN	979	IRN	insp	tonic	tonic	FALSE	axons
m2021-01_g1_imec0_353	m2021-01	g1	353	vglut2	0.982984	0.993525	0.989497	-1.76853	1202.15	660.383	442.45	-6.62	6.6	-1.28	21.8391	Intermediate reticular nucleus	IRN	979	IRN	exp	phasic	exp	FALSE	soma
m2021-01_g1_imec0_354	m2021-01	g1	354	vglut2	0.679752	0.83006	0.765137	-1.683	1202.15	660.383	442.45	-6.62	6.6	-1.28	12.7058	Intermediate reticular nucleus	IRN	979	IRN	exp	phasic	exp	FALSE	axons
m2021-01_g1_imec0_356	m2021-01	g1	356	vglut2	0.328258	0.66399	0.51565	0.546136	1204.15	660.298	442.515	-6.64	6.6	-1.27	11.7229	Intermediate reticular nucleus	IRN	979	IRN	insp	phasic	insp	FALSE	soma
m2021-01_g1_imec0_360	m2021-01	g1	360	vglut2	0.776956	0.908723	0.85619	1.23444	1212.14	659.955	442.776	-6.72	6.6	-1.27	14.3193	Intermediate reticular nucleus	IRN	979	IRN	insp	phasic	insp	TRUE	soma
m2021-01_g1_imec0_375	m2021-01	g1	375	vglut2	0.154019	0.52249	0.351809	2.00222	1212.14	659.955	442.776	-6.72	6.6	-1.27	0.682758	Intermediate reticular nucleus	IRN	979	IRN	insp	phasic	insp	FALSE	axons
m2021-01_g1_imec0_364	m2021-01	g1	364	vglut2	0.979581	0.992049	0.987249	1.72375	1210.14	660.041	442.711	-6.7	6.6	-1.27	16.8553	Intermediate reticular nucleus	IRN	979	IRN	insp	phasic	insp	FALSE	soma
m2021-01_g1_imec0_369	m2021-01	g1	369	vglut2	0.915799	0.966595	0.946807	-2.90969	1216.13	659.784	442.906	-6.76	6.6	-1.27	8.40772	Intermediate reticular nucleus	IRN	979	IRN	exp	phasic	exp	FALSE	soma
m2021-01_g1_imec0_370	m2021-01	g1	370	vglut2	0.835045	0.926636	0.889455	1.89731	1214.14	659.869	442.841	-6.74	6.6	-1.27	12.6209	Intermediate reticular nucleus	IRN	979	IRN	insp	phasic	insp	FALSE	soma
m2021-01_g1_imec0_371	m2021-01	g1	371	vglut2	0.952816	0.97925	0.968667	-2.25267	1212.14	659.955	442.776	-6.72	6.6	-1.27	7.28297	Intermediate reticular nucleus	IRN	979	IRN	exp	phasic	exp	FALSE	axons
m2021-01_g1_imec0_373	m2021-01	g1	373	vglut2	0.836753	0.944174	0.903822	1.73395	1212.14	659.955	442.776	-6.72	6.6	-1.27	3.71727	Intermediate reticular nucleus	IRN	979	IRN	insp	phasic	insp	FALSE	soma
m2021-01_g1_imec0_374	m2021-01	g1	374	vglut2	0	0.101522	0.0112631	-0.994464	1212.14	659.955	442.776	-6.72	6.6	-1.27	4.24159	Intermediate reticular nucleus	IRN	979	IRN	exp	tonic	tonic	FALSE	axons
m2021-01_g1_imec0_377	m2021-01	g1	377	vglut2	0.0572659	0.488912	0.287628	1.5953	1212.14	659.955	442.776	-6.72	6.6	-1.27	0.510925	Intermediate reticular nucleus	IRN	979	IRN	insp	tonic	tonic	FALSE	soma
m2021-01_g1_imec0_382	m2021-01	g1	382	vglut2	0.886525	0.95763	0.930351	-2.09053	1214.14	659.869	442.841	-6.74	6.6	-1.27	18.4002	Intermediate reticular nucleus	IRN	979	IRN	exp	phasic	exp	FALSE	soma
m2021-01_g1_imec0_386	m2021-01	g1	386	vglut2	0.769282	0.890768	0.840272	-2.67502	1216.13	659.784	442.906	-6.76	6.6	-1.27	4.85967	Intermediate reticular nucleus	IRN	979	IRN	exp	phasic	exp	FALSE	axons
m2021-01_g1_imec0_400	m2021-01	g1	400	vglut2	0.981811	0.993497	0.989116	1.24665	1220.13	659.612	443.036	-6.8	6.6	-1.27	15.7217	Intermediate reticular nucleus	IRN	979	IRN	insp	phasic	insp	FALSE	soma
m2021-01_g1_imec0_402	m2021-01	g1	402	vglut2	0.736777	0.893172	0.830701	0.760466	1220.13	659.612	443.036	-6.8	6.6	-1.27	11.3171	Intermediate reticular nucleus	IRN	979	IRN	insp	phasic	insp	FALSE	soma
m2021-01_g1_imec0_408	m2021-01	g1	408	vglut2	0.980046	0.992643	0.987874	-2.52245	1228.12	659.27	443.297	-6.88	6.59	-1.27	5.59241	Intermediate reticular nucleus	IRN	979	IRN	exp	phasic	exp	FALSE	soma
m2021-01_g1_imec0_409	m2021-01	g1	409	vglut2	0.978693	0.992126	0.987036	2.15744	1222.13	659.527	443.101	-6.82	6.6	-1.27	4.64112	Intermediate reticular nucleus	IRN	979	IRN	insp	phasic	insp	FALSE	axons
m2021-01_g1_imec0_412	m2021-01	g1	412	vglut2	0.979188	0.992182	0.987235	1.27534	1224.12	659.441	443.166	-6.84	6.59	-1.27	11.192	Intermediate reticular nucleus	IRN	979	IRN	insp	phasic	insp	FALSE	axons
m2021-01_g1_imec0_423	m2021-01	g1	423	vglut2	0.898161	0.960415	0.936269	-1.6787	1226.12	659.355	443.232	-6.86	6.59	-1.27	18.4511	Intermediate reticular nucleus	IRN	979	IRN	exp	phasic	exp	FALSE	axons
m2021-01_g1_imec0_430	m2021-01	g1	430	vglut2	0.20599	0.612209	0.430666	1.66534	1226.12	659.355	443.232	-6.86	6.59	-1.27	0.802976	Intermediate reticular nucleus	IRN	979	IRN	insp	phasic	insp	FALSE	axons
m2021-01_g1_imec0_431	m2021-01	g1	431	vglut2	0.317657	0.623506	0.485289	2.94356	1232.11	659.098	443.427	-6.92	6.59	-1.27	10.3394	Intermediate reticular nucleus	IRN	979	IRN	insp	phasic	insp	FALSE	soma
m2021-01_g1_imec0_434	m2021-01	g1	434	vglut2	0.0959003	0.48597	0.303602	1.32984	1230.11	659.184	443.362	-6.9	6.59	-1.27	11.7297	Intermediate reticular nucleus	IRN	979	IRN	insp	tonic	tonic	FALSE	axons
m2021-01_g1_imec0_435	m2021-01	g1	435	vglut2	0.71424	0.885936	0.817505	1.40995	1236.1	658.927	443.557	-6.96	6.59	-1.26	0.942467	Intermediate reticular nucleus	IRN	979	IRN	insp	phasic	insp	FALSE	axons
m2021-01_g1_imec0_437	m2021-01	g1	437	vglut2	0.129944	0.474939	0.312718	1.52033	1234.11	659.013	443.492	-6.94	6.59	-1.27	8.27542	Intermediate reticular nucleus	IRN	979	IRN	insp	phasic	insp	FALSE	axons
m2021-01_g1_imec0_441	m2021-01	g1	441	vglut2	0.970147	0.988514	0.981463	-1.97853	1238.1	658.841	443.622	-6.98	6.59	-1.26	13.0208	Intermediate reticular nucleus	IRN	979	IRN	exp	phasic	exp	FALSE	soma
m2021-01_g1_imec0_448	m2021-01	g1	448	vglut2	0	0.273194	0.0907636	-0.143116	1238.1	658.841	443.622	-6.98	6.59	-1.26	3.51441	Intermediate reticular nucleus	IRN	979	IRN	exp	tonic	tonic	FALSE	axons
m2021-01_g1_imec0_452	m2021-01	g1	452	vglut2	0.974117	0.99019	0.98405	1.28408	1242.1	658.67	443.752	-7.02	6.59	-1.26	14.678	Intermediate reticular nucleus	IRN	979	IRN	insp	phasic	insp	FALSE	axons
m2021-01_g1_imec0_454	m2021-01	g1	454	vglut2	0.563105	0.81154	0.70864	1.45246	1244.09	658.584	443.817	-7.04	6.59	-1.26	0.620362	Intermediate reticular nucleus	IRN	979	IRN	insp	phasic	insp	FALSE	soma
m2021-01_g1_imec0_463	m2021-01	g1	463	vglut2	0	0.350627	0.135058	-1.00394	1248.09	658.413	443.948	-7.08	6.58	-1.26	30.0041	Intermediate reticular nucleus	IRN	979	IRN	exp	tonic	tonic	FALSE	soma
m2021-01_g1_imec0_478	m2021-01	g1	478	vglut2	0.586483	0.807546	0.714399	0.806403	1250.08	658.327	444.013	-7.1	6.58	-1.26	13.2409	Intermediate reticular nucleus	IRN	979	IRN	insp	phasic	insp	FALSE	axons
m2021-01_g1_imec0_483	m2021-01	g1	483	vglut2	0.939465	0.972452	0.959097	1.42803	1250.08	658.327	444.013	-7.1	6.58	-1.26	12.0878	Intermediate reticular nucleus	IRN	979	IRN	insp	phasic	insp	FALSE	axons
m2021-01_g1_imec0_479	m2021-01	g1	479	vglut2	0.550918	0.797438	0.693993	1.05317	1252.08	658.242	444.078	-7.12	6.58	-1.26	8.44562	Intermediate reticular nucleus	IRN	979	IRN	insp	phasic	insp	FALSE	axons
m2021-01_g1_imec0_484	m2021-01	g1	484	vglut2	0.96839	0.988333	0.980772	-3.01177	1256.08	658.07	444.208	-7.16	6.58	-1.26	8.61026	Intermediate reticular nucleus	IRN	979	IRN	exp	phasic	exp	FALSE	soma
m2021-01_g1_imec0_485	m2021-01	g1	485	vglut2	0	0.185875	0.0877627	2.05438	1254.08	658.156	444.143	-7.14	6.58	-1.26	5.8384	Intermediate reticular nucleus	IRN	979	IRN	insp	tonic	tonic	FALSE	soma
m2021-01_g1_imec0_486	m2021-01	g1	486	vglut2	0.442801	0.752434	0.621304	1.30161	1252.08	658.242	444.078	-7.12	6.58	-1.26	1.20904	Intermediate reticular nucleus	IRN	979	IRN	insp	phasic	insp	FALSE	axons
m2021-01_g1_imec0_498	m2021-01	g1	498	vglut2	0.844226	0.930195	0.895251	-2.78631	1260.07	657.899	444.338	-7.2	6.58	-1.26	15.5764	Intermediate reticular nucleus	IRN	979	IRN	exp	phasic	exp	FALSE	axons
m2021-01_g1_imec0_501	m2021-01	g1	501	vglut2	0.991683	0.996839	0.994871	1.20717	1258.07	657.985	444.273	-7.18	6.58	-1.26	63.0489	Intermediate reticular nucleus	IRN	979	IRN	insp	phasic	insp	FALSE	soma
m2021-01_g1_imec0_507	m2021-01	g1	507	vglut2	0.814068	0.921661	0.878569	1.50211	1262.07	657.813	444.403	-7.22	6.58	-1.26	2.00417	Intermediate reticular nucleus	IRN	979	IRN	insp	phasic	insp	FALSE	soma
m2021-01_g1_imec0_509	m2021-01	g1	509	vglut2	0	0.378411	0.177735	1.36529	1262.07	657.813	444.403	-7.22	6.58	-1.26	0.82225	Intermediate reticular nucleus	IRN	979	IRN	insp	tonic	tonic	FALSE	soma
m2021-01_g1_imec0_526	m2021-01	g1	526	vglut2	0.983245	0.993597	0.989636	1.09444	1264.06	657.728	444.469	-7.24	6.58	-1.26	26.6351	Intermediate reticular nucleus	IRN	979	IRN	insp	phasic	insp	FALSE	axons
m2021-01_g1_imec0_528	m2021-01	g1	528	vglut2	0.867046	0.950079	0.918104	-2.8052	1268.06	657.556	444.599	-7.28	6.58	-1.25	27.4439	Intermediate reticular nucleus	IRN	979	IRN	exp	phasic	exp	FALSE	axons
m2021-01_g1_imec0_535	m2021-01	g1	535	vglut2	0.96866	0.987319	0.980044	-1.49362	1278.04	657.128	444.924	-7.38	6.57	-1.25	11.7153	Medullary reticular nucleus dorsal part	MDRNd	987	MDRNd	exp	phasic	exp	FALSE	axons
m2021-01_g1_imec0_538	m2021-01	g1	538	vglut2	0.854268	0.944784	0.909786	-2.30394	1278.04	657.128	444.924	-7.38	6.57	-1.25	7.58874	Medullary reticular nucleus dorsal part	MDRNd	987	MDRNd	exp	phasic	exp	FALSE	axons
m2021-01_g1_imec0_539	m2021-01	g1	539	vglut2	0.88047	0.955613	0.926813	1.60098	1282.04	656.957	445.054	-7.42	6.57	-1.25	13.7724	Medullary reticular nucleus dorsal part	MDRNd	987	MDRNd	insp	phasic	insp	FALSE	soma
m2021-01_g1_imec0_543	m2021-01	g1	543	vglut2	0.874344	0.949801	0.920224	-2.30764	1288.03	656.7	445.25	-7.48	6.57	-1.25	23.532	Medullary reticular nucleus dorsal part	MDRNd	987	MDRNd	exp	phasic	exp	FALSE	soma
m2021-01_g1_imec0_548	m2021-01	g1	548	vglut2	0.974709	0.99071	0.984657	1.45972	1288.03	656.7	445.25	-7.48	6.57	-1.25	22.1374	Medullary reticular nucleus dorsal part	MDRNd	987	MDRNd	insp	phasic	insp	FALSE	soma
m2021-01_g1_imec0_549	m2021-01	g1	549	vglut2	0.175544	0.559259	0.38385	-1.95938	1288.03	656.7	445.25	-7.48	6.57	-1.25	17.2865	Medullary reticular nucleus dorsal part	MDRNd	987	MDRNd	exp	phasic	exp	FALSE	soma
m2021-01_g1_imec0_551	m2021-01	g1	551	vglut2	0.927475	0.970047	0.953281	2.14166	1290.03	656.614	445.315	-7.5	6.57	-1.25	3.30207	Medullary reticular nucleus dorsal part	MDRNd	987	MDRNd	insp	phasic	insp	FALSE	axons
m2021-01_g1_imec0_556	m2021-01	g1	556	vglut2	0.933641	0.97363	0.958071	2.10326	1290.03	656.614	445.315	-7.5	6.57	-1.25	3.10867	Medullary reticular nucleus dorsal part	MDRNd	987	MDRNd	insp	phasic	insp	FALSE	axons
m2021-01_g1_imec0_555	m2021-01	g1	555	vglut2	0.337578	0.735465	0.568932	-0.943226	1290.03	656.614	445.315	-7.5	6.57	-1.25	3.0943	Medullary reticular nucleus dorsal part	MDRNd	987	MDRNd	exp	phasic	exp	FALSE	soma
m2021-01_g1_imec0_559	m2021-01	g1	559	vglut2	0	0.368062	0.152261	2.14832	1294.02	656.443	445.445	-7.54	6.56	-1.25	3.62123	Medullary reticular nucleus dorsal part	MDRNd	987	MDRNd	insp	tonic	tonic	FALSE	axons
m2021-01_g1_imec0_560	m2021-01	g1	560	vglut2	0.805624	0.929886	0.882286	2.57409	1298.02	656.272	445.575	-7.58	6.56	-1.24	6.81647	Medullary reticular nucleus dorsal part	MDRNd	987	MDRNd	insp	phasic	insp	FALSE	soma
m2021-01_g1_imec0_561	m2021-01	g1	561	vglut2	0.898933	0.957697	0.934399	-1.02008	1298.02	656.272	445.575	-7.58	6.56	-1.24	5.06384	Medullary reticular nucleus dorsal part	MDRNd	987	MDRNd	exp	phasic	exp	FALSE	axons
m2021-01_g1_imec0_562	m2021-01	g1	562	vglut2	0.921695	0.972491	0.953433	1.85832	1296.02	656.357	445.51	-7.56	6.56	-1.24	7.96115	Medullary reticular nucleus dorsal part	MDRNd	987	MDRNd	insp	phasic	insp	FALSE	soma
m2021-01_g1_imec0_563	m2021-01	g1	563	vglut2	0.967117	0.987978	0.980092	-1.86434	1296.02	656.357	445.51	-7.56	6.56	-1.24	27.9954	Medullary reticular nucleus dorsal part	MDRNd	987	MDRNd	exp	phasic	exp	FALSE	soma
m2021-01_g1_imec0_567	m2021-01	g1	567	vglut2	0.324864	0.675094	0.521618	-2.29634	1296.02	656.357	445.51	-7.56	6.56	-1.24	6.78217	Medullary reticular nucleus dorsal part	MDRNd	987	MDRNd	exp	phasic	exp	FALSE	axons
m2021-01_g1_imec0_568	m2021-01	g1	568	vglut2	0.759433	0.897325	0.841589	-1.65351	1300.01	656.186	445.64	-7.6	6.56	-1.24	14.0988	Medullary reticular nucleus dorsal part	MDRNd	987	MDRNd	exp	phasic	exp	FALSE	soma
m2021-01_g1_imec0_570	m2021-01	g1	570	vglut2	0	0.329148	0.104187	-2.97356	1304.01	656.015	445.771	-7.64	6.56	-1.24	5.84983	Medullary reticular nucleus dorsal part	MDRNd	987	MDRNd	exp	tonic	tonic	FALSE	soma
m2021-01_g1_imec0_571	m2021-01	g1	571	vglut2	0.177339	0.532231	0.368117	-1.53693	1300.01	656.186	445.64	-7.6	6.56	-1.24	5.2899	Medullary reticular nucleus dorsal part	MDRNd	987	MDRNd	exp	phasic	exp	FALSE	axons
m2021-01_g1_imec0_585	m2021-01	g1	585	vglut2	0	0.283605	0.0948797	2.91366	1304.01	656.015	445.771	-7.64	6.56	-1.24	1.11659	Medullary reticular nucleus dorsal part	MDRNd	987	MDRNd	insp	tonic	tonic	FALSE	axons
m2021-01_g1_imec0_586	m2021-01	g1	586	vglut2	0.61162	0.856791	0.760047	1.22941	1310	655.758	445.966	-7.7	6.56	-1.24	6.52116	Medullary reticular nucleus dorsal part	MDRNd	987	MDRNd	insp	phasic	insp	TRUE	soma
m2021-01_g1_imec0_587	m2021-01	g1	587	vglut2	0.140599	0.544232	0.359092	-1.25824	1308	655.843	445.901	-7.68	6.56	-1.24	13.8185	Medullary reticular nucleus dorsal part	MDRNd	987	MDRNd	exp	phasic	exp	FALSE	soma
m2021-01_g1_imec0_592	m2021-01	g1	592	vglut2	0	0.353889	0.161633	2.62097	1308	655.843	445.901	-7.68	6.56	-1.24	0.243375	Medullary reticular nucleus dorsal part	MDRNd	987	MDRNd	insp	tonic	tonic	FALSE	soma
m2021-01_g1_imec0_588	m2021-01	g1	588	vglut2	0	0.327682	0.135996	0.988166	1308	655.843	445.901	-7.68	6.56	-1.24	2.80519	Medullary reticular nucleus dorsal part	MDRNd	987	MDRNd	insp	tonic	tonic	FALSE	soma
m2021-01_g1_imec0_595	m2021-01	g1	595	vglut2	0.366243	0.736054	0.58032	1.67363	1311.99	655.672	446.031	-7.72	6.56	-1.24	1.15971	Medullary reticular nucleus dorsal part	MDRNd	987	MDRNd	insp	phasic	insp	FALSE	axons
m2021-01_g1_imec0_601	m2021-01	g1	601	vglut2	0.491716	0.824805	0.693669	1.57781	1315.99	655.501	446.161	-7.76	6.56	-1.24	7.8184	Medullary reticular nucleus dorsal part	MDRNd	987	MDRNd	insp	phasic	insp	FALSE	soma
m2021-01_g1_imec0_600	m2021-01	g1	600	vglut2	0	0.30376	0.0858143	-2.13016	1310	655.758	445.966	-7.7	6.56	-1.24	8.98562	Medullary reticular nucleus dorsal part	MDRNd	987	MDRNd	exp	tonic	tonic	FALSE	axons
m2021-01_g1_imec0_611	m2021-01	g1	611	vglut2	0	0.209565	0.0266594	1.52674	1315.99	655.501	446.161	-7.76	6.56	-1.24	2.97212	Medullary reticular nucleus dorsal part	MDRNd	987	MDRNd	insp	tonic	tonic	FALSE	soma
m2021-01_g1_imec0_614	m2021-01	g1	614	vglut2	0	0.352617	0.142725	-2.39008	1327.97	654.987	446.552	-7.88	6.55	-1.23	12.9678					exp	tonic	tonic	FALSE	soma
m2021-01_g1_imec0_626	m2021-01	g1	626	vglut2	0.476043	0.777159	0.65156	-1.33499	1327.97	654.987	446.552	-7.88	6.55	-1.23	2.77807					exp	phasic	exp	TRUE	axons
m2021-01_g1_imec0_616	m2021-01	g1	616	vglut2	0	0.383306	0.157365	0.922485	1323.98	655.158	446.422	-7.84	6.55	-1.24	0.382867					insp	tonic	tonic	FALSE	soma
m2021-01_g1_imec0_634	m2021-01	g1	634	vglut2	0	0.167749	0.0455908	-1.19144	1329.97	654.901	446.617	-7.9	6.55	-1.23	1.91662					exp	tonic	tonic	FALSE	axons
m2021-01_g1_imec0_644	m2021-01	g1	644	vglut2	0.0475989	0.443044	0.256	0.172899	1335.96	654.644	446.812	-7.96	6.55	-1.23	5.36504					insp	tonic	tonic	FALSE	soma
m2021-01_g1_imec0_649	m2021-01	g1	649	vglut2	0	0.309144	0.121327	-1.9024	1339.95	654.473	446.942	-8	6.54	-1.23	0.988529					exp	tonic	tonic	FALSE	axons
m2021-01_g1_imec0_650	m2021-01	g1	650	vglut2	0	0.275836	0.109575	-0.481785	1345.95	654.216	447.138	-8.06	6.54	-1.23	11.6889					exp	tonic	tonic	FALSE	soma
m2021-01_g1_imec0_659	m2021-01	g1	659	vglut2	0	0.281098	0.0469911	-3.04994	1349.94	654.045	447.268	-8.1	6.54	-1.23	6.95106					exp	tonic	tonic	TRUE	axons
m2021-01_g1_imec0_662	m2021-01	g1	662	vglut2	0	0.3215	0.116569	-1.8343	1351.94	653.959	447.333	-8.12	6.54	-1.23	4.37586					exp	tonic	tonic	FALSE	axons
m2021-01_g1_imec0_661	m2021-01	g1	661	vglut2	0	0.359222	0.1566	-2.89283	1355.93	653.788	447.463	-8.16	6.54	-1.23	3.65782					exp	tonic	tonic	TRUE	axons
m2021-01_g1_imec0_669	m2021-01	g1	669	vglut2	0	0.20564	0.0299354	0.586239	1357.93	653.702	447.528	-8.18	6.54	-1.22	0.888892					insp	tonic	tonic	FALSE	axons
m2021-01_g1_imec0_676	m2021-01	g1	676	vglut2	0	0.276438	0.0661992	-0.322005	1363.92	653.445	447.724	-8.24	6.53	-1.22	1.03067					exp	tonic	tonic	FALSE	axons
m2021-01_g1_imec0_677	m2021-01	g1	677	vglut2	0	0.326123	0.0776201	-0.311833	1365.92	653.359	447.789	-8.26	6.53	-1.22	0.668711					exp	tonic	tonic	FALSE	axons
m2021-01_g1_imec0_698	m2021-01	g1	698	vglut2	0	0.357634	0.130113	0.0758465	1375.9	652.931	448.114	-8.36	6.53	-1.22	6.97589					insp	tonic	tonic	FALSE	axons
m2021-01_g3_imec0_033	m2021-01	g3	33	vglut2	0.27189	0.619275	0.46319	-2.76002	1056.35	628.493	460.351	-5.16	6.28	-1.1	2.70316	Accessory facial motor nucleus	ACVII	969	ACVII	exp	phasic	exp	FALSE	soma
m2021-01_g3_imec0_058	m2021-01	g3	58	vglut2	0	0.233279	0.0128583	-2.01449	1060.34	628.262	460.415	-5.2	6.28	-1.1	0.912572	Intermediate reticular nucleus	IRN	979	IRN	exp	tonic	tonic	FALSE	axons
m2021-01_g3_imec0_060	m2021-01	g3	60	vglut2	0	0.293942	0.0977158	-1.22183	1062.34	628.146	460.447	-5.22	6.28	-1.1	2.53996	Intermediate reticular nucleus	IRN	979	IRN	exp	tonic	tonic	FALSE	soma
m2021-01_g3_imec0_061	m2021-01	g3	61	vglut2	0	0.409871	0.211844	-2.33034	1062.34	628.146	460.447	-5.22	6.28	-1.1	7.43213	Intermediate reticular nucleus	IRN	979	IRN	exp	tonic	tonic	FALSE	axons
m2021-01_g3_imec0_047	m2021-01	g3	47	vglut2	0.271561	0.568747	0.431801	0.196872	1060.34	628.262	460.415	-5.2	6.28	-1.1	1.04579	Intermediate reticular nucleus	IRN	979	IRN	insp	phasic	insp	FALSE	soma
m2021-01_g3_imec0_072	m2021-01	g3	72	vglut2	0	0.263298	0.0666916	-1.08914	1068.33	627.798	460.543	-5.28	6.28	-1.09	4.98917	Intermediate reticular nucleus	IRN	979	IRN	exp	tonic	tonic	FALSE	axons
m2021-01_g3_imec0_078	m2021-01	g3	78	vglut2	0.0143457	0.392914	0.211551	1.41474	1066.33	627.914	460.511	-5.26	6.28	-1.09	0.546211	Intermediate reticular nucleus	IRN	979	IRN	insp	tonic	tonic	FALSE	soma
m2021-01_g3_imec0_086	m2021-01	g3	86	vglut2	0	0.321394	0.102667	-0.112774	1072.32	627.567	460.608	-5.32	6.28	-1.09	6.61365	Intermediate reticular nucleus	IRN	979	IRN	exp	tonic	tonic	FALSE	axons
m2021-01_g3_imec0_090	m2021-01	g3	90	vglut2	0	0.376932	0.180137	-1.30333	1072.32	627.567	460.608	-5.32	6.28	-1.09	3.64363	Intermediate reticular nucleus	IRN	979	IRN	exp	tonic	tonic	FALSE	axons
m2021-01_g3_imec0_097	m2021-01	g3	97	vglut2	0.57726	0.811626	0.713883	2.64256	1080.31	627.103	460.736	-5.4	6.27	-1.09	12.0312	Intermediate reticular nucleus	IRN	979	IRN	insp	phasic	insp	FALSE	axons
m2021-01_g3_imec0_117	m2021-01	g3	117	vglut2	0	0.254025	0.0592862	2.76736	1086.3	626.756	460.832	-5.46	6.27	-1.09	3.64571	Intermediate reticular nucleus	IRN	979	IRN	insp	tonic	tonic	FALSE	axons
m2021-01_g3_imec0_181	m2021-01	g3	181	vglut2	0	0.340344	0.128429	-3.12729	1126.22	624.439	461.475	-5.86	6.24	-1.09	16.9421	Intermediate reticular nucleus	IRN	979	IRN	exp	tonic	tonic	FALSE	axons
m2021-01_g3_imec0_204	m2021-01	g3	204	vglut2	0.578858	0.780616	0.693073	1.38436	1122.23	624.671	461.411	-5.82	6.25	-1.09	0.484179	Intermediate reticular nucleus	IRN	979	IRN	insp	phasic	insp	FALSE	axons
m2021-01_g3_imec0_192	m2021-01	g3	192	vglut2	0	0.232238	0.0273516	2.46506	1126.22	624.439	461.475	-5.86	6.24	-1.09	9.06952	Intermediate reticular nucleus	IRN	979	IRN	insp	tonic	tonic	FALSE	soma
m2021-01_g3_imec0_231	m2021-01	g3	231	vglut2	0.638753	0.828653	0.74868	0.858565	1134.21	623.976	461.603	-5.94	6.24	-1.08	3.37135	Intermediate reticular nucleus	IRN	979	IRN	insp	phasic	insp	FALSE	axons
m2021-01_g3_imec0_235	m2021-01	g3	235	vglut2	0.190569	0.598219	0.41501	2.217	1136.21	623.86	461.635	-5.96	6.24	-1.08	5.46419	Intermediate reticular nucleus	IRN	979	IRN	insp	phasic	insp	FALSE	axons
m2021-01_g3_imec0_244	m2021-01	g3	244	vglut2	0.990029	0.996838	0.994382	-2.06141	1144.19	623.397	461.764	-6.04	6.23	-1.08	51.1032	Intermediate reticular nucleus	IRN	979	IRN	exp	phasic	exp	FALSE	unknown
m2021-01_g3_imec0_245	m2021-01	g3	245	vglut2	0.0423143	0.420511	0.24052	0.698962	1144.19	623.397	461.764	-6.04	6.23	-1.08	16.025	Intermediate reticular nucleus	IRN	979	IRN	insp	tonic	tonic	FALSE	soma
m2021-01_g3_imec0_252	m2021-01	g3	252	vglut2	0	0.332615	0.144351	-0.30548	1144.19	623.397	461.764	-6.04	6.23	-1.08	1.56453	Intermediate reticular nucleus	IRN	979	IRN	exp	tonic	tonic	FALSE	soma
m2021-01_g3_imec0_254	m2021-01	g3	254	vglut2	0	0.319822	0.103729	-2.29001	1146.19	623.281	461.796	-6.06	6.23	-1.08	4.11532	Intermediate reticular nucleus	IRN	979	IRN	exp	tonic	tonic	FALSE	axons
m2021-01_g3_imec0_287	m2021-01	g3	287	vglut2	0.828322	0.922583	0.884144	1.3368	1152.18	622.933	461.892	-6.12	6.23	-1.08	11.2456	Intermediate reticular nucleus	IRN	979	IRN	insp	phasic	insp	TRUE	soma
m2021-01_g3_imec0_288	m2021-01	g3	288	vglut2	0.323635	0.695333	0.534879	-2.02564	1152.18	622.933	461.892	-6.12	6.23	-1.08	9.56744	Intermediate reticular nucleus	IRN	979	IRN	exp	phasic	exp	FALSE	soma
m2021-01_g3_imec0_292	m2021-01	g3	292	vglut2	0	0.370319	0.159146	1.16169	1158.17	622.586	461.989	-6.18	6.23	-1.08	1.0229	Intermediate reticular nucleus	IRN	979	IRN	insp	tonic	tonic	FALSE	axons
m2021-01_g3_imec0_300	m2021-01	g3	300	vglut2	0	0.346572	0.164467	-1.9452	1162.16	622.354	462.053	-6.22	6.22	-1.08	1.8368	Intermediate reticular nucleus	IRN	979	IRN	exp	tonic	tonic	FALSE	axons
m2021-01_g3_imec0_305	m2021-01	g3	305	vglut2	0	0.239563	0.0408738	-0.867895	1162.16	622.354	462.053	-6.22	6.22	-1.08	0.549542	Intermediate reticular nucleus	IRN	979	IRN	exp	tonic	tonic	FALSE	soma
m2021-01_g3_imec0_301	m2021-01	g3	301	vglut2	0.0670589	0.424932	0.254696	-1.45843	1164.16	622.238	462.085	-6.24	6.22	-1.08	10.9146	Intermediate reticular nucleus	IRN	979	IRN	exp	tonic	tonic	FALSE	axons
m2021-01_g3_imec0_316	m2021-01	g3	316	vglut2	0.245189	0.548461	0.408019	-1.72823	1166.15	622.122	462.117	-6.26	6.22	-1.08	6.71856	Intermediate reticular nucleus	IRN	979	IRN	exp	phasic	exp	FALSE	soma
m2021-01_g3_imec0_327	m2021-01	g3	327	vglut2	0	0.333377	0.140562	-1.36423	1176.13	621.543	462.278	-6.36	6.22	-1.08	23.8276	Intermediate reticular nucleus	IRN	979	IRN	exp	tonic	tonic	FALSE	soma
m2021-01_g3_imec0_330	m2021-01	g3	330	vglut2	0	0.28882	0.0882245	-0.544551	1180.13	621.312	462.342	-6.4	6.21	-1.08	9.24729	Linear nucleus of the medulla	LIN	981	LIN	exp	tonic	tonic	FALSE	axons
m2021-01_g3_imec0_333	m2021-01	g3	333	vglut2	0.125148	0.509804	0.331165	-2.37427	1182.12	621.196	462.374	-6.42	6.21	-1.08	12.8443	Linear nucleus of the medulla	LIN	981	LIN	exp	phasic	exp	FALSE	soma
m2021-01_g3_imec0_339	m2021-01	g3	339	vglut2	0.137071	0.549517	0.360808	-2.44444	1190.11	620.732	462.503	-6.5	6.21	-1.07	3.75437	Linear nucleus of the medulla	LIN	981	LIN	exp	phasic	exp	TRUE	soma
m2021-01_g3_imec0_349	m2021-01	g3	349	vglut2	0	0.280618	0.0506697	-1.53888	1192.11	620.617	462.535	-6.52	6.21	-1.07	5.40299	Linear nucleus of the medulla	LIN	981	LIN	exp	tonic	tonic	FALSE	soma
m2021-01_g3_imec0_355	m2021-01	g3	355	vglut2	0.86099	0.940137	0.908382	-1.08956	1192.11	620.617	462.535	-6.52	6.21	-1.07	18.3917	Linear nucleus of the medulla	LIN	981	LIN	exp	phasic	exp	FALSE	soma
m2021-01_g3_imec0_356	m2021-01	g3	356	vglut2	0.0521999	0.474227	0.276491	-1.6032	1194.1	620.501	462.567	-6.54	6.21	-1.07	2.81598	Linear nucleus of the medulla	LIN	981	LIN	exp	tonic	tonic	FALSE	soma
m2021-01_g3_imec0_364	m2021-01	g3	364	vglut2	0	0.330792	0.104693	-0.570883	1194.1	620.501	462.567	-6.54	6.21	-1.07	4.03705	Linear nucleus of the medulla	LIN	981	LIN	exp	tonic	tonic	FALSE	axons
m2021-01_g3_imec0_362	m2021-01	g3	362	vglut2	0	0.237521	0.0447549	-0.758069	1194.1	620.501	462.567	-6.54	6.21	-1.07	12.1728	Linear nucleus of the medulla	LIN	981	LIN	exp	tonic	tonic	FALSE	axons
m2021-01_g3_imec0_363	m2021-01	g3	363	vglut2	0.945612	0.982753	0.969292	0.919005	1196.1	620.385	462.599	-6.56	6.2	-1.07	18.9954	Linear nucleus of the medulla	LIN	981	LIN	insp	phasic	insp	TRUE	soma
m2021-01_g3_imec0_381	m2021-01	g3	381	vglut2	0.477204	0.728491	0.618413	0.905843	1206.08	619.806	462.76	-6.66	6.2	-1.07	8.38884	Intermediate reticular nucleus	IRN	979	IRN	insp	phasic	insp	TRUE	soma
m2021-01_g3_imec0_394	m2021-01	g3	394	vglut2	0	0.411544	0.204399	0.67629	1206.08	619.806	462.76	-6.66	6.2	-1.07	1.54871	Intermediate reticular nucleus	IRN	979	IRN	insp	tonic	tonic	FALSE	soma
m2021-01_g3_imec0_382	m2021-01	g3	382	vglut2	0.185456	0.512521	0.359999	-1.73183	1204.08	619.922	462.727	-6.64	6.2	-1.07	33.3784	Intermediate reticular nucleus	IRN	979	IRN	exp	phasic	exp	FALSE	soma
m2021-01_g3_imec0_389	m2021-01	g3	389	vglut2	0.368651	0.714528	0.566	-1.33713	1208.08	619.69	462.792	-6.68	6.2	-1.07	23.811	Intermediate reticular nucleus	IRN	979	IRN	exp	phasic	exp	FALSE	soma
m2021-01_g3_imec0_391	m2021-01	g3	391	vglut2	0.128869	0.491548	0.321971	2.54486	1210.07	619.574	462.824	-6.7	6.2	-1.07	3.25479	Intermediate reticular nucleus	IRN	979	IRN	insp	phasic	insp	FALSE	soma
m2021-01_g3_imec0_401	m2021-01	g3	401	vglut2	0.5082	0.763738	0.654261	-1.57606	1210.07	619.574	462.824	-6.7	6.2	-1.07	13.5137	Intermediate reticular nucleus	IRN	979	IRN	exp	phasic	exp	FALSE	soma
m2021-01_g3_imec0_397	m2021-01	g3	397	vglut2	0.918554	0.96406	0.945769	1.2888	1212.07	619.458	462.856	-6.72	6.19	-1.07	16.2119	Intermediate reticular nucleus	IRN	979	IRN	insp	phasic	insp	FALSE	soma
m2021-01_g3_imec0_405	m2021-01	g3	405	vglut2	0.00985823	0.413451	0.2211	2.00614	1212.07	619.458	462.856	-6.72	6.19	-1.07	1.301	Intermediate reticular nucleus	IRN	979	IRN	insp	tonic	tonic	FALSE	axons
m2021-01_g3_imec0_406	m2021-01	g3	406	vglut2	0.129372	0.493434	0.323315	1.89033	1218.06	619.111	462.952	-6.78	6.19	-1.07	13.6024	Intermediate reticular nucleus	IRN	979	IRN	insp	phasic	insp	TRUE	soma
m2021-01_g3_imec0_414	m2021-01	g3	414	vglut2	0.0714866	0.429653	0.25947	2.89684	1214.07	619.342	462.888	-6.74	6.19	-1.07	3.69983	Intermediate reticular nucleus	IRN	979	IRN	insp	tonic	tonic	FALSE	soma
m2021-01_g3_imec0_418	m2021-01	g3	418	vglut2	0.0183157	0.395672	0.215004	-1.49186	1220.05	618.995	462.984	-6.8	6.19	-1.07	5.47127	Intermediate reticular nucleus	IRN	979	IRN	exp	tonic	tonic	FALSE	axons
m2021-01_g3_imec0_422	m2021-01	g3	422	vglut2	0	0.376781	0.153851	1.89229	1220.05	618.995	462.984	-6.8	6.19	-1.07	2.52748	Intermediate reticular nucleus	IRN	979	IRN	insp	tonic	tonic	FALSE	soma
m2021-01_g3_imec0_426	m2021-01	g3	426	vglut2	0.0813283	0.467734	0.286122	1.4071	1222.05	618.879	463.016	-6.82	6.19	-1.07	0.361365	Intermediate reticular nucleus	IRN	979	IRN	insp	tonic	tonic	FALSE	axons
m2021-01_g3_imec0_427	m2021-01	g3	427	vglut2	0.538064	0.785577	0.680798	0.739585	1224.05	618.763	463.049	-6.84	6.19	-1.07	8.37427	Intermediate reticular nucleus	IRN	979	IRN	insp	phasic	insp	FALSE	soma
m2021-01_g3_imec0_428	m2021-01	g3	428	vglut2	0.886846	0.953623	0.927282	-2.15946	1224.05	618.763	463.049	-6.84	6.19	-1.07	14.868	Intermediate reticular nucleus	IRN	979	IRN	exp	phasic	exp	FALSE	soma
m2021-01_g3_imec0_438	m2021-01	g3	438	vglut2	0	0.289265	0.058977	-1.95537	1228.04	618.532	463.113	-6.88	6.19	-1.07	16.8967	Intermediate reticular nucleus	IRN	979	IRN	exp	tonic	tonic	FALSE	soma
m2021-01_g3_imec0_448	m2021-01	g3	448	vglut2	0	0.389233	0.179194	2.46707	1230.04	618.416	463.145	-6.9	6.18	-1.07	4.61199	Intermediate reticular nucleus	IRN	979	IRN	insp	tonic	tonic	FALSE	axons
m2021-01_g3_imec0_450	m2021-01	g3	450	vglut2	0	0.265827	0.0767763	-1.12598	1230.04	618.416	463.145	-6.9	6.18	-1.07	8.30391	Intermediate reticular nucleus	IRN	979	IRN	exp	tonic	tonic	FALSE	soma
m2021-01_g3_imec0_455	m2021-01	g3	455	vglut2	0.00193467	0.370533	0.193035	0.554124	1236.03	618.068	463.241	-6.96	6.18	-1.07	25.1794	Intermediate reticular nucleus	IRN	979	IRN	insp	tonic	tonic	TRUE	soma
m2021-01_g3_imec0_457	m2021-01	g3	457	vglut2	0.58138	0.799308	0.706729	-0.60722	1234.03	618.184	463.209	-6.94	6.18	-1.07	6.45087	Intermediate reticular nucleus	IRN	979	IRN	exp	phasic	exp	FALSE	soma
m2021-01_g3_imec0_459	m2021-01	g3	459	vglut2	0	0.27851	0.0458104	-0.630931	1238.02	617.952	463.273	-6.98	6.18	-1.07	6.2552	Intermediate reticular nucleus	IRN	979	IRN	exp	tonic	tonic	FALSE	soma
m2021-01_g3_imec0_460	m2021-01	g3	460	vglut2	0	0.334172	0.10668	1.19035	1238.02	617.952	463.273	-6.98	6.18	-1.07	1.8214	Intermediate reticular nucleus	IRN	979	IRN	insp	tonic	tonic	FALSE	axons
m2021-01_g3_imec0_464	m2021-01	g3	464	vglut2	0	0.17723	0.00940163	-1.50613	1238.02	617.952	463.273	-6.98	6.18	-1.07	11.2281	Intermediate reticular nucleus	IRN	979	IRN	exp	tonic	tonic	FALSE	axons
m2021-01_g3_imec0_466	m2021-01	g3	466	vglut2	0	0.382115	0.193057	1.94738	1240.02	617.836	463.306	-7	6.18	-1.07	5.62781	Intermediate reticular nucleus	IRN	979	IRN	insp	tonic	tonic	FALSE	axons
m2021-01_g3_imec0_468	m2021-01	g3	468	vglut2	0.872286	0.946175	0.916747	1.75158	1242.01	617.721	463.338	-7.02	6.18	-1.07	2.40966	Intermediate reticular nucleus	IRN	979	IRN	insp	phasic	insp	FALSE	soma
m2021-01_g3_imec0_471	m2021-01	g3	471	vglut2	0.893262	0.957577	0.932454	1.7186	1242.01	617.721	463.338	-7.02	6.18	-1.07	4.04704	Intermediate reticular nucleus	IRN	979	IRN	insp	phasic	insp	FALSE	soma
m2021-01_g3_imec0_477	m2021-01	g3	477	vglut2	0	0.35469	0.123406	0.977575	1242.01	617.721	463.338	-7.02	6.18	-1.07	3.11407	Intermediate reticular nucleus	IRN	979	IRN	insp	tonic	tonic	FALSE	axons
m2021-01_g3_imec0_491	m2021-01	g3	491	vglut2	0	0.360234	0.166987	0.954052	1246.01	617.489	463.402	-7.06	6.17	-1.07	12.5387	Intermediate reticular nucleus	IRN	979	IRN	insp	tonic	tonic	FALSE	axons
m2021-01_g3_imec0_493	m2021-01	g3	493	vglut2	0.987529	0.994742	0.991899	-1.74341	1248	617.373	463.434	-7.08	6.17	-1.07	18.3643	Intermediate reticular nucleus	IRN	979	IRN	exp	phasic	exp	FALSE	soma
m2021-01_g3_imec0_511	m2021-01	g3	511	vglut2	0.355572	0.646747	0.515908	1.43038	1253.99	617.026	463.53	-7.14	6.17	-1.06	9.34387	Intermediate reticular nucleus	IRN	979	IRN	insp	phasic	insp	FALSE	soma
m2021-01_g3_imec0_514	m2021-01	g3	514	vglut2	0.153921	0.525652	0.353674	-2.75395	1255.99	616.91	463.562	-7.16	6.17	-1.06	4.22647	Intermediate reticular nucleus	IRN	979	IRN	exp	phasic	exp	FALSE	soma
m2021-01_g3_imec0_516	m2021-01	g3	516	vglut2	0.702203	0.857115	0.792084	-1.90315	1252	617.141	463.498	-7.12	6.17	-1.07	4.01831	Intermediate reticular nucleus	IRN	979	IRN	exp	phasic	exp	FALSE	axons
m2021-01_g3_imec0_517	m2021-01	g3	517	vglut2	0.983434	0.993597	0.989694	1.18241	1253.99	617.026	463.53	-7.14	6.17	-1.06	19.8684	Intermediate reticular nucleus	IRN	979	IRN	insp	phasic	insp	FALSE	soma
m2021-01_g3_imec0_518	m2021-01	g3	518	vglut2	0.92376	0.967673	0.950237	1.20363	1259.98	616.678	463.627	-7.2	6.17	-1.06	5.52831	Medullary reticular nucleus dorsal part	MDRNd	987	MDRNd	insp	phasic	insp	FALSE	axons
m2021-01_g3_imec0_523	m2021-01	g3	523	vglut2	0.572387	0.806139	0.708161	-1.53713	1261.98	616.562	463.659	-7.22	6.17	-1.06	16.5021	Medullary reticular nucleus dorsal part	MDRNd	987	MDRNd	exp	phasic	exp	FALSE	soma
m2021-01_g3_imec0_536	m2021-01	g3	536	vglut2	0	0.420444	0.181217	1.69743	1267.97	616.215	463.755	-7.28	6.16	-1.06	2.19567	Medullary reticular nucleus dorsal part	MDRNd	987	MDRNd	insp	tonic	tonic	FALSE	axons
m2021-01_g3_imec0_572	m2021-01	g3	572	vglut2	0	0.295364	0.0926401	1.34499	1289.93	614.941	464.109	-7.5	6.15	-1.06	4.36844	Medullary reticular nucleus dorsal part	MDRNd	987	MDRNd	insp	tonic	tonic	FALSE	axons
m2021-01_g3_imec0_603	m2021-01	g3	603	vglut2	0	0.272935	0.0852546	0.659323	1299.91	614.361	464.269	-7.6	6.14	-1.06	1.04246	Medullary reticular nucleus dorsal part	MDRNd	987	MDRNd	insp	tonic	tonic	FALSE	axons
m2021-01_g3_imec0_752	m2021-01	g3	752	vglut2	0.0310613	0.437248	0.244869	0.33774	1395.74	608.801	465.811	-8.56	6.09	-1.04	10.2773					insp	tonic	tonic	FALSE	unknown
m2021-04_g0_imec0_005	m2021-04	g0	5	chat	0	0.297764	0.093316	1.62531	977.74	645.501	386.367	-4.38	6.46	-1.84	6.63976	Pons	P	884	P	insp	tonic	tonic	FALSE	axons
m2021-04_g0_imec0_028	m2021-04	g0	28	chat	0	0.377696	0.191095	-0.476623	981.663	645.55	387.147	-4.42	6.46	-1.83	9.52923	Pons	P	884	P	exp	tonic	tonic	FALSE	soma
m2021-04_g0_imec0_036	m2021-04	g0	36	chat	0	0.408451	0.212444	2.95432	983.625	645.575	387.537	-4.44	6.46	-1.82	10.024	Pons	P	884	P	insp	tonic	tonic	FALSE	soma
m2021-04_g0_imec0_044	m2021-04	g0	44	chat	0	0.283563	0.11657	-1.42861	985.586	645.599	387.927	-4.46	6.46	-1.82	15.1386	Pons	P	884	P	exp	tonic	tonic	FALSE	soma
m2021-04_g0_imec0_046	m2021-04	g0	46	chat	0	0.270063	0.0527105	-2.12674	989.509	645.649	388.707	-4.5	6.46	-1.81	5.08795	Pons	P	884	P	exp	tonic	tonic	TRUE	soma
m2021-04_g0_imec0_075	m2021-04	g0	75	chat	0	0.225851	0.0309162	2.00512	1011.09	645.92	392.995	-4.71	6.46	-1.77	0.997426	Pons	P	884	P	insp	tonic	tonic	FALSE	axons
m2021-04_g0_imec0_089	m2021-04	g0	89	chat	0	0.294281	0.0926005	-3.11789	1024.82	646.093	395.725	-4.85	6.46	-1.74	8.68318	Pons	P	884	P	exp	tonic	tonic	FALSE	soma
m2021-04_g0_imec0_105	m2021-04	g0	105	chat	0	0.246905	0.0565187	-2.16835	1026.78	646.118	396.114	-4.87	6.46	-1.74	26.3423	Pons	P	884	P	exp	tonic	tonic	FALSE	soma
m2021-04_g0_imec0_128	m2021-04	g0	128	chat	0.108189	0.539545	0.341743	0.464448	1032.66	646.192	397.284	-4.93	6.46	-1.73	21.2674	Pons	P	884	P	insp	phasic	insp	FALSE	soma
m2021-04_g0_imec0_130	m2021-04	g0	130	chat	0.11825	0.479126	0.309803	2.86907	1030.7	646.167	396.894	-4.91	6.46	-1.73	6.55399	Pons	P	884	P	insp	phasic	insp	FALSE	soma
m2021-04_g0_imec0_147	m2021-04	g0	147	chat	0	0.248885	0.0476413	0.840674	1034.62	646.216	397.674	-4.95	6.46	-1.72	0.535634	Pons	P	884	P	insp	tonic	tonic	FALSE	soma
m2021-04_g0_imec0_151	m2021-04	g0	151	chat	0	0.376246	0.149526	-0.990284	1034.62	646.216	397.674	-4.95	6.46	-1.72	0.159895	Pons	P	884	P	exp	tonic	tonic	FALSE	axons
m2021-04_g0_imec0_153	m2021-04	g0	153	chat	0	0.307863	0.0953536	-0.78767	1040.51	646.29	398.844	-5.01	6.46	-1.71	20.0048	Medulla	MY	936	MY	exp	tonic	tonic	FALSE	axons
m2021-04_g0_imec0_155	m2021-04	g0	155	chat	0.054336	0.419594	0.245665	1.90546	1044.43	646.34	399.623	-5.04	6.46	-1.7	10.6479	Medulla	MY	936	MY	insp	tonic	tonic	FALSE	soma
m2021-04_g0_imec0_170	m2021-04	g0	170	chat	0	0.290576	0.0909382	2.8337	1046.39	646.364	400.013	-5.06	6.46	-1.7	3.03914	Medulla	MY	936	MY	insp	tonic	tonic	FALSE	axons
m2021-04_g0_imec0_182	m2021-04	g0	182	chat	0	0.247146	0.0320373	0.575738	1048.35	646.389	400.403	-5.08	6.46	-1.7	1.08178	Medulla	MY	936	MY	insp	tonic	tonic	FALSE	soma
m2021-04_g0_imec0_180	m2021-04	g0	180	chat	0	0.270869	0.0934755	-2.59276	1054.24	646.463	401.573	-5.14	6.46	-1.68	1.17181	Medulla	MY	936	MY	exp	tonic	tonic	FALSE	axons
m2021-04_g0_imec0_198	m2021-04	g0	198	chat	0	0.367639	0.180462	-0.192698	1054.24	646.463	401.573	-5.14	6.46	-1.68	0.155635	Medulla	MY	936	MY	exp	tonic	tonic	FALSE	axons
m2021-04_g0_imec0_199	m2021-04	g0	199	chat	0	0.281149	0.0658582	-0.0108268	1054.24	646.463	401.573	-5.14	6.46	-1.68	1.22605	Medulla	MY	936	MY	exp	tonic	tonic	FALSE	axons
m2021-04_g0_imec0_212	m2021-04	g0	212	chat	0	0.298298	0.0709356	3.03643	1058.16	646.512	402.353	-5.18	6.47	-1.68	0.339102	Parvicellular reticular nucleus	PARN	989	PARN	insp	tonic	tonic	FALSE	axons
m2021-04_g0_imec0_201	m2021-04	g0	201	chat	0	0.303554	0.0830654	-1.35752	1056.2	646.488	401.963	-5.16	6.46	-1.68	5.07745	Parvicellular reticular nucleus	PARN	989	PARN	exp	tonic	tonic	FALSE	soma
m2021-04_g0_imec0_208	m2021-04	g0	208	chat	0	0.264848	0.0685814	2.64137	1056.2	646.488	401.963	-5.16	6.46	-1.68	0.198236	Parvicellular reticular nucleus	PARN	989	PARN	insp	tonic	tonic	FALSE	axons
m2021-04_g0_imec0_214	m2021-04	g0	214	chat	0.0217679	0.447092	0.246249	0.352155	1064.05	646.587	403.522	-5.24	6.47	-1.66	9.6363	Facial motor nucleus	VII	968	VII	insp	tonic	tonic	FALSE	axons
m2021-04_g0_imec0_218	m2021-04	g0	218	chat	0	0.282377	0.0457561	0.111752	1066.01	646.611	403.912	-5.26	6.47	-1.66	15.0395	Facial motor nucleus	VII	968	VII	insp	tonic	tonic	FALSE	axons
m2021-04_g0_imec0_220	m2021-04	g0	220	chat	0.984448	0.99436	0.990629	-1.1556	1066.01	646.611	403.912	-5.26	6.47	-1.66	10.8152	Facial motor nucleus	VII	968	VII	exp	phasic	exp	FALSE	axons
m2021-04_g0_imec0_222	m2021-04	g0	222	chat	0.995836	0.998257	0.997306	-2.41362	1067.97	646.636	404.302	-5.28	6.47	-1.66	35.0894	Facial motor nucleus	VII	968	VII	exp	phasic	exp	FALSE	soma
m2021-04_g0_imec0_246	m2021-04	g0	246	chat	0	0.305652	0.100415	0.60747	1077.78	646.759	406.251	-5.38	6.47	-1.64	0.299342	Facial motor nucleus	VII	968	VII	insp	tonic	tonic	FALSE	axons
m2021-04_g0_imec0_249	m2021-04	g0	249	chat	0	0.32679	0.101099	-1.35673	1081.7	646.809	407.031	-5.42	6.47	-1.63	3.04681	Facial motor nucleus	VII	968	VII	exp	tonic	tonic	FALSE	axons
m2021-04_g0_imec0_250	m2021-04	g0	250	chat	0.496725	0.725703	0.624452	-1.34201	1085.62	646.858	407.811	-5.46	6.47	-1.62	12.371	Facial motor nucleus	VII	968	VII	exp	phasic	exp	FALSE	axons
m2021-04_g0_imec0_257	m2021-04	g0	257	chat	0.0718327	0.474994	0.286022	-0.166132	1085.62	646.858	407.811	-5.46	6.47	-1.62	0.365515	Facial motor nucleus	VII	968	VII	exp	tonic	tonic	FALSE	axons
m2021-04_g0_imec0_252	m2021-04	g0	252	chat	0	0.335449	0.12224	1.42189	1087.58	646.883	408.201	-5.48	6.47	-1.62	6.49889	Facial motor nucleus	VII	968	VII	insp	tonic	tonic	FALSE	axons
m2021-04_g0_imec0_276	m2021-04	g0	276	chat	0	0.343695	0.151075	-0.818816	1093.47	646.957	409.371	-5.53	6.47	-1.61	11.843	Facial motor nucleus	VII	968	VII	exp	tonic	tonic	FALSE	axons
m2021-04_g0_imec0_301	m2021-04	g0	301	chat	0.962767	0.982426	0.974397	-1.17019	1099.35	647.031	410.54	-5.59	6.47	-1.59	8.06972	Facial motor nucleus	VII	968	VII	exp	phasic	exp	FALSE	axons
m2021-04_g0_imec0_307	m2021-04	g0	307	chat	0.858356	0.930856	0.9007	-2.19236	1099.35	647.031	410.54	-5.59	6.47	-1.59	2.90935	Facial motor nucleus	VII	968	VII	exp	phasic	exp	FALSE	axons
m2021-04_g0_imec0_295	m2021-04	g0	295	chat	0.135288	0.508116	0.334738	-1.72884	1097.39	647.006	410.15	-5.57	6.47	-1.6	1.26752	Facial motor nucleus	VII	968	VII	exp	phasic	exp	FALSE	axons
m2021-04_g0_imec0_304	m2021-04	g0	304	chat	0	0.317266	0.105332	-2.24836	1099.35	647.031	410.54	-5.59	6.47	-1.59	3.8761	Facial motor nucleus	VII	968	VII	exp	tonic	tonic	FALSE	axons
m2021-04_g0_imec0_305	m2021-04	g0	305	chat	0.646194	0.829454	0.752008	-2.11864	1101.31	647.055	410.93	-5.61	6.47	-1.59	1.04088	Facial motor nucleus	VII	968	VII	exp	phasic	exp	FALSE	axons
m2021-04_g0_imec0_306	m2021-04	g0	306	chat	0.984426	0.992644	0.989293	-2.08966	1103.27	647.08	411.32	-5.63	6.47	-1.59	9.43891	Facial motor nucleus	VII	968	VII	exp	phasic	exp	FALSE	soma
m2021-04_g0_imec0_310	m2021-04	g0	310	chat	0	0.361746	0.171742	-0.0950846	1105.24	647.105	411.71	-5.65	6.47	-1.58	3.18512	Facial motor nucleus	VII	968	VII	exp	tonic	tonic	FALSE	axons
m2021-04_g0_imec0_321	m2021-04	g0	321	chat	0.246429	0.589742	0.433695	-1.47328	1109.16	647.154	412.49	-5.69	6.47	-1.58	4.82894	Facial motor nucleus	VII	968	VII	exp	phasic	exp	FALSE	soma
m2021-04_g0_imec0_326	m2021-04	g0	326	chat	0	0.34011	0.133059	0.594679	1109.16	647.154	412.49	-5.69	6.47	-1.58	1.68017	Facial motor nucleus	VII	968	VII	insp	tonic	tonic	FALSE	soma
m2021-04_g0_imec0_335	m2021-04	g0	335	chat	0	0.330174	0.134977	-1.89945	1115.04	647.228	413.659	-5.75	6.47	-1.56	2.67221	Intermediate reticular nucleus	IRN	979	IRN	exp	tonic	tonic	FALSE	unknown
m2021-04_g0_imec0_371	m2021-04	g0	371	chat	0	0.242503	0.0446381	-2.89896	1126.81	647.376	415.999	-5.87	6.47	-1.54	2.66653	Parvicellular reticular nucleus	PARN	989	PARN	exp	tonic	tonic	FALSE	soma
m2021-04_g0_imec0_402	m2021-04	g0	402	chat	0	0.288735	0.0920294	-0.292691	1134.66	647.475	417.558	-5.95	6.47	-1.52	0.150523	Parvicellular reticular nucleus	PARN	989	PARN	exp	tonic	tonic	FALSE	axons
m2021-04_g0_imec0_405	m2021-04	g0	405	chat	0	0.292342	0.0842706	-0.492649	1140.54	647.549	418.728	-6.01	6.48	-1.51	8.97457	Parvicellular reticular nucleus	PARN	989	PARN	exp	tonic	tonic	FALSE	soma
m2021-04_g0_imec0_409	m2021-04	g0	409	chat	0	0.349968	0.1488	-1.85833	1140.54	647.549	418.728	-6.01	6.48	-1.51	1.84632	Parvicellular reticular nucleus	PARN	989	PARN	exp	tonic	tonic	FALSE	axons
m2021-04_g0_imec0_408	m2021-04	g0	408	chat	0	0.30635	0.105417	-1.18677	1140.54	647.549	418.728	-6.01	6.48	-1.51	1.42003	Parvicellular reticular nucleus	PARN	989	PARN	exp	tonic	tonic	FALSE	axons
m2021-04_g0_imec0_424	m2021-04	g0	424	chat	0	0.281064	0.0690834	-1.14357	1144.47	647.598	419.508	-6.04	6.48	-1.5	0.180627	Parvicellular reticular nucleus	PARN	989	PARN	exp	tonic	tonic	FALSE	axons
m2021-04_g0_imec0_435	m2021-04	g0	435	chat	0	0.315414	0.080752	-2.48611	1148.39	647.648	420.287	-6.08	6.48	-1.5	0.193692	Parvicellular reticular nucleus	PARN	989	PARN	exp	tonic	tonic	FALSE	axons
m2021-04_g0_imec0_439	m2021-04	g0	439	chat	0	0.344669	0.116024	-0.293527	1152.31	647.697	421.067	-6.12	6.48	-1.49	7.7292	Parvicellular reticular nucleus	PARN	989	PARN	exp	tonic	tonic	FALSE	axons
m2021-04_g0_imec0_441	m2021-04	g0	441	chat	0	0.346956	0.170309	2.1525	1154.27	647.722	421.457	-6.14	6.48	-1.49	2.88919	Parvicellular reticular nucleus	PARN	989	PARN	insp	tonic	tonic	FALSE	soma
m2021-04_g0_imec0_445	m2021-04	g0	445	chat	0	0.296645	0.0861832	-2.23754	1162.12	647.82	423.017	-6.22	6.48	-1.47	3.26918	Parvicellular reticular nucleus	PARN	989	PARN	exp	tonic	tonic	FALSE	soma
m2021-04_g0_imec0_451	m2021-04	g0	451	chat	0	0.309758	0.101933	-0.455503	1160.16	647.796	422.627	-6.2	6.48	-1.47	1.14738	Parvicellular reticular nucleus	PARN	989	PARN	exp	tonic	tonic	FALSE	axons
m2021-04_g0_imec0_456	m2021-04	g0	456	chat	0	0.393319	0.194557	2.17667	1160.16	647.796	422.627	-6.2	6.48	-1.47	9.22108	Parvicellular reticular nucleus	PARN	989	PARN	insp	tonic	tonic	TRUE	axons
m2021-04_g0_imec0_447	m2021-04	g0	447	chat	0	0.285022	0.0663088	-2.3285	1156.23	647.746	421.847	-6.16	6.48	-1.48	2.40354	Parvicellular reticular nucleus	PARN	989	PARN	exp	tonic	tonic	FALSE	axons
m2021-04_g0_imec0_454	m2021-04	g0	454	chat	0	0.311946	0.103437	2.2319	1162.12	647.82	423.017	-6.22	6.48	-1.47	12.5988	Parvicellular reticular nucleus	PARN	989	PARN	insp	tonic	tonic	FALSE	axons
m2021-04_g0_imec0_455	m2021-04	g0	455	chat	0	0.319875	0.121279	3.05937	1160.16	647.796	422.627	-6.2	6.48	-1.47	9.64198	Parvicellular reticular nucleus	PARN	989	PARN	insp	tonic	tonic	FALSE	axons
m2021-04_g0_imec0_458	m2021-04	g0	458	chat	0	0.319225	0.132263	2.09969	1160.16	647.796	422.627	-6.2	6.48	-1.47	0.519162	Parvicellular reticular nucleus	PARN	989	PARN	insp	tonic	tonic	FALSE	unknown
m2021-04_g0_imec0_459	m2021-04	g0	459	chat	0.6809	0.8304	0.765806	-1.88402	1160.16	647.796	422.627	-6.2	6.48	-1.47	4.23764	Parvicellular reticular nucleus	PARN	989	PARN	exp	phasic	exp	FALSE	axons
m2021-04_g0_imec0_461	m2021-04	g0	461	chat	0	0.377189	0.157634	1.8231	1164.08	647.845	423.407	-6.24	6.48	-1.47	0.756306	Parvicellular reticular nucleus	PARN	989	PARN	insp	tonic	tonic	FALSE	soma
m2021-04_g0_imec0_463	m2021-04	g0	463	chat	0	0.270377	0.0599733	1.17231	1164.08	647.845	423.407	-6.24	6.48	-1.47	0.622823	Parvicellular reticular nucleus	PARN	989	PARN	insp	tonic	tonic	FALSE	axons
m2021-04_g0_imec0_479	m2021-04	g0	479	chat	0	0.425148	0.191425	2.11062	1173.89	647.968	425.356	-6.34	6.48	-1.45	9.00893	Parvicellular reticular nucleus	PARN	989	PARN	insp	tonic	tonic	FALSE	axons
m2021-04_g0_imec0_496	m2021-04	g0	496	chat	0	0.322349	0.0973618	-1.2315	1181.73	648.067	426.916	-6.42	6.48	-1.43	2.81591	Parvicellular reticular nucleus	PARN	989	PARN	exp	tonic	tonic	FALSE	axons
m2021-04_g0_imec0_501	m2021-04	g0	501	chat	0	0.485799	0.257185	1.96202	1181.73	648.067	426.916	-6.42	6.48	-1.43	2.87811	Parvicellular reticular nucleus	PARN	989	PARN	insp	tonic	tonic	FALSE	axons
m2021-04_g0_imec0_514	m2021-04	g0	514	chat	0	0.336721	0.166334	-2.00002	1185.66	648.116	427.695	-6.46	6.48	-1.42	3.4944	Parvicellular reticular nucleus	PARN	989	PARN	exp	tonic	tonic	FALSE	soma
m2021-04_g0_imec0_515	m2021-04	g0	515	chat	0	0.316425	0.109227	2.23125	1185.66	648.116	427.695	-6.46	6.48	-1.42	2.38934	Parvicellular reticular nucleus	PARN	989	PARN	insp	tonic	tonic	FALSE	axons
m2021-04_g0_imec0_525	m2021-04	g0	525	chat	0	0.32695	0.116245	2.01829	1185.66	648.116	427.695	-6.46	6.48	-1.42	0.314678	Parvicellular reticular nucleus	PARN	989	PARN	insp	tonic	tonic	FALSE	soma
m2021-04_g0_imec0_524	m2021-04	g0	524	chat	0	0.250182	0.0474842	-0.00672977	1187.62	648.141	428.085	-6.48	6.48	-1.42	0.339954	Parvicellular reticular nucleus	PARN	989	PARN	exp	tonic	tonic	FALSE	axons
m2021-04_g0_imec0_526	m2021-04	g0	526	chat	0.0355293	0.448126	0.253312	-1.20433	1189.58	648.166	428.475	-6.5	6.48	-1.42	11.5491	Parvicellular reticular nucleus	PARN	989	PARN	exp	tonic	tonic	FALSE	axons
m2021-04_g0_imec0_539	m2021-04	g0	539	chat	0	0.331531	0.120883	-1.64508	1189.58	648.166	428.475	-6.5	6.48	-1.42	5.15725	Parvicellular reticular nucleus	PARN	989	PARN	exp	tonic	tonic	FALSE	axons
m2021-04_g0_imec0_535	m2021-04	g0	535	chat	0	0.339955	0.157862	0.953285	1189.58	648.166	428.475	-6.5	6.48	-1.42	2.90197	Parvicellular reticular nucleus	PARN	989	PARN	insp	tonic	tonic	FALSE	soma
m2021-04_g0_imec0_538	m2021-04	g0	538	chat	0.128953	0.477054	0.313497	-2.21706	1189.58	648.166	428.475	-6.5	6.48	-1.42	1.36209	Parvicellular reticular nucleus	PARN	989	PARN	exp	phasic	exp	FALSE	axons
m2021-04_g0_imec0_557	m2021-04	g0	557	chat	0	0.300466	0.0926943	1.87908	1189.58	648.166	428.475	-6.5	6.48	-1.42	0.65662	Parvicellular reticular nucleus	PARN	989	PARN	insp	tonic	tonic	FALSE	axons
m2021-04_g0_imec0_565	m2021-04	g0	565	chat	0	0.279488	0.0834665	-1.64411	1191.54	648.19	428.865	-6.52	6.48	-1.41	3.79829	Parvicellular reticular nucleus	PARN	989	PARN	exp	tonic	tonic	FALSE	soma
m2021-04_g0_imec0_561	m2021-04	g0	561	chat	0.0644943	0.442542	0.263612	-1.24185	1193.5	648.215	429.255	-6.54	6.48	-1.41	3.72643	Parvicellular reticular nucleus	PARN	989	PARN	exp	tonic	tonic	FALSE	unknown
m2021-04_g0_imec0_566	m2021-04	g0	566	chat	0	0.452108	0.232222	-0.332126	1193.5	648.215	429.255	-6.54	6.48	-1.41	4.41969	Parvicellular reticular nucleus	PARN	989	PARN	exp	tonic	tonic	FALSE	soma
m2021-04_g0_imec0_579	m2021-04	g0	579	chat	0	0.317827	0.122439	-2.82469	1193.5	648.215	429.255	-6.54	6.48	-1.41	1.61911	Parvicellular reticular nucleus	PARN	989	PARN	exp	tonic	tonic	FALSE	axons
m2021-04_g0_imec0_567	m2021-04	g0	567	chat	0	0.36755	0.160209	-1.79636	1197.43	648.264	430.035	-6.57	6.48	-1.4	4.70029	Parvicellular reticular nucleus	PARN	989	PARN	exp	tonic	tonic	FALSE	soma
m2021-04_g0_imec0_581	m2021-04	g0	581	chat	0	0.33093	0.119308	-1.64761	1197.43	648.264	430.035	-6.57	6.48	-1.4	4.9576	Parvicellular reticular nucleus	PARN	989	PARN	exp	tonic	tonic	FALSE	soma
m2021-04_g0_imec0_582	m2021-04	g0	582	chat	0.028967	0.445645	0.248782	0.290806	1197.43	648.264	430.035	-6.57	6.48	-1.4	11.1259	Parvicellular reticular nucleus	PARN	989	PARN	insp	tonic	tonic	FALSE	soma
m2021-04_g0_imec0_588	m2021-04	g0	588	chat	0	0.271612	0.0641893	-1.26125	1203.31	648.338	431.204	-6.63	6.48	-1.39	0.682749	Intermediate reticular nucleus	IRN	979	IRN	exp	tonic	tonic	FALSE	axons
m2021-04_g0_imec0_590	m2021-04	g0	590	chat	0	0.392353	0.179355	2.50661	1205.27	648.363	431.594	-6.65	6.48	-1.38	2.44244	Intermediate reticular nucleus	IRN	979	IRN	insp	tonic	tonic	FALSE	axons
m2021-04_g0_imec0_631	m2021-04	g0	631	chat	0.119842	0.474303	0.30771	-0.302459	1219	648.536	434.323	-6.79	6.49	-1.36	5.04734	Intermediate reticular nucleus	IRN	979	IRN	exp	phasic	exp	FALSE	axons
m2021-04_g0_imec0_639	m2021-04	g0	639	chat	0	0.26678	0.0338286	-1.40605	1222.92	648.585	435.103	-6.83	6.49	-1.35	13.7243	Intermediate reticular nucleus	IRN	979	IRN	exp	tonic	tonic	FALSE	soma
m2021-04_g0_imec0_650	m2021-04	g0	650	chat	0.0163768	0.461232	0.252074	1.38192	1222.92	648.585	435.103	-6.83	6.49	-1.35	0.784422	Intermediate reticular nucleus	IRN	979	IRN	insp	tonic	tonic	FALSE	axons
m2021-04_g0_imec0_653	m2021-04	g0	653	chat	0	0.296136	0.0747212	-2.42251	1226.85	648.635	435.883	-6.87	6.49	-1.34	5.33447	Intermediate reticular nucleus	IRN	979	IRN	exp	tonic	tonic	FALSE	axons
m2021-04_g0_imec0_661	m2021-04	g0	661	chat			0	1.5708	1226.85	648.635	435.883	-6.87	6.49	-1.34	0.127802	Intermediate reticular nucleus	IRN	979	IRN	insp		insp	FALSE	axons
m2021-04_g0_imec0_656	m2021-04	g0	656	chat	0	0.374029	0.178939	1.51293	1224.89	648.61	435.493	-6.85	6.49	-1.35	1.89602	Intermediate reticular nucleus	IRN	979	IRN	insp	tonic	tonic	FALSE	soma
m2021-04_g0_imec0_663	m2021-04	g0	663	chat	0	0.297802	0.0921581	2.08632	1228.81	648.659	436.273	-6.89	6.49	-1.34	1.83013	Intermediate reticular nucleus	IRN	979	IRN	insp	tonic	tonic	FALSE	soma
m2021-04_g0_imec0_665	m2021-04	g0	665	chat	0	0.255088	0.0632025	-1.43074	1228.81	648.659	436.273	-6.89	6.49	-1.34	6.07288	Intermediate reticular nucleus	IRN	979	IRN	exp	tonic	tonic	FALSE	soma
m2021-04_g0_imec0_677	m2021-04	g0	677	chat	0.0189526	0.428627	0.234158	0.790663	1232.73	648.709	437.053	-6.93	6.49	-1.33	8.93992	Intermediate reticular nucleus	IRN	979	IRN	insp	tonic	tonic	FALSE	soma
m2021-04_g0_imec0_679	m2021-04	g0	679	chat	0	0.388346	0.159034	-1.13215	1236.65	648.758	437.832	-6.97	6.49	-1.32	9.3983	Intermediate reticular nucleus	IRN	979	IRN	exp	tonic	tonic	TRUE	soma
m2021-04_g0_imec0_694	m2021-04	g0	694	chat	0.319743	0.645125	0.499869	-0.0497959	1242.54	648.832	439.002	-7.03	6.49	-1.31	19.3337	Intermediate reticular nucleus	IRN	979	IRN	exp	phasic	exp	FALSE	axons
m2021-04_g0_imec0_701	m2021-04	g0	701	chat	0	0.320629	0.0970135	-0.782168	1244.5	648.857	439.392	-7.05	6.49	-1.31	2.06387	Intermediate reticular nucleus	IRN	979	IRN	exp	tonic	tonic	FALSE	axons
m2021-04_g0_imec0_726	m2021-04	g0	726	chat	0.481965	0.749154	0.634123	-1.51436	1258.23	649.029	442.121	-7.18	6.49	-1.28	24.3685	Medullary reticular nucleus dorsal part	MDRNd	987	MDRNd	exp	phasic	exp	FALSE	axons
m2021-04_g0_imec0_750	m2021-04	g0	750	chat	0	0.305386	0.0794174	-1.85173	1258.23	649.029	442.121	-7.18	6.49	-1.28	0.275769	Medullary reticular nucleus dorsal part	MDRNd	987	MDRNd	exp	tonic	tonic	FALSE	axons
m2021-04_g0_imec0_728	m2021-04	g0	728	chat	0.0412432	0.423842	0.241924	-1.8971	1256.27	649.005	441.731	-7.16	6.49	-1.28	5.43103	Medullary reticular nucleus dorsal part	MDRNd	987	MDRNd	exp	tonic	tonic	FALSE	soma
m2021-04_g0_imec0_741	m2021-04	g0	741	chat	0	0.299583	0.0718713	-2.77093	1254.31	648.98	441.341	-7.14	6.49	-1.29	0.824751	Medullary reticular nucleus dorsal part	MDRNd	987	MDRNd	exp	tonic	tonic	FALSE	axons
m2021-04_g0_imec0_821	m2021-04	g0	821	chat	0	0.363761	0.127908	-0.606078	1287.65	649.4	447.969	-7.48	6.49	-1.22	2.59467	Medullary reticular nucleus dorsal part	MDRNd	987	MDRNd	exp	tonic	tonic	FALSE	axons
m2021-04_g0_imec0_827	m2021-04	g0	827	chat	0	0.356965	0.12858	-1.07484	1287.65	649.4	447.969	-7.48	6.49	-1.22	7.82094	Medullary reticular nucleus dorsal part	MDRNd	987	MDRNd	exp	tonic	tonic	FALSE	soma
m2021-04_g0_imec0_861	m2021-04	g0	861	chat	0	0.273381	0.06508	-2.80652	1307.27	649.646	451.868	-7.67	6.5	-1.18	5.98314	Medullary reticular nucleus dorsal part	MDRNd	987	MDRNd	exp	tonic	tonic	FALSE	soma
m2021-04_g0_imec0_925	m2021-04	g0	925	chat	0	0.194195	0.0119962	0.785512	1328.84	649.918	456.157	-7.89	6.5	-1.14	17.1054					insp	tonic	tonic	FALSE	axons
m2021-04_g0_imec0_946	m2021-04	g0	946	chat	0.101613	0.495937	0.312157	1.10299	1332.77	649.967	456.937	-7.93	6.5	-1.13	22.0232					insp	phasic	insp	TRUE	axons
m2021-04_g0_imec0_972	m2021-04	g0	972	chat	0.305355	0.635227	0.487498	-2.05377	1342.57	650.09	458.886	-8.03	6.5	-1.11	2.12294					exp	phasic	exp	FALSE	axons
m2021-04_g1_imec0_050	m2021-04	g1	50	chat	0.0353243	0.380472	0.214587	-1.9149	994.161	637.418	407.753	-4.54	6.37	-1.62	5.62648	rubrospinal tract	rust	1231	rust	exp	tonic	tonic	FALSE	soma
m2021-04_g1_imec0_096	m2021-04	g1	96	chat	0	0.417707	0.186408	0.923474	1000.07	637.754	408.734	-4.6	6.38	-1.61	4.57719	rubrospinal tract	rust	1231	rust	insp	tonic	tonic	FALSE	axons
m2021-04_g1_imec0_112	m2021-04	g1	112	chat	0	0.368013	0.152485	2.14152	1000.07	637.754	408.734	-4.6	6.38	-1.61	0.392815	rubrospinal tract	rust	1231	rust	insp	tonic	tonic	FALSE	soma
m2021-04_g1_imec0_100	m2021-04	g1	100	chat	0.0863935	0.435489	0.269783	2.65003	1002.04	637.866	409.061	-4.62	6.38	-1.61	2.911	rubrospinal tract	rust	1231	rust	insp	tonic	tonic	FALSE	axons
m2021-04_g1_imec0_136	m2021-04	g1	136	chat	0	0.274092	0.0956977	-1.65498	1007.95	638.202	410.041	-4.68	6.38	-1.6	5.47679	rubrospinal tract	rust	1231	rust	exp	tonic	tonic	FALSE	soma
m2021-04_g1_imec0_146	m2021-04	g1	146	chat	0	0.342712	0.146224	1.1588	1009.92	638.314	410.368	-4.7	6.38	-1.6	4.08498	rubrospinal tract	rust	1231	rust	insp	tonic	tonic	FALSE	axons
m2021-04_g1_imec0_150	m2021-04	g1	150	chat	0.0967635	0.50499	0.315394	1.7526	1013.86	638.537	411.022	-4.74	6.39	-1.59	1.9858	rubrospinal tract	rust	1231	rust	insp	tonic	tonic	FALSE	soma
m2021-04_g1_imec0_155	m2021-04	g1	155	chat	0.403629	0.671848	0.551852	2.32164	1011.89	638.426	410.695	-4.72	6.38	-1.59	0.233011	rubrospinal tract	rust	1231	rust	insp	phasic	insp	FALSE	soma
m2021-04_g1_imec0_168	m2021-04	g1	168	chat	0	0.311474	0.128593	-2.93417	1017.8	638.761	411.676	-4.78	6.39	-1.58	7.10103	rubrospinal tract	rust	1231	rust	exp	tonic	tonic	FALSE	axons
m2021-04_g1_imec0_169	m2021-04	g1	169	chat	0.399055	0.704301	0.5711	-2.38058	1015.83	638.649	411.349	-4.76	6.39	-1.59	1.16297	rubrospinal tract	rust	1231	rust	exp	phasic	exp	FALSE	soma
m2021-04_g1_imec0_196	m2021-04	g1	196	chat	0	0.266618	0.0615794	2.90287	1021.74	638.985	412.33	-4.82	6.39	-1.58	4.15075	rubrospinal tract	rust	1231	rust	insp	tonic	tonic	FALSE	soma
m2021-04_g1_imec0_208	m2021-04	g1	208	chat	0	0.313713	0.131981	0.452169	1021.74	638.985	412.33	-4.82	6.39	-1.58	0.567499	rubrospinal tract	rust	1231	rust	insp	tonic	tonic	FALSE	soma
m2021-04_g1_imec0_187	m2021-04	g1	187	chat	0.145801	0.530918	0.353235	1.23617	1017.8	638.761	411.676	-4.78	6.39	-1.58	3.41928	rubrospinal tract	rust	1231	rust	insp	phasic	insp	FALSE	soma
m2021-04_g1_imec0_211	m2021-04	g1	211	chat	0.014227	0.390335	0.210039	-0.482525	1029.62	639.433	413.637	-4.9	6.39	-1.56	5.02565	Pons	P	884	P	exp	tonic	tonic	FALSE	axons
m2021-04_g1_imec0_215	m2021-04	g1	215	chat	0	0.265401	0.0804754	0.289776	1027.65	639.321	413.311	-4.88	6.39	-1.57	1.10464	Pons	P	884	P	insp	tonic	tonic	FALSE	axons
m2021-04_g1_imec0_235	m2021-04	g1	235	chat	0	0.222746	0.0427597	-1.69301	1033.56	639.657	414.291	-4.94	6.4	-1.56	8.78894	Pons	P	884	P	exp	tonic	tonic	FALSE	axons
m2021-04_g1_imec0_236	m2021-04	g1	236	chat	0.537418	0.769044	0.669176	1.72953	1035.53	639.769	414.618	-4.96	6.4	-1.55	11.6467	Pons	P	884	P	insp	phasic	insp	FALSE	soma
m2021-04_g1_imec0_251	m2021-04	g1	251	chat	0	0.348539	0.133691	2.43132	1039.47	639.993	415.272	-4.99	6.4	-1.55	6.58471	Pons	P	884	P	insp	tonic	tonic	FALSE	unknown
m2021-04_g1_imec0_302	m2021-04	g1	302	chat	0	0.286175	0.0710099	1.75049	1049.32	640.553	416.907	-5.09	6.41	-1.53	0.285386	Facial motor nucleus	VII	968	VII	insp	tonic	tonic	FALSE	axons
m2021-04_g1_imec0_329	m2021-04	g1	329	chat	0.108	0.463425	0.295922	-1.21482	1069.02	641.673	420.176	-5.29	6.42	-1.5	0.168137	Facial motor nucleus	VII	968	VII	exp	phasic	exp	FALSE	soma
m2021-04_g1_imec0_337	m2021-04	g1	337	chat	0.959492	0.983903	0.974429	-0.976789	1074.93	642.009	421.157	-5.35	6.42	-1.49	12.8772	Facial motor nucleus	VII	968	VII	exp	phasic	exp	FALSE	soma
m2021-04_g1_imec0_341	m2021-04	g1	341	chat	0	0.315061	0.146095	-0.618287	1076.9	642.12	421.484	-5.37	6.42	-1.49	1.07994	Facial motor nucleus	VII	968	VII	exp	tonic	tonic	FALSE	axons
m2021-04_g1_imec0_356	m2021-04	g1	356	chat	0.709373	0.872746	0.805895	-2.17334	1076.9	642.12	421.484	-5.37	6.42	-1.49	2.64079	Facial motor nucleus	VII	968	VII	exp	phasic	exp	FALSE	soma
m2021-04_g1_imec0_357	m2021-04	g1	357	chat	0.0313059	0.357903	0.200158	-1.4247	1080.84	642.344	422.137	-5.41	6.42	-1.48	5.40002	Facial motor nucleus	VII	968	VII	exp	tonic	tonic	FALSE	axons
m2021-04_g1_imec0_362	m2021-04	g1	362	chat	0	0.379543	0.181115	1.56159	1082.81	642.456	422.464	-5.43	6.42	-1.48	20.205	Facial motor nucleus	VII	968	VII	insp	tonic	tonic	FALSE	axons
m2021-04_g1_imec0_363	m2021-04	g1	363	chat	0.383777	0.627734	0.516148	-1.82424	1078.87	642.232	421.811	-5.39	6.42	-1.48	5.62886	Facial motor nucleus	VII	968	VII	exp	phasic	exp	FALSE	soma
m2021-04_g1_imec0_366	m2021-04	g1	366	chat	0.217685	0.593074	0.423385	-1.4271	1086.75	642.68	423.118	-5.47	6.43	-1.47	11.6544	Facial motor nucleus	VII	968	VII	exp	phasic	exp	FALSE	soma
m2021-04_g1_imec0_373	m2021-04	g1	373	chat	0.982791	0.99239	0.988551	-2.03937	1090.69	642.904	423.772	-5.51	6.43	-1.46	48.3689	Facial motor nucleus	VII	968	VII	exp	phasic	exp	FALSE	axons
m2021-04_g1_imec0_399	m2021-04	g1	399	chat	0	0.238929	0.0468545	-0.749333	1098.57	643.352	425.08	-5.59	6.43	-1.45	0.17141	Facial motor nucleus	VII	968	VII	exp	tonic	tonic	FALSE	axons
m2021-04_g1_imec0_405	m2021-04	g1	405	chat	0.950406	0.976525	0.965837	1.4174	1102.51	643.576	425.734	-5.63	6.44	-1.44	4.43494	Intermediate reticular nucleus	IRN	979	IRN	insp	phasic	insp	FALSE	soma
m2021-04_g1_imec0_419	m2021-04	g1	419	chat	0.0435934	0.468622	0.269164	2.39916	1102.51	643.576	425.734	-5.63	6.44	-1.44	0.364842	Intermediate reticular nucleus	IRN	979	IRN	insp	tonic	tonic	FALSE	axons
m2021-04_g1_imec0_423	m2021-04	g1	423	chat	0.990251	0.995973	0.993732	1.44275	1106.45	643.8	426.387	-5.66	6.44	-1.44	12.5564	Intermediate reticular nucleus	IRN	979	IRN	insp	phasic	insp	FALSE	soma
m2021-04_g1_imec0_424	m2021-04	g1	424	chat	0.690578	0.8497	0.782609	-1.6161	1106.45	643.8	426.387	-5.66	6.44	-1.44	3.92696	Intermediate reticular nucleus	IRN	979	IRN	exp	phasic	exp	FALSE	axons
m2021-04_g1_imec0_427	m2021-04	g1	427	chat	0.74967	0.878921	0.824785	-2.31165	1104.48	643.688	426.061	-5.64	6.44	-1.44	5.7723	Intermediate reticular nucleus	IRN	979	IRN	exp	phasic	exp	FALSE	soma
m2021-04_g1_imec0_432	m2021-04	g1	432	chat	0.058768	0.482739	0.284611	-2.45996	1104.48	643.688	426.061	-5.64	6.44	-1.44	1.52692	Intermediate reticular nucleus	IRN	979	IRN	exp	tonic	tonic	FALSE	axons
m2021-04_g1_imec0_450	m2021-04	g1	450	chat	0.991323	0.995766	0.993937	1.28891	1116.3	644.36	428.022	-5.76	6.44	-1.42	24.7051	Intermediate reticular nucleus	IRN	979	IRN	insp	phasic	insp	FALSE	soma
m2021-04_g1_imec0_469	m2021-04	g1	469	chat	0.122345	0.494626	0.320823	1.25853	1114.33	644.248	427.695	-5.74	6.44	-1.42	0.266341	Intermediate reticular nucleus	IRN	979	IRN	insp	phasic	insp	FALSE	soma
m2021-04_g1_imec0_470	m2021-04	g1	470	chat	0.380946	0.689977	0.55428	-1.62683	1116.3	644.36	428.022	-5.76	6.44	-1.42	4.6126	Intermediate reticular nucleus	IRN	979	IRN	exp	phasic	exp	FALSE	axons
m2021-04_g1_imec0_487	m2021-04	g1	487	chat	0	0.299139	0.0788955	2.17181	1128.12	645.032	429.984	-5.88	6.45	-1.4	3.86417	Intermediate reticular nucleus	IRN	979	IRN	insp	tonic	tonic	FALSE	soma
m2021-04_g1_imec0_503	m2021-04	g1	503	chat	0	0.236233	0.0321072	-1.6922	1134.03	645.368	430.964	-5.94	6.45	-1.39	0.984121	Intermediate reticular nucleus	IRN	979	IRN	exp	tonic	tonic	TRUE	axons
m2021-04_g1_imec0_516	m2021-04	g1	516	chat	0.0743255	0.50126	0.302915	-0.120892	1137.96	645.592	431.618	-5.98	6.46	-1.38	5.01256	Intermediate reticular nucleus	IRN	979	IRN	exp	tonic	tonic	FALSE	axons
m2021-04_g1_imec0_517	m2021-04	g1	517	chat	0	0.256362	0.0468411	0.745323	1137.96	645.592	431.618	-5.98	6.46	-1.38	7.34951	Intermediate reticular nucleus	IRN	979	IRN	insp	tonic	tonic	FALSE	soma
m2021-04_g1_imec0_542	m2021-04	g1	542	chat	0	0.326328	0.100012	2.04498	1145.84	646.039	432.926	-6.06	6.46	-1.37	1.09572	Intermediate reticular nucleus	IRN	979	IRN	insp	tonic	tonic	FALSE	axons
m2021-04_g1_imec0_548	m2021-04	g1	548	chat	0.952427	0.978502	0.967979	-1.63659	1153.72	646.487	434.234	-6.14	6.46	-1.36	8.88685	Intermediate reticular nucleus	IRN	979	IRN	exp	phasic	exp	FALSE	soma
m2021-04_g1_imec0_560	m2021-04	g1	560	chat	0	0.299174	0.0660276	-2.24896	1153.72	646.487	434.234	-6.14	6.46	-1.36	0.232416	Intermediate reticular nucleus	IRN	979	IRN	exp	tonic	tonic	FALSE	axons
m2021-04_g1_imec0_575	m2021-04	g1	575	chat	0	0.430622	0.208357	-0.251768	1163.57	647.047	435.868	-6.24	6.47	-1.34	3.02497	Intermediate reticular nucleus	IRN	979	IRN	exp	tonic	tonic	FALSE	soma
m2021-04_g1_imec0_576	m2021-04	g1	576	chat	0	0.282876	0.0366984	1.9131	1163.57	647.047	435.868	-6.24	6.47	-1.34	0.842172	Intermediate reticular nucleus	IRN	979	IRN	insp	tonic	tonic	FALSE	soma
m2021-04_g1_imec0_568	m2021-04	g1	568	chat	0.280159	0.58503	0.445415	-2.15896	1167.51	647.271	436.522	-6.28	6.47	-1.33	11.8095	Intermediate reticular nucleus	IRN	979	IRN	exp	phasic	exp	FALSE	soma
m2021-04_g1_imec0_581	m2021-04	g1	581	chat	0.735105	0.884115	0.823317	-1.37798	1167.51	647.271	436.522	-6.28	6.47	-1.33	2.30273	Intermediate reticular nucleus	IRN	979	IRN	exp	phasic	exp	FALSE	soma
m2021-04_g1_imec0_584	m2021-04	g1	584	chat	0	0.346856	0.163322	2.68144	1167.51	647.271	436.522	-6.28	6.47	-1.33	1.04304	Intermediate reticular nucleus	IRN	979	IRN	insp	tonic	tonic	FALSE	soma
m2021-04_g1_imec0_570	m2021-04	g1	570	chat	0.443162	0.737896	0.611304	1.29947	1165.54	647.159	436.195	-6.26	6.47	-1.34	2.09799	Intermediate reticular nucleus	IRN	979	IRN	insp	phasic	insp	FALSE	soma
m2021-04_g1_imec0_580	m2021-04	g1	580	chat	0.0790634	0.474646	0.289151	-3.0898	1171.45	647.495	437.176	-6.31	6.47	-1.33	1.16297	Intermediate reticular nucleus	IRN	979	IRN	exp	tonic	tonic	FALSE	soma
m2021-04_g1_imec0_586	m2021-04	g1	586	chat	0	0.292563	0.0888326	-0.903582	1175.39	647.719	437.83	-6.35	6.48	-1.32	6.31748	Intermediate reticular nucleus	IRN	979	IRN	exp	tonic	tonic	FALSE	soma
m2021-04_g1_imec0_606	m2021-04	g1	606	chat	0	0.292157	0.0802737	0.958806	1175.39	647.719	437.83	-6.35	6.48	-1.32	4.16563	Intermediate reticular nucleus	IRN	979	IRN	insp	tonic	tonic	FALSE	soma
m2021-04_g1_imec0_607	m2021-04	g1	607	chat	0	0.263448	0.0793337	0.46816	1175.39	647.719	437.83	-6.35	6.48	-1.32	0.32318	Intermediate reticular nucleus	IRN	979	IRN	insp	tonic	tonic	FALSE	soma
m2021-04_g1_imec0_622	m2021-04	g1	622	chat	0	0.388133	0.197737	0.947137	1183.27	648.167	439.137	-6.43	6.48	-1.31	3.88738	Intermediate reticular nucleus	IRN	979	IRN	insp	tonic	tonic	FALSE	axons
m2021-04_g1_imec0_625	m2021-04	g1	625	chat	0.718146	0.886103	0.818958	-1.99926	1183.27	648.167	439.137	-6.43	6.48	-1.31	2.07954	Intermediate reticular nucleus	IRN	979	IRN	exp	phasic	exp	FALSE	soma
m2021-04_g1_imec0_628	m2021-04	g1	628	chat	0	0.37915	0.184868	1.64211	1183.27	648.167	439.137	-6.43	6.48	-1.31	4.85692	Intermediate reticular nucleus	IRN	979	IRN	insp	tonic	tonic	FALSE	axons
m2021-04_g1_imec0_640	m2021-04	g1	640	chat	0.313318	0.639339	0.49347	0.955877	1195.09	648.839	441.099	-6.55	6.49	-1.29	3.1077	Intermediate reticular nucleus	IRN	979	IRN	insp	phasic	insp	FALSE	soma
m2021-04_g1_imec0_641	m2021-04	g1	641	chat	0.246527	0.58773	0.432487	-2.5077	1197.06	648.951	441.426	-6.57	6.49	-1.29	3.72014	Intermediate reticular nucleus	IRN	979	IRN	exp	phasic	exp	FALSE	soma
m2021-04_g1_imec0_655	m2021-04	g1	655	chat	0	0.32914	0.154352	1.7474	1197.06	648.951	441.426	-6.57	6.49	-1.29	0.239558	Intermediate reticular nucleus	IRN	979	IRN	insp	tonic	tonic	FALSE	axons
m2021-04_g1_imec0_660	m2021-04	g1	660	chat	0	0.321783	0.115805	-1.92734	1199.03	649.063	441.753	-6.59	6.49	-1.28	2.86309	Intermediate reticular nucleus	IRN	979	IRN	exp	tonic	tonic	FALSE	soma
m2021-04_g1_imec0_666	m2021-04	g1	666	chat	0	0.364217	0.138615	0.225714	1199.03	649.063	441.753	-6.59	6.49	-1.28	0.391922	Intermediate reticular nucleus	IRN	979	IRN	insp	tonic	tonic	FALSE	soma
m2021-04_g1_imec0_667	m2021-04	g1	667	chat	0.505246	0.739904	0.637112	1.53408	1197.06	648.951	441.426	-6.57	6.49	-1.29	0.474354	Intermediate reticular nucleus	IRN	979	IRN	insp	phasic	insp	FALSE	soma
m2021-04_g1_imec0_681	m2021-04	g1	681	chat	0.261914	0.571998	0.429534	1.12664	1208.88	649.622	443.387	-6.69	6.5	-1.27	13.1373	Intermediate reticular nucleus	IRN	979	IRN	insp	phasic	insp	FALSE	soma
m2021-04_g1_imec0_692	m2021-04	g1	692	chat	0	0.270993	0.0702678	-2.75257	1210.85	649.734	443.714	-6.71	6.5	-1.26	0.330917	Intermediate reticular nucleus	IRN	979	IRN	exp	tonic	tonic	FALSE	soma
m2021-04_g1_imec0_695	m2021-04	g1	695	chat	0.978459	0.991514	0.986469	1.54976	1214.79	649.958	444.368	-6.75	6.5	-1.26	3.30322	Intermediate reticular nucleus	IRN	979	IRN	insp	phasic	insp	FALSE	soma
m2021-04_g1_imec0_708	m2021-04	g1	708	chat	0.204475	0.594918	0.418871	1.7507	1214.79	649.958	444.368	-6.75	6.5	-1.26	24.4132	Intermediate reticular nucleus	IRN	979	IRN	insp	phasic	insp	FALSE	soma
m2021-04_g1_imec0_710	m2021-04	g1	710	chat	0	0.37803	0.188016	1.49364	1218.73	650.182	445.022	-6.79	6.5	-1.25	11.5119	Intermediate reticular nucleus	IRN	979	IRN	insp	tonic	tonic	TRUE	soma
m2021-04_g1_imec0_720	m2021-04	g1	720	chat	0.770304	0.899353	0.846861	1.42506	1222.67	650.406	445.676	-6.83	6.5	-1.24	2.53276	Intermediate reticular nucleus	IRN	979	IRN	insp	phasic	insp	FALSE	soma
m2021-04_g1_imec0_730	m2021-04	g1	730	chat	0.820381	0.92753	0.885178	-1.83208	1232.52	650.966	447.311	-6.93	6.51	-1.23	8.41011	Intermediate reticular nucleus	IRN	979	IRN	exp	phasic	exp	FALSE	soma
m2021-04_g1_imec0_737	m2021-04	g1	737	chat	0.436063	0.742191	0.611523	2.07249	1234.49	651.078	447.637	-6.94	6.51	-1.22	7.29059	Intermediate reticular nucleus	IRN	979	IRN	insp	phasic	insp	TRUE	soma
m2021-04_g1_imec0_738	m2021-04	g1	738	chat	0	0.305677	0.0888187	1.30436	1238.43	651.302	448.291	-6.98	6.51	-1.22	3.23209	Intermediate reticular nucleus	IRN	979	IRN	insp	tonic	tonic	FALSE	soma
m2021-04_g1_imec0_744	m2021-04	g1	744	chat	0.249091	0.610769	0.44808	-1.44898	1238.43	651.302	448.291	-6.98	6.51	-1.22	3.22317	Intermediate reticular nucleus	IRN	979	IRN	exp	phasic	exp	FALSE	soma
m2021-04_g1_imec0_743	m2021-04	g1	743	chat	0.309205	0.636967	0.490227	-0.417965	1236.46	651.19	447.964	-6.96	6.51	-1.22	9.87751	Intermediate reticular nucleus	IRN	979	IRN	exp	phasic	exp	FALSE	soma
m2021-04_g1_imec0_763	m2021-04	g1	763	chat	0	0.278311	0.045103	-3.02533	1246.31	651.75	449.599	-7.06	6.52	-1.2	0.39966	Intermediate reticular nucleus	IRN	979	IRN	exp	tonic	tonic	FALSE	soma
m2021-04_g1_imec0_770	m2021-04	g1	770	chat	0	0.372406	0.176036	-2.72253	1250.25	651.974	450.253	-7.1	6.52	-1.2	3.26037	Intermediate reticular nucleus	IRN	979	IRN	exp	tonic	tonic	FALSE	axons
m2021-04_g1_imec0_774	m2021-04	g1	774	chat	0	0.322186	0.132893	0.525742	1248.28	651.862	449.926	-7.08	6.52	-1.2	0.252652	Intermediate reticular nucleus	IRN	979	IRN	insp	tonic	tonic	FALSE	axons
m2021-04_g1_imec0_775	m2021-04	g1	775	chat			0	1.5708	1252.22	652.086	450.58	-7.12	6.52	-1.19	0.124689	Intermediate reticular nucleus	IRN	979	IRN	insp		insp	FALSE	axons
m2021-04_g1_imec0_778	m2021-04	g1	778	chat			0	1.5708	1252.22	652.086	450.58	-7.12	6.52	-1.19	0.143437	Intermediate reticular nucleus	IRN	979	IRN	insp		insp	FALSE	axons
m2021-04_g1_imec0_779	m2021-04	g1	779	chat	0	0.280821	0.0913132	2.06238	1256.16	652.31	451.234	-7.16	6.52	-1.19	6.39783	Intermediate reticular nucleus	IRN	979	IRN	insp	tonic	tonic	FALSE	soma
m2021-04_g1_imec0_789	m2021-04	g1	789	chat	0.041405	0.465821	0.266483	1.75536	1256.16	652.31	451.234	-7.16	6.52	-1.19	2.45509	Intermediate reticular nucleus	IRN	979	IRN	insp	tonic	tonic	FALSE	axons
m2021-04_g1_imec0_790	m2021-04	g1	790	chat	0	0.298915	0.0762877	2.55396	1258.13	652.422	451.561	-7.18	6.52	-1.18	12.4749	Intermediate reticular nucleus	IRN	979	IRN	insp	tonic	tonic	FALSE	axons
m2021-04_g1_imec0_791	m2021-04	g1	791	chat	0.733668	0.872186	0.814207	-0.0116786	1266.01	652.87	452.868	-7.26	6.53	-1.17	6.62727	Intermediate reticular nucleus	IRN	979	IRN	exp	phasic	exp	FALSE	soma
m2021-04_g1_imec0_793	m2021-04	g1	793	chat	0.25402	0.559235	0.418368	1.56852	1260.1	652.534	451.887	-7.2	6.53	-1.18	7.94647	Intermediate reticular nucleus	IRN	979	IRN	insp	phasic	insp	TRUE	axons
m2021-04_g1_imec0_794	m2021-04	g1	794	chat	0	0.385955	0.179938	0.617526	1262.07	652.646	452.214	-7.22	6.53	-1.18	3.35083	Intermediate reticular nucleus	IRN	979	IRN	insp	tonic	tonic	FALSE	soma
m2021-04_g1_imec0_815	m2021-04	g1	815	chat	0.0164775	0.390441	0.211174	1.29197	1275.86	653.429	454.503	-7.36	6.53	-1.15	9.78764	Intermediate reticular nucleus	IRN	979	IRN	insp	tonic	tonic	TRUE	soma
m2021-04_g1_imec0_884	m2021-04	g1	884	chat	0.289983	0.634134	0.480339	-1.90984	1301.47	654.885	458.753	-7.61	6.55	-1.11	9.05796	Intermediate reticular nucleus	IRN	979	IRN	exp	phasic	exp	FALSE	soma
m2021-04_g1_imec0_957	m2021-04	g1	957	chat	0.137302	0.535381	0.352168	-2.32956	1332.99	656.676	463.984	-7.93	6.57	-1.06	3.59961					exp	phasic	exp	FALSE	axons
m2021-04_g1_imec0_974	m2021-04	g1	974	chat	0	0.316178	0.127812	1.66284	1334.96	656.788	464.311	-7.95	6.57	-1.06	1.65399					insp	tonic	tonic	FALSE	axons
m2021-04_g2_imec0_015	m2021-04	g2	15	chat	0.691732	0.859667	0.790089	0.927696	1004.48	646.833	428.279	-4.64	6.47	-1.42	5.83603	Superior olivary complex lateral part	SOCl	906	SOCl	insp	phasic	insp	FALSE	soma
m2021-04_g2_imec0_016	m2021-04	g2	16	chat	0	0.530989	0.266971	-1.25083	1004.48	646.833	428.279	-4.64	6.47	-1.42	6.47099	Superior olivary complex lateral part	SOCl	906	SOCl	exp	tonic	tonic	FALSE	axons
m2021-04_g2_imec0_125	m2021-04	g2	125	chat	0.757109	0.904634	0.84639	2.25871	1042.15	649.046	432.71	-5.02	6.49	-1.37	7.37144	Facial motor nucleus	VII	968	VII	insp	phasic	insp	FALSE	axons
m2021-04_g2_imec0_127	m2021-04	g2	127	chat	0.707755	0.912858	0.837738	-0.830125	1046.12	649.279	433.177	-5.06	6.49	-1.37	5.5179	Facial motor nucleus	VII	968	VII	exp	phasic	exp	TRUE	axons
m2021-04_g2_imec0_202	m2021-04	g2	202	chat	0.563503	0.800029	0.700521	2.23174	1085.78	651.608	437.841	-5.46	6.52	-1.32	1.50459	Facial motor nucleus	VII	968	VII	insp	phasic	insp	FALSE	axons
m2021-04_g2_imec0_217	m2021-04	g2	217	chat	0.739465	0.883492	0.824394	2.71735	1087.76	651.724	438.075	-5.48	6.52	-1.32	9.02626	Facial motor nucleus	VII	968	VII	insp	phasic	insp	FALSE	axons
m2021-04_g2_imec0_218	m2021-04	g2	218	chat	0.852836	0.945784	0.91014	-2.51564	1087.76	651.724	438.075	-5.48	6.52	-1.32	10.187	Facial motor nucleus	VII	968	VII	exp	phasic	exp	TRUE	soma
m2021-04_g2_imec0_219	m2021-04	g2	219	chat	0.620029	0.809321	0.72828	-1.67477	1089.74	651.841	438.308	-5.5	6.52	-1.32	2.21853	Facial motor nucleus	VII	968	VII	exp	phasic	exp	FALSE	soma
m2021-04_g2_imec0_236	m2021-04	g2	236	chat	0.836486	0.987911	0.95452	1.37846	1097.68	652.307	439.241	-5.58	6.52	-1.31	17.622	Facial motor nucleus	VII	968	VII	insp	phasic	insp	TRUE	axons
m2021-04_g2_imec0_299	m2021-04	g2	299	chat	0.344258	0.813308	0.633847	-1.28344	1117.51	653.471	441.573	-5.78	6.53	-1.28	8.36337	Facial motor nucleus	VII	968	VII	exp	phasic	exp	TRUE	soma
m2021-04_g2_imec0_340	m2021-04	g2	340	chat	0	0.399649	0.164896	-0.326033	1129.4	654.17	442.972	-5.89	6.54	-1.27	6.91624	Intermediate reticular nucleus	IRN	979	IRN	exp	tonic	tonic	FALSE	soma
m2021-04_g2_imec0_337	m2021-04	g2	337	chat	0.185859	0.61829	0.426114	2.80422	1129.4	654.17	442.972	-5.89	6.54	-1.27	22.2681	Intermediate reticular nucleus	IRN	979	IRN	insp	phasic	insp	TRUE	soma
m2021-04_g2_imec0_349	m2021-04	g2	349	chat	0.360698	0.686574	0.543822	2.45734	1135.35	654.519	443.672	-5.95	6.55	-1.26	1.22595	Intermediate reticular nucleus	IRN	979	IRN	insp	phasic	insp	FALSE	axons
m2021-04_g2_imec0_356	m2021-04	g2	356	chat	0.928868	0.970008	0.953708	-1.99593	1139.32	654.752	444.139	-5.99	6.55	-1.26	21.4071	Intermediate reticular nucleus	IRN	979	IRN	exp	phasic	exp	TRUE	axons
m2021-04_g2_imec0_360	m2021-04	g2	360	chat	0.731745	0.869813	0.811837	-1.66984	1139.32	654.752	444.139	-5.99	6.55	-1.26	3.32217	Intermediate reticular nucleus	IRN	979	IRN	exp	phasic	exp	FALSE	axons
m2021-04_g2_imec0_357	m2021-04	g2	357	chat	0.88134	0.941571	0.916504	-2.27012	1137.33	654.636	443.905	-5.97	6.55	-1.26	3.70065	Intermediate reticular nucleus	IRN	979	IRN	exp	phasic	exp	FALSE	soma
m2021-04_g2_imec0_380	m2021-04	g2	380	chat	0.800386	0.90934	0.864703	-2.75444	1141.3	654.869	444.372	-6.01	6.55	-1.26	1.49303	Intermediate reticular nucleus	IRN	979	IRN	exp	phasic	exp	FALSE	soma
m2021-04_g2_imec0_371	m2021-04	g2	371	chat	0.951924	0.976999	0.966708	0.995081	1143.28	654.985	444.605	-6.03	6.55	-1.25	11.318	Intermediate reticular nucleus	IRN	979	IRN	insp	phasic	insp	FALSE	soma
m2021-04_g2_imec0_377	m2021-04	g2	377	chat	0.753012	0.899487	0.841036	1.3951	1143.28	654.985	444.605	-6.03	6.55	-1.25	1.96846	Intermediate reticular nucleus	IRN	979	IRN	insp	phasic	insp	FALSE	axons
m2021-04_g2_imec0_373	m2021-04	g2	373	chat	0.824803	0.93205	0.890165	-1.48565	1145.27	655.102	444.838	-6.05	6.55	-1.25	4.01107	Intermediate reticular nucleus	IRN	979	IRN	exp	phasic	exp	TRUE	soma
m2021-04_g2_imec0_374	m2021-04	g2	374	chat	0.440265	0.718025	0.596733	2.53263	1145.27	655.102	444.838	-6.05	6.55	-1.25	1.1595	Intermediate reticular nucleus	IRN	979	IRN	insp	phasic	insp	FALSE	soma
m2021-04_g2_imec0_395	m2021-04	g2	395	chat	0.981196	0.99228	0.987944	-2.04396	1147.25	655.218	445.072	-6.07	6.55	-1.25	11.0461	Intermediate reticular nucleus	IRN	979	IRN	exp	phasic	exp	FALSE	soma
m2021-04_g2_imec0_401	m2021-04	g2	401	chat	0.249585	0.572173	0.424246	1.50616	1147.25	655.218	445.072	-6.07	6.55	-1.25	0.193892	Intermediate reticular nucleus	IRN	979	IRN	insp	phasic	insp	FALSE	soma
m2021-04_g2_imec0_409	m2021-04	g2	409	chat	0.5839	0.812203	0.716743	1.89416	1155.18	655.684	446.004	-6.15	6.56	-1.24	11.6294	Intermediate reticular nucleus	IRN	979	IRN	insp	phasic	insp	FALSE	soma
m2021-04_g2_imec0_410	m2021-04	g2	410	chat	0.116462	0.538732	0.344932	-2.26575	1157.16	655.8	446.238	-6.17	6.56	-1.24	5.17185	Intermediate reticular nucleus	IRN	979	IRN	exp	phasic	exp	FALSE	soma
m2021-04_g2_imec0_418	m2021-04	g2	418	chat	0.36357	0.675737	0.537839	-0.998219	1159.15	655.917	446.471	-6.19	6.56	-1.24	20.8283	Intermediate reticular nucleus	IRN	979	IRN	exp	phasic	exp	FALSE	axons
m2021-04_g2_imec0_430	m2021-04	g2	430	chat	0.917682	0.97861	0.957825	1.33545	1163.11	656.15	446.937	-6.23	6.56	-1.23	10.3196	Intermediate reticular nucleus	IRN	979	IRN	insp	phasic	insp	FALSE	soma
m2021-04_g2_imec0_434	m2021-04	g2	434	chat	0.206791	0.60975	0.429408	1.2442	1163.11	656.15	446.937	-6.23	6.56	-1.23	0.504312	Intermediate reticular nucleus	IRN	979	IRN	insp	phasic	insp	FALSE	soma
m2021-04_g2_imec0_443	m2021-04	g2	443	chat	0.60762	0.824015	0.733918	2.49251	1167.08	656.383	447.404	-6.27	6.56	-1.23	3.66566	Intermediate reticular nucleus	IRN	979	IRN	insp	phasic	insp	FALSE	soma
m2021-04_g2_imec0_454	m2021-04	g2	454	chat	0.758696	0.910285	0.851383	0.657919	1169.06	656.499	447.637	-6.29	6.56	-1.22	5.73234	Intermediate reticular nucleus	IRN	979	IRN	insp	phasic	insp	FALSE	soma
m2021-04_g2_imec0_483	m2021-04	g2	483	chat	0.154914	0.538786	0.362106	1.83546	1196.82	658.13	450.902	-6.57	6.58	-1.19	3.17386	Intermediate reticular nucleus	IRN	979	IRN	insp	phasic	insp	FALSE	soma
m2021-04_g2_imec0_492	m2021-04	g2	492	chat	0.575409	0.775632	0.688418	0.82692	1208.72	658.828	452.302	-6.69	6.59	-1.18	12.1128	Intermediate reticular nucleus	IRN	979	IRN	insp	phasic	insp	TRUE	soma
m2021-04_g2_imec0_507	m2021-04	g2	507	chat	0.00543148	0.464054	0.248627	1.68671	1212.69	659.061	452.768	-6.73	6.59	-1.17	1.84358	Intermediate reticular nucleus	IRN	979	IRN	insp	tonic	tonic	FALSE	soma
m2021-04_g2_imec0_516	m2021-04	g2	516	chat	0.976304	0.988742	0.983657	-1.12896	1228.55	659.993	454.634	-6.89	6.6	-1.15	13.6123	Intermediate reticular nucleus	IRN	979	IRN	exp	phasic	exp	FALSE	soma
m2021-04_g2_imec0_522	m2021-04	g2	522	chat	0.977301	0.990013	0.984934	1.50578	1228.55	659.993	454.634	-6.89	6.6	-1.15	7.31526	Intermediate reticular nucleus	IRN	979	IRN	insp	phasic	insp	FALSE	soma
m2021-04_g2_imec0_519	m2021-04	g2	519	chat	0.837683	0.925997	0.889901	-1.62692	1232.52	660.226	455.1	-6.93	6.6	-1.15	24.7922	Intermediate reticular nucleus	IRN	979	IRN	exp	phasic	exp	FALSE	soma
m2021-04_g2_imec0_529	m2021-04	g2	529	chat	0.444701	0.711589	0.594266	-1.26659	1232.52	660.226	455.1	-6.93	6.6	-1.15	8.4693	Intermediate reticular nucleus	IRN	979	IRN	exp	phasic	exp	TRUE	soma
m2021-04_g2_imec0_532	m2021-04	g2	532	chat	0.96612	0.985637	0.977918	1.58925	1234.5	660.342	455.334	-6.94	6.6	-1.15	5.41229	Intermediate reticular nucleus	IRN	979	IRN	insp	phasic	insp	FALSE	soma
m2021-04_g2_imec0_550	m2021-04	g2	550	chat	0.8059	0.918255	0.873225	1.3728	1236.48	660.459	455.567	-6.96	6.6	-1.14	2.83551	Intermediate reticular nucleus	IRN	979	IRN	insp	phasic	insp	FALSE	axons
m2021-04_g2_imec0_557	m2021-04	g2	557	chat	0	0.40069	0.182842	-2.14212	1240.45	660.692	456.033	-7	6.61	-1.14	4.17414	Intermediate reticular nucleus	IRN	979	IRN	exp	tonic	tonic	FALSE	soma
m2021-04_g2_imec0_571	m2021-04	g2	571	chat	0.028035	0.459388	0.256435	2.20396	1244.41	660.925	456.5	-7.04	6.61	-1.14	11.0047	Intermediate reticular nucleus	IRN	979	IRN	insp	tonic	tonic	FALSE	soma
m2021-04_g2_imec0_603	m2021-04	g2	603	chat	0.37396	0.721132	0.572685	-1.68841	1264.24	662.089	458.832	-7.24	6.62	-1.11	4.27044	Intermediate reticular nucleus	IRN	979	IRN	exp	phasic	exp	FALSE	soma
m2021-04_g2_imec0_621	m2021-04	g2	621	chat	0.243918	0.562762	0.416046	-1.09822	1268.21	662.322	459.298	-7.28	6.62	-1.11	5.00107	Intermediate reticular nucleus	IRN	979	IRN	exp	phasic	exp	FALSE	soma
m2021-04_g2_imec0_644	m2021-04	g2	644	chat	0.311133	0.624834	0.483351	-1.68457	1280.11	663.021	460.698	-7.4	6.63	-1.09	14.5137	Intermediate reticular nucleus	IRN	979	IRN	exp	phasic	exp	FALSE	soma
m2021-04_g2_imec0_839	m2021-04	g2	839	chat	0.111658	0.496504	0.317074	-3.03991	1327.7	665.816	466.295	-7.88	6.66	-1.04	12.767					exp	phasic	exp	FALSE	soma
m2021-04_g2_imec0_812	m2021-04	g2	812	chat	0	0.335031	0.170837	1.95881	1321.75	665.467	465.596	-7.82	6.65	-1.04	3.75586					insp	tonic	tonic	FALSE	soma
m2021-04_g2_imec0_838	m2021-04	g2	838	chat	0.481916	0.789474	0.66278	-1.06243	1329.68	665.932	466.528	-7.9	6.66	-1.03	19.1937					exp	phasic	exp	FALSE	axons
m2021-04_g2_imec0_864	m2021-04	g2	864	chat	0	0.444789	0.23381	-0.65201	1339.59	666.515	467.695	-8	6.67	-1.02	1.96878					exp	tonic	tonic	FALSE	axons
m2021-04_g2_imec0_872	m2021-04	g2	872	chat	0	0.346041	0.125866	2.76886	1339.59	666.515	467.695	-8	6.67	-1.02	0.795793					insp	tonic	tonic	FALSE	axons
m2021-04_g2_imec0_868	m2021-04	g2	868	chat	0	0.323905	0.119347	-1.75688	1339.59	666.515	467.695	-8	6.67	-1.02	1.47538					exp	tonic	tonic	FALSE	soma
m2021-04_g3_imec0_104	m2021-04	g3	104	chat	0	0.204828	0.0475887	-2.78472	993.77	662.778	422.282	-4.54	6.63	-1.48	7.55786	Superior olivary complex lateral part	SOCl	906	SOCl	exp	tonic	tonic	FALSE	axons
m2021-04_g3_imec0_105	m2021-04	g3	105	chat	0.771458	0.913229	0.857885	2.28442	1001.64	663.48	423.561	-4.62	6.63	-1.46	2.23608	Superior olivary complex lateral part	SOCl	906	SOCl	insp	phasic	insp	FALSE	soma
m2021-04_g3_imec0_125	m2021-04	g3	125	chat	0.612215	0.834233	0.743015	1.91899	1005.57	663.831	424.201	-4.66	6.64	-1.46	0.72914	Superior olivary complex lateral part	SOCl	906	SOCl	insp	phasic	insp	FALSE	soma
m2021-04_g3_imec0_146	m2021-04	g3	146	chat	0.735533	0.904413	0.839155	-2.21249	1013.43	664.532	425.48	-4.73	6.65	-1.45	16.127	Superior olivary complex lateral part	SOCl	906	SOCl	exp	phasic	exp	FALSE	axons
m2021-04_g3_imec0_158	m2021-04	g3	158	chat	0	0.257879	0.0476524	-2.96623	1013.43	664.532	425.48	-4.73	6.65	-1.45	4.81476	Superior olivary complex lateral part	SOCl	906	SOCl	exp	tonic	tonic	FALSE	axons
m2021-04_g3_imec0_160	m2021-04	g3	160	chat	0	0.27188	0.066543	1.34007	1015.4	664.708	425.8	-4.75	6.65	-1.44	9.65737	Superior olivary complex lateral part	SOCl	906	SOCl	insp	tonic	tonic	FALSE	axons
m2021-04_g3_imec0_161	m2021-04	g3	161	chat	0	0.334958	0.144253	0.76047	1015.4	664.708	425.8	-4.75	6.65	-1.44	2.88477	Superior olivary complex lateral part	SOCl	906	SOCl	insp	tonic	tonic	FALSE	axons
m2021-04_g3_imec0_181	m2021-04	g3	181	chat	0.219766	0.584995	0.419197	1.21402	1017.37	664.883	426.12	-4.77	6.65	-1.44	5.13537	Superior olivary complex lateral part	SOCl	906	SOCl	insp	phasic	insp	FALSE	axons
m2021-04_g3_imec0_190	m2021-04	g3	190	chat	0	0.337081	0.144604	0.878101	1019.33	665.059	426.44	-4.79	6.65	-1.44	1.027	Superior olivary complex lateral part	SOCl	906	SOCl	insp	tonic	tonic	FALSE	axons
m2021-04_g3_imec0_192	m2021-04	g3	192	chat	0.356435	0.672078	0.532523	3.01538	1023.27	665.409	427.079	-4.83	6.65	-1.43	14.9379	Superior olivary complex lateral part	SOCl	906	SOCl	insp	phasic	insp	FALSE	unknown
m2021-04_g3_imec0_193	m2021-04	g3	193	chat	0.103132	0.44318	0.281988	2.42677	1025.23	665.585	427.399	-4.85	6.66	-1.43	7.7996	Superior olivary complex lateral part	SOCl	906	SOCl	insp	phasic	insp	FALSE	unknown
m2021-04_g3_imec0_207	m2021-04	g3	207	chat			0	1.5708	1025.23	665.585	427.399	-4.85	6.66	-1.43	0.19033	Superior olivary complex lateral part	SOCl	906	SOCl	insp		insp	FALSE	axons
m2021-04_g3_imec0_197	m2021-04	g3	197	chat	0	0.247342	0.0966916	0.640102	1021.3	665.234	426.76	-4.81	6.65	-1.43	5.11379	Superior olivary complex lateral part	SOCl	906	SOCl	insp	tonic	tonic	FALSE	soma
m2021-04_g3_imec0_199	m2021-04	g3	199	chat	0	0.203803	0.0760141	-2.69661	1023.27	665.409	427.079	-4.83	6.65	-1.43	0.915545	Superior olivary complex lateral part	SOCl	906	SOCl	exp	tonic	tonic	FALSE	axons
m2021-04_g3_imec0_208	m2021-04	g3	208	chat	0.147173	0.564989	0.374967	-0.27559	1029.17	665.936	428.039	-4.89	6.66	-1.42	4.94033	Superior olivary complex lateral part	SOCl	906	SOCl	exp	phasic	exp	FALSE	axons
m2021-04_g3_imec0_216	m2021-04	g3	216	chat	0	0.309406	0.102327	-2.67391	1033.1	666.286	428.679	-4.93	6.66	-1.41	2.88556	Superior olivary complex lateral part	SOCl	906	SOCl	exp	tonic	tonic	FALSE	axons
m2021-04_g3_imec0_221	m2021-04	g3	221	chat			0	1.5708	1033.1	666.286	428.679	-4.93	6.66	-1.41	0.17581	Superior olivary complex lateral part	SOCl	906	SOCl	insp		insp	FALSE	axons
m2021-04_g3_imec0_276	m2021-04	g3	276	chat	0	0.282499	0.0773608	1.34408	1062.6	668.918	433.476	-5.23	6.69	-1.37	0.913976	Facial motor nucleus	VII	968	VII	insp	tonic	tonic	FALSE	axons
m2021-04_g3_imec0_271	m2021-04	g3	271	chat	0	0.304891	0.0768954	-1.33385	1058.66	668.567	432.836	-5.19	6.69	-1.37	0.676161	Facial motor nucleus	VII	968	VII	exp	tonic	tonic	FALSE	axons
m2021-04_g3_imec0_277	m2021-04	g3	277	chat	0.163173	0.517844	0.353131	-0.284146	1062.6	668.918	433.476	-5.23	6.69	-1.37	3.28545	Facial motor nucleus	VII	968	VII	exp	phasic	exp	FALSE	axons
m2021-04_g3_imec0_280	m2021-04	g3	280	chat	0.110704	0.553116	0.351373	0.977352	1068.5	669.444	434.436	-5.28	6.69	-1.36	0.423827	Facial motor nucleus	VII	968	VII	insp	phasic	insp	FALSE	axons
m2021-04_g3_imec0_294	m2021-04	g3	294	chat	0.288472	0.665208	0.500144	2.67424	1068.5	669.444	434.436	-5.28	6.69	-1.36	14.2551	Facial motor nucleus	VII	968	VII	insp	phasic	insp	FALSE	axons
m2021-04_g3_imec0_309	m2021-04	g3	309	chat	0	0.285816	0.0997066	0.236036	1080.29	670.496	436.355	-5.4	6.7	-1.34	0.969701	Facial motor nucleus	VII	968	VII	insp	tonic	tonic	FALSE	axons
m2021-04_g3_imec0_306	m2021-04	g3	306	chat	0.244763	0.58645	0.430928	0.0602029	1082.26	670.672	436.675	-5.42	6.71	-1.33	6.98098	Facial motor nucleus	VII	968	VII	insp	phasic	insp	FALSE	axons
m2021-04_g3_imec0_312	m2021-04	g3	312	chat	0	0.289037	0.0468433	-1.17666	1082.26	670.672	436.675	-5.42	6.71	-1.33	0.439917	Facial motor nucleus	VII	968	VII	exp	tonic	tonic	FALSE	axons
m2021-04_g3_imec0_313	m2021-04	g3	313	chat	0.340967	0.720426	0.559331	-0.929563	1086.19	671.023	437.314	-5.46	6.71	-1.33	26.4978	Facial motor nucleus	VII	968	VII	exp	phasic	exp	FALSE	axons
m2021-04_g3_imec0_314	m2021-04	g3	314	chat	0.255903	0.58904	0.437356	-0.564923	1086.19	671.023	437.314	-5.46	6.71	-1.33	2.40169	Facial motor nucleus	VII	968	VII	exp	phasic	exp	FALSE	axons
m2021-04_g3_imec0_323	m2021-04	g3	323	chat	0.177932	0.529411	0.366684	-0.233807	1088.16	671.198	437.634	-5.48	6.71	-1.32	2.0846	Facial motor nucleus	VII	968	VII	exp	phasic	exp	FALSE	axons
m2021-04_g3_imec0_341	m2021-04	g3	341	chat	0	0.336627	0.0876341	-0.980461	1090.13	671.373	437.954	-5.5	6.71	-1.32	1.09096	Facial motor nucleus	VII	968	VII	exp	tonic	tonic	FALSE	axons
m2021-04_g3_imec0_344	m2021-04	g3	344	chat	0	0.291566	0.120671	1.35558	1090.13	671.373	437.954	-5.5	6.71	-1.32	0.196609	Facial motor nucleus	VII	968	VII	insp	tonic	tonic	FALSE	axons
m2021-04_g3_imec0_350	m2021-04	g3	350	chat	0.155491	0.499425	0.338725	-0.3904	1094.06	671.724	438.594	-5.54	6.72	-1.31	3.22109	Facial motor nucleus	VII	968	VII	exp	phasic	exp	FALSE	axons
m2021-04_g3_imec0_357	m2021-04	g3	357	chat	0	0.264657	0.116125	-1.07019	1096.03	671.9	438.913	-5.56	6.72	-1.31	1.22321	Facial motor nucleus	VII	968	VII	exp	tonic	tonic	FALSE	axons
m2021-04_g3_imec0_359	m2021-04	g3	359	chat	0.00203631	0.322363	0.166592	0.472581	1099.96	672.25	439.553	-5.6	6.72	-1.3	70.3895	Facial motor nucleus	VII	968	VII	insp	tonic	tonic	FALSE	axons
m2021-04_g3_imec0_363	m2021-04	g3	363	chat	0	0.326973	0.137869	-0.973255	1099.96	672.25	439.553	-5.6	6.72	-1.3	2.43779	Facial motor nucleus	VII	968	VII	exp	tonic	tonic	FALSE	axons
m2021-04_g3_imec0_365	m2021-04	g3	365	chat	0.96494	0.983382	0.975841	-1.83008	1101.93	672.426	439.873	-5.62	6.72	-1.3	13.7485	Facial motor nucleus	VII	968	VII	exp	phasic	exp	FALSE	soma
m2021-04_g3_imec0_372	m2021-04	g3	372	chat	0.858855	0.94387	0.91054	-1.99734	1101.93	672.426	439.873	-5.62	6.72	-1.3	9.86144	Facial motor nucleus	VII	968	VII	exp	phasic	exp	FALSE	soma
m2021-04_g3_imec0_374	m2021-04	g3	374	chat	0.867703	0.965061	0.931456	1.33998	1105.86	672.777	440.513	-5.66	6.73	-1.29	12.3656	Facial motor nucleus	VII	968	VII	insp	phasic	insp	FALSE	axons
m2021-04_g3_imec0_375	m2021-04	g3	375	chat	0.978816	0.991645	0.986687	-1.54236	1105.86	672.777	440.513	-5.66	6.73	-1.29	14.4933	Facial motor nucleus	VII	968	VII	exp	phasic	exp	FALSE	axons
m2021-04_g3_imec0_376	m2021-04	g3	376	chat	0.553162	0.823282	0.713817	-3.05537	1103.89	672.601	440.193	-5.64	6.73	-1.3	2.82905	Facial motor nucleus	VII	968	VII	exp	phasic	exp	FALSE	soma
m2021-04_g3_imec0_380	m2021-04	g3	380	chat	0.827471	0.930393	0.889741	-1.82534	1103.89	672.601	440.193	-5.64	6.73	-1.3	5.46266	Facial motor nucleus	VII	968	VII	exp	phasic	exp	FALSE	axons
m2021-04_g3_imec0_395	m2021-04	g3	395	chat	0.920239	0.965242	0.947222	1.4246	1107.82	672.952	440.833	-5.68	6.73	-1.29	5.75463	Facial motor nucleus	VII	968	VII	insp	phasic	insp	FALSE	soma
m2021-04_g3_imec0_392	m2021-04	g3	392	chat	0.923036	0.976492	0.957297	-2.58646	1107.82	672.952	440.833	-5.68	6.73	-1.29	12.4162	Facial motor nucleus	VII	968	VII	exp	phasic	exp	FALSE	soma
m2021-04_g3_imec0_396	m2021-04	g3	396	chat	0.983872	0.993838	0.990025	1.58752	1109.79	673.127	441.152	-5.7	6.73	-1.29	6.36643	Facial motor nucleus	VII	968	VII	insp	phasic	insp	FALSE	soma
m2021-04_g3_imec0_397	m2021-04	g3	397	chat	0.715668	0.895823	0.825768	-1.86093	1109.79	673.127	441.152	-5.7	6.73	-1.29	3.51777	Facial motor nucleus	VII	968	VII	exp	phasic	exp	FALSE	soma
m2021-04_g3_imec0_406	m2021-04	g3	406	chat	0.0637122	0.399064	0.238485	-0.104005	1115.69	673.654	442.112	-5.76	6.74	-1.28	8.00837	Facial motor nucleus	VII	968	VII	exp	tonic	tonic	FALSE	axons
m2021-04_g3_imec0_407	m2021-04	g3	407	chat	0.907003	0.961153	0.939714	-2.06065	1113.72	673.478	441.792	-5.74	6.73	-1.28	3.6873	Facial motor nucleus	VII	968	VII	exp	phasic	exp	FALSE	axons
m2021-04_g3_imec0_410	m2021-04	g3	410	chat	0.863653	0.943713	0.911994	-1.18357	1111.76	673.303	441.472	-5.72	6.73	-1.29	5.14087	Facial motor nucleus	VII	968	VII	exp	phasic	exp	FALSE	axons
m2021-04_g3_imec0_417	m2021-04	g3	417	chat	0.954303	0.988857	0.977368	1.8308	1117.66	673.829	442.432	-5.78	6.74	-1.28	8.56798	Facial motor nucleus	VII	968	VII	insp	phasic	insp	FALSE	soma
m2021-04_g3_imec0_418	m2021-04	g3	418	chat	0.776028	0.976148	0.924901	-2.30275	1119.62	674.004	442.752	-5.8	6.74	-1.27	18.907	Facial motor nucleus	VII	968	VII	exp	phasic	exp	FALSE	axons
m2021-04_g3_imec0_427	m2021-04	g3	427	chat	0.597505	0.829909	0.734556	-1.99227	1119.62	674.004	442.752	-5.8	6.74	-1.27	2.43897	Facial motor nucleus	VII	968	VII	exp	phasic	exp	FALSE	soma
m2021-04_g3_imec0_419	m2021-04	g3	419	chat	0.954899	0.986867	0.975603	1.27462	1115.69	673.654	442.112	-5.76	6.74	-1.28	15.0031	Facial motor nucleus	VII	968	VII	insp	phasic	insp	FALSE	soma
m2021-04_g3_imec0_420	m2021-04	g3	420	chat	0	0.344286	0.167807	-0.96444	1119.62	674.004	442.752	-5.8	6.74	-1.27	3.14574	Facial motor nucleus	VII	968	VII	exp	tonic	tonic	FALSE	soma
m2021-04_g3_imec0_425	m2021-04	g3	425	chat	0.905862	0.962838	0.940654	1.32711	1119.62	674.004	442.752	-5.8	6.74	-1.27	3.25405	Facial motor nucleus	VII	968	VII	insp	phasic	insp	FALSE	soma
m2021-04_g3_imec0_421	m2021-04	g3	421	chat	0.892783	0.961421	0.935399	-2.1665	1121.59	674.18	443.071	-5.82	6.74	-1.27	16.8954	Facial motor nucleus	VII	968	VII	exp	phasic	exp	FALSE	axons
m2021-04_g3_imec0_422	m2021-04	g3	422	chat	0.902215	0.968497	0.944234	-2.1721	1121.59	674.18	443.071	-5.82	6.74	-1.27	11.6851	Facial motor nucleus	VII	968	VII	exp	phasic	exp	FALSE	soma
m2021-04_g3_imec0_431	m2021-04	g3	431	chat	0.688423	0.863759	0.791882	-1.16185	1121.59	674.18	443.071	-5.82	6.74	-1.27	2.91931	Facial motor nucleus	VII	968	VII	exp	phasic	exp	FALSE	axons
m2021-04_g3_imec0_444	m2021-04	g3	444	chat	0.985892	0.995139	0.991714	-2.09131	1125.52	674.531	443.711	-5.86	6.75	-1.26	26.2412	Facial motor nucleus	VII	968	VII	exp	phasic	exp	FALSE	soma
m2021-04_g3_imec0_445	m2021-04	g3	445	chat	0.318697	0.658844	0.508335	-0.357876	1127.49	674.706	444.031	-5.87	6.75	-1.26	5.33826	Facial motor nucleus	VII	968	VII	exp	phasic	exp	FALSE	soma
m2021-04_g3_imec0_451	m2021-04	g3	451	chat	0.311614	0.580943	0.45668	1.26346	1125.52	674.531	443.711	-5.86	6.75	-1.26	4.86303	Facial motor nucleus	VII	968	VII	insp	phasic	insp	FALSE	axons
m2021-04_g3_imec0_455	m2021-04	g3	455	chat	0.959672	0.990416	0.980287	-1.84977	1129.46	674.882	444.351	-5.89	6.75	-1.26	15.9037	Facial motor nucleus	VII	968	VII	exp	phasic	exp	FALSE	axons
m2021-04_g3_imec0_456	m2021-04	g3	456	chat	0.929019	0.977747	0.960116	-2.26388	1131.42	675.057	444.671	-5.91	6.75	-1.25	8.08058	Facial motor nucleus	VII	968	VII	exp	phasic	exp	FALSE	axons
m2021-04_g3_imec0_462	m2021-04	g3	462	chat	0.830654	0.942951	0.900929	0.918793	1131.42	675.057	444.671	-5.91	6.75	-1.25	19.9709	Facial motor nucleus	VII	968	VII	insp	phasic	insp	FALSE	soma
m2021-04_g3_imec0_464	m2021-04	g3	464	chat	0.843905	0.945927	0.907485	2.17025	1133.39	675.232	444.99	-5.93	6.75	-1.25	10.662	Facial motor nucleus	VII	968	VII	insp	phasic	insp	FALSE	axons
m2021-04_g3_imec0_471	m2021-04	g3	471	chat	0.97983	0.993651	0.988673	-2.20589	1135.36	675.408	445.31	-5.95	6.75	-1.25	37.9062	Paragigantocellular reticular nucleus lateral part	PGRNl	993	PGRNl	exp	phasic	exp	FALSE	soma
m2021-04_g3_imec0_472	m2021-04	g3	472	chat	0.935145	0.991148	0.975881	-2.26874	1139.29	675.759	445.95	-5.99	6.76	-1.24	12.842	Paragigantocellular reticular nucleus lateral part	PGRNl	993	Bot	exp	phasic	exp	FALSE	soma
m2021-04_g3_imec0_486	m2021-04	g3	486	chat	0.343949	0.603572	0.484353	2.98591	1141.25	675.934	446.27	-6.01	6.76	-1.24	6.38684	Paragigantocellular reticular nucleus lateral part	PGRNl	993	Bot	insp	phasic	insp	FALSE	soma
m2021-04_g3_imec0_490	m2021-04	g3	490	chat	0.155425	0.522842	0.352652	1.31216	1143.22	676.109	446.59	-6.03	6.76	-1.23	0.626715	Paragigantocellular reticular nucleus lateral part	PGRNl	993	Bot	insp	phasic	insp	FALSE	soma
m2021-04_g3_imec0_504	m2021-04	g3	504	chat			0	1.5708	1139.29	675.759	445.95	-5.99	6.76	-1.24	0.141276	Paragigantocellular reticular nucleus lateral part	PGRNl	993	Bot	insp		insp	FALSE	soma
m2021-04_g3_imec0_507	m2021-04	g3	507	chat	0.990779	0.996417	0.99425	1.1941	1145.19	676.285	446.909	-6.05	6.76	-1.23	24.2033	Paragigantocellular reticular nucleus lateral part	PGRNl	993	Bot	insp	phasic	insp	FALSE	soma
m2021-04_g3_imec0_512	m2021-04	g3	512	chat	0.117379	0.534308	0.342603	2.67534	1147.15	676.46	447.229	-6.07	6.76	-1.23	6.97863	Paragigantocellular reticular nucleus lateral part	PGRNl	993	Bot	insp	phasic	insp	FALSE	soma
m2021-04_g3_imec0_517	m2021-04	g3	517	chat	0.121211	0.490687	0.31797	-0.354193	1149.12	676.636	447.549	-6.09	6.77	-1.22	8.76184	Paragigantocellular reticular nucleus lateral part	PGRNl	993	Bot	exp	phasic	exp	FALSE	axons
m2021-04_g3_imec0_519	m2021-04	g3	519	chat	0.943035	0.976814	0.963588	0.823063	1155.02	677.162	448.509	-6.15	6.77	-1.21	5.39242	Paragigantocellular reticular nucleus lateral part	PGRNl	993	Bot	insp	phasic	insp	FALSE	soma
m2021-04_g3_imec0_535	m2021-04	g3	535	chat	0.773225	0.917279	0.861709	1.00378	1155.02	677.162	448.509	-6.15	6.77	-1.21	5.8704	Paragigantocellular reticular nucleus lateral part	PGRNl	993	Bot	insp	phasic	insp	FALSE	soma
m2021-04_g3_imec0_520	m2021-04	g3	520	chat	0.50925	0.787732	0.671556	-1.14853	1155.02	677.162	448.509	-6.15	6.77	-1.21	17.8145	Paragigantocellular reticular nucleus lateral part	PGRNl	993	Bot	exp	phasic	exp	FALSE	axons
m2021-04_g3_imec0_522	m2021-04	g3	522	chat	0.357593	0.704294	0.554563	2.5146	1153.05	676.986	448.189	-6.13	6.77	-1.22	10.425	Paragigantocellular reticular nucleus lateral part	PGRNl	993	Bot	insp	phasic	insp	FALSE	axons
m2021-04_g3_imec0_532	m2021-04	g3	532	chat	0.994311	0.997949	0.996583	1.27602	1156.99	677.337	448.829	-6.17	6.77	-1.21	17.3137	Paragigantocellular reticular nucleus lateral part	PGRNl	993	Bot	insp	phasic	insp	FALSE	soma
m2021-04_g3_imec0_534	m2021-04	g3	534	chat	0.897918	0.968188	0.942719	0.751823	1156.99	677.337	448.829	-6.17	6.77	-1.21	25.1691	Paragigantocellular reticular nucleus lateral part	PGRNl	993	Bot	insp	phasic	insp	FALSE	soma
m2021-04_g3_imec0_545	m2021-04	g3	545	chat	0.957665	0.983785	0.973759	1.11821	1156.99	677.337	448.829	-6.17	6.77	-1.21	6.66311	Paragigantocellular reticular nucleus lateral part	PGRNl	993	Bot	insp	phasic	insp	FALSE	soma
m2021-04_g3_imec0_546	m2021-04	g3	546	chat	0.984645	0.996392	0.99255	1.13554	1160.92	677.688	449.468	-6.21	6.78	-1.21	15.0098	Paragigantocellular reticular nucleus lateral part	PGRNl	993	Bot	insp	phasic	insp	FALSE	soma
m2021-04_g3_imec0_548	m2021-04	g3	548	chat	0.482193	0.755841	0.638797	3.0712	1160.92	677.688	449.468	-6.21	6.78	-1.21	10.5305	Paragigantocellular reticular nucleus lateral part	PGRNl	993	Bot	insp	phasic	insp	FALSE	axons
m2021-04_g3_imec0_550	m2021-04	g3	550	chat	0.457193	0.838131	0.693313	-0.800563	1158.95	677.513	449.148	-6.19	6.78	-1.21	2.32595	Paragigantocellular reticular nucleus lateral part	PGRNl	993	Bot	exp	phasic	exp	FALSE	soma
m2021-04_g3_imec0_572	m2021-04	g3	572	chat	0.92367	0.997006	0.984691	-1.58316	1168.78	678.39	450.748	-6.29	6.78	-1.19	40.4418	Paragigantocellular reticular nucleus lateral part	PGRNl	993	Bot	exp	phasic	exp	FALSE	axons
m2021-04_g3_imec0_574	m2021-04	g3	574	chat	0.0688402	0.276278	0.174494	2.91459	1170.75	678.565	451.067	-6.31	6.79	-1.19	7.60691	Paragigantocellular reticular nucleus lateral part	PGRNl	993	Bot	insp	tonic	tonic	FALSE	unknown
m2021-04_g3_imec0_594	m2021-04	g3	594	chat	0.979742	0.992469	0.987639	1.34154	1180.58	679.442	452.667	-6.41	6.79	-1.17	12.0587	Paragigantocellular reticular nucleus lateral part	PGRNl	993	PrBot	insp	phasic	insp	FALSE	soma
m2021-04_g3_imec0_606	m2021-04	g3	606	chat	0.236674	0.644198	0.464695	-2.39939	1182.55	679.618	452.986	-6.43	6.8	-1.17	7.32201	Paragigantocellular reticular nucleus lateral part	PGRNl	993	PrBot	exp	phasic	exp	FALSE	axons
m2021-04_g3_imec0_603	m2021-04	g3	603	chat	0.992097	0.998015	0.996037	0.867442	1184.52	679.793	453.306	-6.45	6.8	-1.17	43.0875	Paragigantocellular reticular nucleus lateral part	PGRNl	993	PrBot	insp	phasic	insp	FALSE	soma
m2021-04_g3_imec0_605	m2021-04	g3	605	chat	0.901299	0.962816	0.939187	1.35814	1184.52	679.793	453.306	-6.45	6.8	-1.17	5.50269	Paragigantocellular reticular nucleus lateral part	PGRNl	993	PrBot	insp	phasic	insp	FALSE	soma
m2021-04_g3_imec0_612	m2021-04	g3	612	chat	0.117188	0.585193	0.374826	1.68777	1186.48	679.968	453.626	-6.46	6.8	-1.16	0.437562	Paragigantocellular reticular nucleus lateral part	PGRNl	993	PrBot	insp	phasic	insp	FALSE	axons
m2021-04_g3_imec0_618	m2021-04	g3	618	chat	0.986297	0.996197	0.992776	1.27325	1186.48	679.968	453.626	-6.46	6.8	-1.16	25.0686	Paragigantocellular reticular nucleus lateral part	PGRNl	993	PrBot	insp	phasic	insp	FALSE	soma
m2021-04_g3_imec0_617	m2021-04	g3	617	chat			0	1.5708	1182.55	679.618	452.986	-6.43	6.8	-1.17	0.166391	Paragigantocellular reticular nucleus lateral part	PGRNl	993	PrBot	insp		insp	FALSE	soma
m2021-04_g3_imec0_623	m2021-04	g3	623	chat	0.333909	0.749843	0.578303	-2.28802	1190.42	680.319	454.266	-6.5	6.8	-1.16	54.213	Paragigantocellular reticular nucleus lateral part	PGRNl	993	PrBot	exp	phasic	exp	FALSE	soma
m2021-04_g3_imec0_626	m2021-04	g3	626	chat	0.905322	0.962044	0.939856	1.24615	1190.42	680.319	454.266	-6.5	6.8	-1.16	7.01199	Paragigantocellular reticular nucleus lateral part	PGRNl	993	PrBot	insp	phasic	insp	FALSE	soma
m2021-04_g3_imec0_625	m2021-04	g3	625	chat	0.993041	0.997815	0.996099	1.22394	1194.35	680.67	454.906	-6.54	6.81	-1.15	15.9163	Paragigantocellular reticular nucleus lateral part	PGRNl	993	PrBot	insp	phasic	insp	FALSE	soma
m2021-04_g3_imec0_627	m2021-04	g3	627	chat	0.789552	0.931248	0.878458	1.69407	1194.35	680.67	454.906	-6.54	6.81	-1.15	2.13719	Paragigantocellular reticular nucleus lateral part	PGRNl	993	PrBot	insp	phasic	insp	FALSE	soma
m2021-04_g3_imec0_637	m2021-04	g3	637	chat	0.818952	0.946584	0.900668	-1.02421	1198.28	681.021	455.545	-6.58	6.81	-1.14	5.68517	Paragigantocellular reticular nucleus lateral part	PGRNl	993	PrBot	exp	phasic	exp	FALSE	axons
m2021-04_g3_imec0_633	m2021-04	g3	633	chat	0.989624	0.996206	0.993723	1.46423	1200.25	681.196	455.865	-6.6	6.81	-1.14	28.2795	Paragigantocellular reticular nucleus lateral part	PGRNl	993	PrBot	insp	phasic	insp	FALSE	soma
m2021-04_g3_imec0_639	m2021-04	g3	639	chat	0.986272	0.996009	0.992593	-2.43346	1202.21	681.372	456.185	-6.62	6.81	-1.14	33.8858	Paragigantocellular reticular nucleus lateral part	PGRNl	993	PrBot	exp	phasic	exp	FALSE	axons
m2021-04_g3_imec0_640	m2021-04	g3	640	chat	0.871646	0.953416	0.922263	-2.49493	1206.15	681.722	456.825	-6.66	6.82	-1.13	12.4676	Lateral reticular nucleus magnocellular part	LRNm	983	LRNm	exp	phasic	exp	FALSE	soma
m2021-04_g3_imec0_641	m2021-04	g3	641	chat	0.749728	0.901528	0.84151	1.89193	1204.18	681.547	456.505	-6.64	6.82	-1.13	1.35468	Lateral reticular nucleus magnocellular part	LRNm	983	LRNm	insp	phasic	insp	FALSE	soma
m2021-04_g3_imec0_648	m2021-04	g3	648	chat	0.987602	0.996192	0.993125	1.39078	1204.18	681.547	456.505	-6.64	6.82	-1.13	24.2421	Lateral reticular nucleus magnocellular part	LRNm	983	LRNm	insp	phasic	insp	FALSE	soma
m2021-04_g3_imec0_650	m2021-04	g3	650	chat	0.945155	0.980797	0.967471	1.10724	1204.18	681.547	456.505	-6.64	6.82	-1.13	8.66491	Lateral reticular nucleus magnocellular part	LRNm	983	LRNm	insp	phasic	insp	FALSE	axons
m2021-04_g3_imec0_652	m2021-04	g3	652	chat	0.989394	0.995582	0.993153	1.60719	1208.11	681.898	457.144	-6.68	6.82	-1.13	11.2813	Lateral reticular nucleus magnocellular part	LRNm	983	LRNm	insp	phasic	insp	FALSE	soma
m2021-04_g3_imec0_651	m2021-04	g3	651	chat	0.928799	0.977318	0.959674	1.50973	1210.08	682.073	457.464	-6.7	6.82	-1.13	5.642	Lateral reticular nucleus magnocellular part	LRNm	983	LRNm	insp	phasic	insp	FALSE	soma
m2021-04_g3_imec0_668	m2021-04	g3	668	chat	0.989889	0.99605	0.993678	1.31731	1210.08	682.073	457.464	-6.7	6.82	-1.13	26.2977	Lateral reticular nucleus magnocellular part	LRNm	983	LRNm	insp	phasic	insp	FALSE	axons
m2021-04_g3_imec0_670	m2021-04	g3	670	chat	0.388207	0.720084	0.577533	-0.899286	1215.98	682.599	458.424	-6.76	6.83	-1.12	7.21487	Lateral reticular nucleus magnocellular part	LRNm	983	LRNm	exp	phasic	exp	FALSE	soma
m2021-04_g3_imec0_672	m2021-04	g3	672	chat	0.95975	0.985311	0.975646	1.73659	1214.01	682.424	458.104	-6.74	6.82	-1.12	9.23865	Lateral reticular nucleus magnocellular part	LRNm	983	LRNm	insp	phasic	insp	FALSE	soma
m2021-04_g3_imec0_677	m2021-04	g3	677	chat	0.94439	0.980773	0.967222	1.27312	1215.98	682.599	458.424	-6.76	6.83	-1.12	6.30639	Lateral reticular nucleus magnocellular part	LRNm	983	LRNm	insp	phasic	insp	FALSE	axons
m2021-04_g3_imec0_681	m2021-04	g3	681	chat	0.199973	0.594795	0.416854	1.31989	1214.01	682.424	458.104	-6.74	6.82	-1.12	2.06145	Lateral reticular nucleus magnocellular part	LRNm	983	LRNm	insp	phasic	insp	FALSE	axons
m2021-04_g3_imec0_682	m2021-04	g3	682	chat	0.829713	0.941602	0.899502	1.77608	1217.95	682.775	458.744	-6.78	6.83	-1.11	2.56533	Lateral reticular nucleus magnocellular part	LRNm	983	LRNm	insp	phasic	insp	FALSE	soma
m2021-04_g3_imec0_683	m2021-04	g3	683	chat	0.90412	0.961678	0.93918	1.92482	1217.95	682.775	458.744	-6.78	6.83	-1.11	5.6632	Lateral reticular nucleus magnocellular part	LRNm	983	LRNm	insp	phasic	insp	FALSE	soma
m2021-04_g3_imec0_687	m2021-04	g3	687	chat	0.890165	0.960993	0.93424	2.80642	1221.88	683.126	459.383	-6.82	6.83	-1.11	2.45506	Lateral reticular nucleus magnocellular part	LRNm	983	LRNm	insp	phasic	insp	FALSE	soma
m2021-04_g3_imec0_686	m2021-04	g3	686	chat	0.937102	0.973661	0.959216	1.80135	1219.91	682.95	459.063	-6.8	6.83	-1.11	3.48049	Lateral reticular nucleus magnocellular part	LRNm	983	LRNm	insp	phasic	insp	FALSE	axons
m2021-04_g3_imec0_700	m2021-04	g3	700	chat	0.971016	0.989086	0.982195	-2.16267	1229.74	683.827	460.663	-6.9	6.84	-1.09	33.8779	Lateral reticular nucleus magnocellular part	LRNm	983	LRNm	exp	phasic	exp	FALSE	soma
m2021-04_g3_imec0_710	m2021-04	g3	710	chat	0.890368	0.9562	0.930436	-2.08358	1237.61	684.529	461.942	-6.98	6.85	-1.08	7.92753	Lateral reticular nucleus magnocellular part	LRNm	983	LRNm	exp	phasic	exp	FALSE	soma
m2021-04_g3_imec0_712	m2021-04	g3	712	chat	0.719286	0.900583	0.830805	1.08862	1241.54	684.88	462.582	-7.02	6.85	-1.07	5.38064	Lateral reticular nucleus magnocellular part	LRNm	983	LRNm	insp	phasic	insp	FALSE	unknown
m2021-04_g3_imec0_719	m2021-04	g3	719	chat	0.458325	0.722399	0.606848	-1.54918	1245.48	685.231	463.221	-7.05	6.85	-1.07	8.19753	Lateral reticular nucleus magnocellular part	LRNm	983	LRNm	exp	phasic	exp	FALSE	soma
m2021-04_g3_imec0_720	m2021-04	g3	720	chat	0	0.398981	0.180323	-1.37521	1245.48	685.231	463.221	-7.05	6.85	-1.07	8.7591	Lateral reticular nucleus magnocellular part	LRNm	983	LRNm	exp	tonic	tonic	FALSE	unknown
m2021-04_g3_imec0_739	m2021-04	g3	739	chat	0.091249	0.299959	0.197845	-1.85104	1251.38	685.757	464.181	-7.11	6.86	-1.06	2.86005	Medullary reticular nucleus ventral part	MDRNv	988	MDRNv	exp	tonic	tonic	FALSE	axons
m2021-04_g3_imec0_741	m2021-04	g3	741	chat	0	0.45883	0.216931	-1.41093	1251.38	685.757	464.181	-7.11	6.86	-1.06	10.9273	Medullary reticular nucleus ventral part	MDRNv	988	MDRNv	exp	tonic	tonic	FALSE	axons
m2021-04_g3_imec0_743	m2021-04	g3	743	chat	0.0906078	0.515353	0.318902	1.24394	1251.38	685.757	464.181	-7.11	6.86	-1.06	4.91914	Medullary reticular nucleus ventral part	MDRNv	988	MDRNv	insp	tonic	tonic	FALSE	soma
m2021-04_g3_imec0_744	m2021-04	g3	744	chat	0.320621	0.64488	0.500079	-1.45693	1255.31	686.108	464.821	-7.15	6.86	-1.05	9.23708	Medullary reticular nucleus ventral part	MDRNv	988	MDRNv	exp	phasic	exp	FALSE	soma
m2021-04_g3_imec0_746	m2021-04	g3	746	chat	0.104296	0.565069	0.356144	0.63037	1253.34	685.932	464.501	-7.13	6.86	-1.05	6.55716	Medullary reticular nucleus ventral part	MDRNv	988	MDRNv	insp	phasic	insp	FALSE	soma
m2021-04_g3_imec0_748	m2021-04	g3	748	chat	0.838563	0.950516	0.909859	-0.749885	1257.28	686.283	465.14	-7.17	6.86	-1.05	11.2938	Medullary reticular nucleus ventral part	MDRNv	988	MDRNv	exp	phasic	exp	FALSE	axons
m2021-04_g3_imec0_750	m2021-04	g3	750	chat	0.189246	0.561311	0.391144	1.14608	1257.28	686.283	465.14	-7.17	6.86	-1.05	16.8393	Medullary reticular nucleus ventral part	MDRNv	988	MDRNv	insp	phasic	insp	FALSE	soma
m2021-04_g3_imec0_761	m2021-04	g3	761	chat	0	0.29705	0.0753974	0.95386	1259.24	686.458	465.46	-7.19	6.86	-1.05	0.726	Medullary reticular nucleus ventral part	MDRNv	988	MDRNv	insp	tonic	tonic	FALSE	axons
m2021-04_g3_imec0_772	m2021-04	g3	772	chat	0	0.359934	0.149391	-3.06135	1265.14	686.985	466.42	-7.25	6.87	-1.04	2.94011	Medullary reticular nucleus ventral part	MDRNv	988	MDRNv	exp	tonic	tonic	FALSE	axons
m2021-04_g3_imec0_776	m2021-04	g3	776	chat	0	0.228163	0.0544377	0.332335	1263.17	686.809	466.1	-7.23	6.87	-1.04	0.576484	Medullary reticular nucleus ventral part	MDRNv	988	MDRNv	insp	tonic	tonic	FALSE	axons
m2021-04_g3_imec0_780	m2021-04	g3	780	chat	0	0.265171	0.103385	2.48879	1263.17	686.809	466.1	-7.23	6.87	-1.04	0.581585	Medullary reticular nucleus ventral part	MDRNv	988	MDRNv	insp	tonic	tonic	FALSE	axons
m2021-04_g3_imec0_775	m2021-04	g3	775	chat	0.0733117	0.472592	0.285282	2.26609	1267.11	687.16	466.74	-7.27	6.87	-1.03	2.01632	Medullary reticular nucleus ventral part	MDRNv	988	MDRNv	insp	tonic	tonic	FALSE	soma
m2021-04_g3_imec0_804	m2021-04	g3	804	chat	0.85365	0.955871	0.919007	0.980634	1273.01	687.686	467.699	-7.33	6.88	-1.02	15.9088	Medullary reticular nucleus ventral part	MDRNv	988	MDRNv	insp	phasic	insp	FALSE	soma
m2021-04_g3_imec0_821	m2021-04	g3	821	chat	0	0.325246	0.136678	1.05762	1280.87	688.388	468.979	-7.41	6.88	-1.01	2.67914	Medullary reticular nucleus ventral part	MDRNv	988	MDRNv	insp	tonic	tonic	FALSE	axons
m2021-04_g3_imec0_816	m2021-04	g3	816	chat	0	0.187191	0.0599952	-2.22629	1276.94	688.037	468.339	-7.37	6.88	-1.02	6.24086	Medullary reticular nucleus ventral part	MDRNv	988	MDRNv	exp	tonic	tonic	FALSE	axons
m2021-04_g3_imec0_823	m2021-04	g3	823	chat	0	0.258128	0.0790738	1.37063	1280.87	688.388	468.979	-7.41	6.88	-1.01	0.49368	Medullary reticular nucleus ventral part	MDRNv	988	MDRNv	insp	tonic	tonic	FALSE	axons
m2021-04_g3_imec0_825	m2021-04	g3	825	chat	0.150356	0.549794	0.366865	1.5114	1284.81	688.739	469.618	-7.45	6.89	-1	3.37178	Medullary reticular nucleus ventral part	MDRNv	988	MDRNv	insp	phasic	insp	FALSE	soma
m2021-04_g3_imec0_828	m2021-04	g3	828	chat	0	0.411501	0.198357	1.80343	1284.81	688.739	469.618	-7.45	6.89	-1	1.53009	Medullary reticular nucleus ventral part	MDRNv	988	MDRNv	insp	tonic	tonic	FALSE	soma
m2021-04_g3_imec0_888	m2021-04	g3	888	chat			0	1.5708	1308.4	690.844	473.456	-7.68	6.91	-0.97	0.165999	Medullary reticular nucleus ventral part	MDRNv	988	MDRNv	insp		insp	FALSE	soma
m2021-04_g3_imec0_933	m2021-04	g3	933	chat			0	1.5708	1332	692.949	477.294	-7.92	6.93	-0.93	0.192292					insp		insp	FALSE	soma
m2021-07_g0_imec0_115	m2021-07	g0	115	vgat	0	0.167008	0.00322775	-0.758226	1029.44	660.457	428.676	-4.89	6.6	-1.41	56.6582	Superior olivary complex lateral part	SOCl	906	SOCl	exp	tonic	tonic	FALSE	soma
m2021-07_g0_imec0_149	m2021-07	g0	149	vgat	0	0.295373	0.10035	-1.17764	1039.42	660.234	429.305	-4.99	6.6	-1.41	1.52169	Superior olivary complex lateral part	SOCl	906	SOCl	exp	tonic	tonic	FALSE	axons
m2021-07_g0_imec0_158	m2021-07	g0	158	vgat	0	0.291785	0.0635029	-2.48927	1043.41	660.145	429.556	-5.03	6.6	-1.4	0.344942	Facial motor nucleus	VII	968	VII	exp	tonic	tonic	FALSE	axons
m2021-07_g0_imec0_207	m2021-07	g0	207	vgat	0	0.291307	0.114611	0.107867	1075.34	659.433	431.568	-5.35	6.59	-1.38	2.89923	Facial motor nucleus	VII	968	VII	insp	tonic	tonic	FALSE	axons
m2021-07_g0_imec0_260	m2021-07	g0	260	vgat	0	0.307167	0.114739	0.44419	1099.29	658.898	433.077	-5.59	6.59	-1.37	0.598232	Facial motor nucleus	VII	968	VII	insp	tonic	tonic	FALSE	axons
m2021-07_g0_imec0_264	m2021-07	g0	264	vgat	0	0.214794	0.0733268	-2.84588	1103.28	658.809	433.329	-5.63	6.59	-1.37	3.88018	Facial motor nucleus	VII	968	VII	exp	tonic	tonic	FALSE	axons
m2021-07_g0_imec0_281	m2021-07	g0	281	vgat	0	0.205834	0.0195454	1.58103	1105.27	658.764	433.455	-5.65	6.59	-1.37	1.79747	Facial motor nucleus	VII	968	VII	insp	tonic	tonic	FALSE	axons
m2021-07_g0_imec0_296	m2021-07	g0	296	vgat	0.929528	0.974705	0.957657	-2.17208	1113.25	658.586	433.958	-5.73	6.59	-1.36	4.70726	Facial motor nucleus	VII	968	VII	exp	phasic	exp	FALSE	soma
m2021-07_g0_imec0_300	m2021-07	g0	300	vgat	0.986154	0.994593	0.991344	-1.8714	1117.25	658.497	434.209	-5.77	6.58	-1.36	28.626	Facial motor nucleus	VII	968	VII	exp	phasic	exp	FALSE	axons
m2021-07_g0_imec0_303	m2021-07	g0	303	vgat	0.982473	0.993412	0.989247	-2.49384	1117.25	658.497	434.209	-5.77	6.58	-1.36	49.3019	Facial motor nucleus	VII	968	VII	exp	phasic	exp	FALSE	axons
m2021-07_g0_imec0_305	m2021-07	g0	305	vgat	0.912736	0.971386	0.949824	1.50417	1121.24	658.408	434.461	-5.81	6.58	-1.36	7.08824	Facial motor nucleus	VII	968	VII	insp	phasic	insp	FALSE	soma
m2021-07_g0_imec0_309	m2021-07	g0	309	vgat	0.639883	0.846798	0.762161	-2.43324	1123.23	658.363	434.586	-5.83	6.58	-1.35	8.63437	Facial motor nucleus	VII	968	VII	exp	phasic	exp	FALSE	soma
m2021-07_g0_imec0_315	m2021-07	g0	315	vgat	0.790024	0.918224	0.867908	-2.12448	1129.22	658.23	434.964	-5.89	6.58	-1.35	11.7788	Facial motor nucleus	VII	968	VII	exp	phasic	exp	FALSE	axons
m2021-07_g0_imec0_327	m2021-07	g0	327	vgat	0.991408	0.997046	0.994961	1.19764	1135.21	658.096	435.341	-5.95	6.58	-1.35	15.7743	Intermediate reticular nucleus	IRN	979	IRN	insp	phasic	insp	FALSE	axons
m2021-07_g0_imec0_360	m2021-07	g0	360	vgat	0	0.329959	0.1017	-1.69874	1141.19	657.963	435.718	-6.01	6.58	-1.34	3.65438	Medulla	MY	936	MY	exp	tonic	tonic	TRUE	axons
m2021-07_g0_imec0_365	m2021-07	g0	365	vgat	0.600985	0.837562	0.741507	-1.02542	1141.19	657.963	435.718	-6.01	6.58	-1.34	3.19196	Medulla	MY	936	MY	exp	phasic	exp	FALSE	soma
m2021-07_g0_imec0_371	m2021-07	g0	371	vgat	0	0.318846	0.0671875	1.61973	1147.18	657.829	436.095	-6.07	6.58	-1.34	21.6705	Nucleus ambiguus dorsal division	AMBd	972	AMBd	insp	tonic	tonic	FALSE	axons
m2021-07_g0_imec0_388	m2021-07	g0	388	vgat	0.954047	0.985719	0.974324	2.61827	1147.18	657.829	436.095	-6.07	6.58	-1.34	3.1278	Nucleus ambiguus dorsal division	AMBd	972	AMBd	insp	phasic	insp	FALSE	soma
m2021-07_g0_imec0_372	m2021-07	g0	372	vgat	0.779562	0.90841	0.856832	-0.412119	1145.18	657.873	435.97	-6.05	6.58	-1.34	9.47451	Medulla	MY	936	MY	exp	phasic	exp	FALSE	axons
m2021-07_g0_imec0_373	m2021-07	g0	373	vgat	0	0.381774	0.176947	0.417037	1145.18	657.873	435.97	-6.05	6.58	-1.34	19.3892	Medulla	MY	936	MY	insp	tonic	tonic	FALSE	axons
m2021-07_g0_imec0_389	m2021-07	g0	389	vgat	0.668437	0.881564	0.798814	1.97767	1151.17	657.74	436.347	-6.11	6.58	-1.34	3.78408	Nucleus ambiguus dorsal division	AMBd	972	AMBd	insp	phasic	insp	FALSE	axons
m2021-07_g0_imec0_398	m2021-07	g0	398	vgat	0	0.351516	0.118907	-2.32012	1153.17	657.695	436.473	-6.13	6.58	-1.34	7.69814	Nucleus ambiguus dorsal division	AMBd	972	AMBd	exp	tonic	tonic	FALSE	axons
m2021-07_g0_imec0_410	m2021-07	g0	410	vgat	0.949524	0.982211	0.969971	0.988285	1157.16	657.606	436.724	-6.17	6.58	-1.33	8.84156	Nucleus ambiguus dorsal division	AMBd	972	AMBd	insp	phasic	insp	TRUE	soma
m2021-07_g0_imec0_414	m2021-07	g0	414	vgat	0.993701	0.997981	0.996433	-2.08896	1161.15	657.517	436.976	-6.21	6.58	-1.33	12.9975	Nucleus ambiguus dorsal division	AMBd	972	AMBd	exp	phasic	exp	FALSE	soma
m2021-07_g0_imec0_415	m2021-07	g0	415	vgat	0.881273	0.956926	0.928137	0.429257	1163.14	657.473	437.102	-6.23	6.57	-1.33	12.4201	Nucleus ambiguus dorsal division	AMBd	972	AMBd	insp	phasic	insp	FALSE	soma
m2021-07_g0_imec0_416	m2021-07	g0	416	vgat	0.978447	0.992743	0.987482	-2.14408	1163.14	657.473	437.102	-6.23	6.57	-1.33	7.68925	Nucleus ambiguus dorsal division	AMBd	972	AMBd	exp	phasic	exp	FALSE	soma
m2021-07_g0_imec0_428	m2021-07	g0	428	vgat	0.990453	0.996405	0.99414	1.66468	1165.14	657.428	437.227	-6.25	6.57	-1.33	21.23	Nucleus ambiguus dorsal division	AMBd	972	AMBd	insp	phasic	insp	FALSE	soma
m2021-07_g0_imec0_430	m2021-07	g0	430	vgat	0.976688	0.990937	0.985453	-1.96971	1165.14	657.428	437.227	-6.25	6.57	-1.33	17.1407	Nucleus ambiguus dorsal division	AMBd	972	AMBd	exp	phasic	exp	FALSE	axons
m2021-07_g0_imec0_440	m2021-07	g0	440	vgat	0.950471	0.979923	0.968413	1.33335	1169.13	657.339	437.479	-6.29	6.57	-1.33	5.17607	Nucleus ambiguus dorsal division	AMBd	972	AMBd	insp	phasic	insp	FALSE	soma
m2021-07_g0_imec0_452	m2021-07	g0	452	vgat	0.348863	0.677571	0.533038	1.53148	1169.13	657.339	437.479	-6.29	6.57	-1.33	0.298005	Nucleus ambiguus dorsal division	AMBd	972	AMBd	insp	phasic	insp	FALSE	axons
m2021-07_g0_imec0_446	m2021-07	g0	446	vgat	0.880902	0.955179	0.926598	-2.53068	1167.13	657.383	437.353	-6.27	6.57	-1.33	6.252	Nucleus ambiguus dorsal division	AMBd	972	AMBd	exp	phasic	exp	FALSE	axons
m2021-07_g0_imec0_455	m2021-07	g0	455	vgat	0.980244	0.99388	0.988994	2.82184	1171.13	657.294	437.605	-6.31	6.57	-1.32	4.16957	Intermediate reticular nucleus	IRN	979	IRN	insp	phasic	insp	FALSE	soma
m2021-07_g0_imec0_469	m2021-07	g0	469	vgat	0.990836	0.996551	0.994376	2.39304	1175.12	657.205	437.856	-6.35	6.57	-1.32	9.20205	Intermediate reticular nucleus	IRN	979	IRN	insp	phasic	insp	FALSE	soma
m2021-07_g0_imec0_473	m2021-07	g0	473	vgat	0.987311	0.994863	0.991923	0.725591	1175.12	657.205	437.856	-6.35	6.57	-1.32	21.761	Intermediate reticular nucleus	IRN	979	IRN	insp	phasic	insp	TRUE	axons
m2021-07_g0_imec0_478	m2021-07	g0	478	vgat	0.33735	0.701722	0.544755	1.37213	1177.11	657.161	437.982	-6.37	6.57	-1.32	5.97593	Intermediate reticular nucleus	IRN	979	IRN	insp	phasic	insp	FALSE	axons
m2021-07_g0_imec0_485	m2021-07	g0	485	vgat	0.165838	0.563681	0.38234	1.21303	1179.11	657.116	438.108	-6.39	6.57	-1.32	2.89201	Intermediate reticular nucleus	IRN	979	IRN	insp	phasic	insp	FALSE	axons
m2021-07_g0_imec0_492	m2021-07	g0	492	vgat	0.24395	0.626363	0.455953	1.79322	1185.09	656.983	438.485	-6.45	6.57	-1.32	6.14313	Intermediate reticular nucleus	IRN	979	IRN	insp	phasic	insp	FALSE	axons
m2021-07_g0_imec0_497	m2021-07	g0	497	vgat	0	0.305873	0.113087	2.51434	1189.09	656.893	438.736	-6.49	6.57	-1.31	25.5476	Intermediate reticular nucleus	IRN	979	IRN	insp	tonic	tonic	FALSE	axons
m2021-07_g0_imec0_501	m2021-07	g0	501	vgat	0.507621	0.754637	0.647847	1.29353	1187.09	656.938	438.611	-6.47	6.57	-1.31	4.51229	Intermediate reticular nucleus	IRN	979	IRN	insp	phasic	insp	FALSE	soma
m2021-07_g0_imec0_509	m2021-07	g0	509	vgat	0.691144	0.873543	0.800137	0.52053	1191.08	656.849	438.862	-6.51	6.57	-1.31	2.4532	Intermediate reticular nucleus	IRN	979	IRN	insp	phasic	insp	FALSE	axons
m2021-07_g0_imec0_513	m2021-07	g0	513	vgat	0.0185094	0.493238	0.272369	1.70054	1195.07	656.76	439.114	-6.55	6.57	-1.31	9.18428	Intermediate reticular nucleus	IRN	979	IRN	insp	tonic	tonic	FALSE	soma
m2021-07_g0_imec0_517	m2021-07	g0	517	vgat	0.0232032	0.509105	0.28431	1.39269	1195.07	656.76	439.114	-6.55	6.57	-1.31	15.0247	Intermediate reticular nucleus	IRN	979	IRN	insp	tonic	tonic	FALSE	axons
m2021-07_g0_imec0_531	m2021-07	g0	531	vgat	0.00909176	0.420161	0.224595	2.0128	1201.06	656.626	439.491	-6.61	6.57	-1.31	2.20129	Intermediate reticular nucleus	IRN	979	IRN	insp	tonic	tonic	FALSE	axons
m2021-07_g0_imec0_532	m2021-07	g0	532	vgat	0.993687	0.998068	0.996507	1.45217	1207.05	656.493	439.868	-6.67	6.56	-1.3	27.091	Intermediate reticular nucleus	IRN	979	IRN	insp	phasic	insp	FALSE	soma
m2021-07_g0_imec0_533	m2021-07	g0	533	vgat	0.923918	0.971474	0.953276	1.67718	1207.05	656.493	439.868	-6.67	6.56	-1.3	19.4253	Intermediate reticular nucleus	IRN	979	IRN	insp	phasic	insp	FALSE	soma
m2021-07_g0_imec0_536	m2021-07	g0	536	vgat	0.954419	0.981506	0.970922	0.798484	1203.05	656.582	439.617	-6.63	6.57	-1.3	13.1272	Intermediate reticular nucleus	IRN	979	IRN	insp	phasic	insp	FALSE	soma
m2021-07_g0_imec0_553	m2021-07	g0	553	vgat	0.841012	0.941567	0.902985	-2.54742	1215.03	656.314	440.371	-6.75	6.56	-1.3	9.74557	Intermediate reticular nucleus	IRN	979	IRN	exp	phasic	exp	FALSE	soma
m2021-07_g0_imec0_556	m2021-07	g0	556	vgat	0.916539	0.967529	0.947783	-2.47331	1215.03	656.314	440.371	-6.75	6.56	-1.3	31.6319	Intermediate reticular nucleus	IRN	979	IRN	exp	phasic	exp	FALSE	soma
m2021-07_g0_imec0_557	m2021-07	g0	557	vgat	0.995286	0.998529	0.997366	-2.03962	1213.03	656.359	440.245	-6.73	6.56	-1.3	21.8671	Intermediate reticular nucleus	IRN	979	IRN	exp	phasic	exp	FALSE	axons
m2021-07_g0_imec0_561	m2021-07	g0	561	vgat	0.987958	0.995425	0.992574	-1.915	1221.01	656.181	440.749	-6.81	6.56	-1.29	7.81979	Intermediate reticular nucleus	IRN	979	IRN	exp	phasic	exp	FALSE	axons
m2021-07_g0_imec0_562	m2021-07	g0	562	vgat	0.985087	0.994638	0.991053	-2.04317	1219.02	656.225	440.623	-6.79	6.56	-1.29	24.5442	Intermediate reticular nucleus	IRN	979	IRN	exp	phasic	exp	FALSE	soma
m2021-07_g0_imec0_570	m2021-07	g0	570	vgat	0.980733	0.993008	0.988385	1.22412	1219.02	656.225	440.623	-6.79	6.56	-1.29	14.9572	Intermediate reticular nucleus	IRN	979	IRN	insp	phasic	insp	FALSE	soma
m2021-07_g0_imec0_573	m2021-07	g0	573	vgat	0.926347	0.972291	0.954696	-3.0004	1219.02	656.225	440.623	-6.79	6.56	-1.29	4.37148	Intermediate reticular nucleus	IRN	979	IRN	exp	phasic	exp	FALSE	axons
m2021-07_g0_imec0_577	m2021-07	g0	577	vgat	0.973967	0.988917	0.983001	1.36226	1227	656.047	441.126	-6.87	6.56	-1.29	7.18128	Intermediate reticular nucleus	IRN	979	IRN	insp	phasic	insp	FALSE	soma
m2021-07_g0_imec0_578	m2021-07	g0	578	vgat	0.978735	0.992401	0.987277	2.045	1227	656.047	441.126	-6.87	6.56	-1.29	36.2808	Intermediate reticular nucleus	IRN	979	IRN	insp	phasic	insp	FALSE	soma
m2021-07_g0_imec0_594	m2021-07	g0	594	vgat	0.33666	0.695839	0.540424	1.88742	1227	656.047	441.126	-6.87	6.56	-1.29	0.141087	Intermediate reticular nucleus	IRN	979	IRN	insp	phasic	insp	FALSE	soma
m2021-07_g0_imec0_582	m2021-07	g0	582	vgat	0.990336	0.996637	0.994297	1.96659	1223.01	656.136	440.874	-6.83	6.56	-1.29	17.0507	Intermediate reticular nucleus	IRN	979	IRN	insp	phasic	insp	FALSE	soma
m2021-07_g0_imec0_586	m2021-07	g0	586	vgat	0.99673	0.998909	0.998111	2.00547	1229	656.003	441.252	-6.89	6.56	-1.29	18.6474	Intermediate reticular nucleus	IRN	979	IRN	insp	phasic	insp	FALSE	soma
m2021-07_g0_imec0_599	m2021-07	g0	599	vgat	0.894242	0.962556	0.936788	-0.123605	1230.99	655.958	441.377	-6.91	6.56	-1.29	1.30172	Intermediate reticular nucleus	IRN	979	IRN	exp	phasic	exp	FALSE	soma
m2021-07_g0_imec0_615	m2021-07	g0	615	vgat	0.994876	0.998179	0.996945	1.09323	1240.97	655.735	442.006	-7.01	6.56	-1.28	30.3065	Intermediate reticular nucleus	IRN	979	IRN	insp	phasic	insp	FALSE	soma
m2021-07_g0_imec0_635	m2021-07	g0	635	vgat	0.997401	0.999061	0.998438	1.39338	1246.96	655.602	442.383	-7.07	6.56	-1.28	72.4066	Intermediate reticular nucleus	IRN	979	IRN	insp	phasic	insp	FALSE	soma
m2021-07_g0_imec0_653	m2021-07	g0	653	vgat	0.449519	0.740001	0.615227	1.27689	1254.94	655.423	442.886	-7.15	6.55	-1.27	0.292173	Intermediate reticular nucleus	IRN	979	IRN	insp	phasic	insp	FALSE	axons
m2021-07_g0_imec0_652	m2021-07	g0	652	vgat	0.128458	0.503266	0.328745	2.52951	1256.93	655.379	443.012	-7.17	6.55	-1.27	1.09343	Intermediate reticular nucleus	IRN	979	IRN	insp	phasic	insp	FALSE	axons
m2021-07_g0_imec0_655	m2021-07	g0	655	vgat	0.970366	0.989396	0.982252	-1.14952	1258.93	655.334	443.138	-7.19	6.55	-1.27	12.2285	Intermediate reticular nucleus	IRN	979	IRN	exp	phasic	exp	FALSE	soma
m2021-07_g0_imec0_686	m2021-07	g0	686	vgat	0.46519	0.756453	0.632692	-1.62243	1270.9	655.067	443.892	-7.31	6.55	-1.26	9.87333	Medullary reticular nucleus dorsal part	MDRNd	987	MDRNd	exp	phasic	exp	FALSE	axons
m2021-07_g0_imec0_687	m2021-07	g0	687	vgat	0.976866	0.990782	0.985385	-1.39363	1270.9	655.067	443.892	-7.31	6.55	-1.26	10.4071	Medullary reticular nucleus dorsal part	MDRNd	987	MDRNd	exp	phasic	exp	FALSE	soma
m2021-07_g0_imec0_689	m2021-07	g0	689	vgat	0.839502	0.929328	0.892984	1.76177	1278.88	654.889	444.395	-7.39	6.55	-1.26	11.1228	Medullary reticular nucleus dorsal part	MDRNd	987	MDRNd	insp	phasic	insp	TRUE	soma
m2021-07_g0_imec0_696	m2021-07	g0	696	vgat	0	0.2998	0.107711	-1.33022	1278.88	654.889	444.395	-7.39	6.55	-1.26	6.24811	Medullary reticular nucleus dorsal part	MDRNd	987	MDRNd	exp	tonic	tonic	FALSE	soma
m2021-07_g0_imec0_692	m2021-07	g0	692	vgat	0.392335	0.725788	0.583111	0.850585	1276.89	654.933	444.27	-7.37	6.55	-1.26	11.352	Medullary reticular nucleus dorsal part	MDRNd	987	MDRNd	insp	phasic	insp	FALSE	axons
m2021-07_g0_imec0_693	m2021-07	g0	693	vgat	0.448523	0.752002	0.623186	0.884963	1276.89	654.933	444.27	-7.37	6.55	-1.26	14.7217	Medullary reticular nucleus dorsal part	MDRNd	987	MDRNd	insp	phasic	insp	FALSE	axons
m2021-07_g0_imec0_703	m2021-07	g0	703	vgat	0.0304767	0.406502	0.22693	1.66552	1278.88	654.889	444.395	-7.39	6.55	-1.26	2.3596	Medullary reticular nucleus dorsal part	MDRNd	987	MDRNd	insp	tonic	tonic	FALSE	soma
m2021-07_g0_imec0_711	m2021-07	g0	711	vgat	0.153812	0.51162	0.345198	-2.01061	1286.87	654.711	444.899	-7.47	6.55	-1.25	28.1783	Medullary reticular nucleus dorsal part	MDRNd	987	MDRNd	exp	phasic	exp	TRUE	soma
m2021-07_g0_imec0_713	m2021-07	g0	713	vgat	0	0.322255	0.107807	-1.10333	1282.88	654.8	444.647	-7.43	6.55	-1.25	11.3225	Medullary reticular nucleus dorsal part	MDRNd	987	MDRNd	exp	tonic	tonic	FALSE	soma
m2021-07_g0_imec0_737	m2021-07	g0	737	vgat	0.669087	0.852095	0.77647	0.632724	1290.86	654.622	445.15	-7.51	6.55	-1.25	15.158	Medullary reticular nucleus dorsal part	MDRNd	987	MDRNd	insp	phasic	insp	FALSE	axons
m2021-07_g0_imec0_747	m2021-07	g0	747	vgat	0.0798855	0.489676	0.298475	-1.04545	1296.84	654.488	445.527	-7.57	6.54	-1.24	9.39508	Medullary reticular nucleus dorsal part	MDRNd	987	MDRNd	exp	tonic	tonic	TRUE	axons
m2021-07_g0_imec0_772	m2021-07	g0	772	vgat	0	0.338978	0.147358	-1.25576	1304.83	654.31	446.03	-7.65	6.54	-1.24	0.139143	Medullary reticular nucleus dorsal part	MDRNd	987	MDRNd	exp	tonic	tonic	FALSE	axons
m2021-07_g0_imec0_818	m2021-07	g0	818	vgat	0	0.271678	0.0751017	2.71829	1336.76	653.597	448.042	-7.97	6.54	-1.22	7.47762					insp	tonic	tonic	TRUE	axons
m2021-07_g0_imec0_825	m2021-07	g0	825	vgat	0.108347	0.512621	0.325267	-2.82345	1334.76	653.642	447.917	-7.95	6.54	-1.22	15.2127					exp	phasic	exp	TRUE	axons
m2021-07_g0_imec0_909	m2021-07	g0	909	vgat	0	0.310718	0.0651208	2.37402	1370.68	652.84	450.18	-8.31	6.53	-1.2	5.09636					insp	tonic	tonic	TRUE	soma
m2021-07_g1_imec0_000	m2021-07	g1	0	vgat	0	0.2585	0.0333597	-1.6163	1029.28	661.519	451.419	-4.89	6.62	-1.19	2.03307	Pons	P	884	P	exp	tonic	tonic	FALSE	soma
m2021-07_g1_imec0_011	m2021-07	g1	11	vgat	0	0.397132	0.203774	-0.878116	1037.24	661.105	452.082	-4.97	6.61	-1.18	4.08214	Pons	P	884	P	exp	tonic	tonic	FALSE	soma
m2021-07_g1_imec0_030	m2021-07	g1	30	vgat	0	0.275193	0.0644793	-0.609637	1035.25	661.208	451.916	-4.95	6.61	-1.18	0.308992	Pons	P	884	P	exp	tonic	tonic	FALSE	axons
m2021-07_g1_imec0_013	m2021-07	g1	13	vgat	0	0.439789	0.225014	2.26278	1039.23	661.001	452.248	-4.99	6.61	-1.18	8.02836	Facial motor nucleus	VII	968	VII	insp	tonic	tonic	FALSE	soma
m2021-07_g1_imec0_040	m2021-07	g1	40	vgat	0.168505	0.553779	0.377355	1.99537	1047.2	660.588	452.91	-5.07	6.61	-1.17	8.07699	Facial motor nucleus	VII	968	VII	insp	phasic	insp	FALSE	soma
m2021-07_g1_imec0_070	m2021-07	g1	70	vgat	0.0438306	0.464969	0.267106	-0.236623	1059.14	659.967	453.904	-5.19	6.6	-1.16	8.39202	Facial motor nucleus	VII	968	VII	exp	tonic	tonic	FALSE	soma
m2021-07_g1_imec0_079	m2021-07	g1	79	vgat	0	0.312338	0.117155	2.41499	1059.14	659.967	453.904	-5.19	6.6	-1.16	1.71441	Facial motor nucleus	VII	968	VII	insp	tonic	tonic	FALSE	axons
m2021-07_g1_imec0_085	m2021-07	g1	85	vgat	0	0.265654	0.0900073	2.55223	1059.14	659.967	453.904	-5.19	6.6	-1.16	0.457296	Facial motor nucleus	VII	968	VII	insp	tonic	tonic	FALSE	soma
m2021-07_g1_imec0_109	m2021-07	g1	109	vgat	0.211095	0.577316	0.410633	2.40149	1067.1	659.553	454.567	-5.27	6.6	-1.15	10.7193	Facial motor nucleus	VII	968	VII	insp	phasic	insp	FALSE	soma
m2021-07_g1_imec0_121	m2021-07	g1	121	vgat	0	0.305695	0.0893936	2.79776	1071.08	659.346	454.898	-5.31	6.59	-1.15	3.5735	Facial motor nucleus	VII	968	VII	insp	tonic	tonic	FALSE	soma
m2021-07_g1_imec0_123	m2021-07	g1	123	vgat	0	0.241419	0.0643897	2.45055	1073.07	659.242	455.064	-5.33	6.59	-1.15	1.12029	Facial motor nucleus	VII	968	VII	insp	tonic	tonic	FALSE	soma
m2021-07_g1_imec0_165	m2021-07	g1	165	vgat	0	0.258227	0.0561372	-0.175426	1090.99	658.311	456.555	-5.51	6.58	-1.13	0.274559	Facial motor nucleus	VII	968	VII	exp	tonic	tonic	FALSE	axons
m2021-07_g1_imec0_211	m2021-07	g1	211	vgat	0	0.318391	0.0615364	2.28705	1106.91	657.483	457.881	-5.67	6.57	-1.12	0.204787	Facial motor nucleus	VII	968	VII	insp	tonic	tonic	FALSE	axons
m2021-07_g1_imec0_216	m2021-07	g1	216	vgat	0	0.241388	0.0476811	-0.0397686	1106.91	657.483	457.881	-5.67	6.57	-1.12	0.885596	Facial motor nucleus	VII	968	VII	exp	tonic	tonic	FALSE	axons
m2021-07_g1_imec0_212	m2021-07	g1	212	vgat	0.821877	0.922631	0.881955	1.42594	1110.89	657.276	458.212	-5.71	6.57	-1.12	15.1605	Facial motor nucleus	VII	968	VII	insp	phasic	insp	FALSE	soma
m2021-07_g1_imec0_239	m2021-07	g1	239	vgat	0.0110047	0.405593	0.217152	-1.43148	1128.8	656.345	459.703	-5.89	6.56	-1.1	3.27477	Intermediate reticular nucleus	IRN	979	IRN	exp	tonic	tonic	FALSE	axons
m2021-07_g1_imec0_248	m2021-07	g1	248	vgat	0.0257393	0.413048	0.228411	1.03598	1134.78	656.034	460.2	-5.95	6.56	-1.1	2.95038	Intermediate reticular nucleus	IRN	979	IRN	insp	tonic	tonic	FALSE	soma
m2021-07_g1_imec0_264	m2021-07	g1	264	vgat	0.960637	0.98199	0.973347	-2.20038	1140.75	655.724	460.697	-6.01	6.56	-1.09	9.53738	Intermediate reticular nucleus	IRN	979	IRN	exp	phasic	exp	FALSE	unknown
m2021-07_g1_imec0_306	m2021-07	g1	306	vgat	0.426366	0.671411	0.561059	-2.40756	1144.73	655.517	461.028	-6.05	6.56	-1.09	0.888617	Intermediate reticular nucleus	IRN	979	IRN	exp	phasic	exp	FALSE	axons
m2021-07_g1_imec0_311	m2021-07	g1	311	vgat	0.431834	0.692679	0.576776	-2.97761	1154.68	655	461.857	-6.15	6.55	-1.08	3.73841	Intermediate reticular nucleus	IRN	979	IRN	exp	phasic	exp	FALSE	soma
m2021-07_g1_imec0_337	m2021-07	g1	337	vgat	0.209797	0.502897	0.365369	1.40858	1156.67	654.896	462.023	-6.17	6.55	-1.08	0.253718	Intermediate reticular nucleus	IRN	979	IRN	insp	phasic	insp	FALSE	soma
m2021-07_g1_imec0_327	m2021-07	g1	327	vgat	0	0.24892	0.0224576	0.710795	1156.67	654.896	462.023	-6.17	6.55	-1.08	1.74522	Intermediate reticular nucleus	IRN	979	IRN	insp	tonic	tonic	FALSE	axons
m2021-07_g1_imec0_338	m2021-07	g1	338	vgat	0.913528	0.968457	0.947591	-1.21352	1162.64	654.586	462.52	-6.23	6.55	-1.07	16.8574	Intermediate reticular nucleus	IRN	979	IRN	exp	phasic	exp	TRUE	soma
m2021-07_g1_imec0_341	m2021-07	g1	341	vgat	0.981644	0.992068	0.987927	-2.6375	1160.65	654.689	462.354	-6.21	6.55	-1.08	11.6453	Intermediate reticular nucleus	IRN	979	IRN	exp	phasic	exp	TRUE	soma
m2021-07_g1_imec0_369	m2021-07	g1	369	vgat	0.286106	0.613479	0.465571	-2.2214	1168.61	654.275	463.017	-6.29	6.54	-1.07	0.609225	Intermediate reticular nucleus	IRN	979	IRN	exp	phasic	exp	FALSE	axons
m2021-07_g1_imec0_374	m2021-07	g1	374	vgat	0.963653	0.984071	0.975913	-2.28914	1172.59	654.068	463.348	-6.33	6.54	-1.07	9.50143	Intermediate reticular nucleus	IRN	979	IRN	exp	phasic	exp	TRUE	axons
m2021-07_g1_imec0_376	m2021-07	g1	376	vgat	0	0.334377	0.125333	2.46683	1172.59	654.068	463.348	-6.33	6.54	-1.07	0.684132	Intermediate reticular nucleus	IRN	979	IRN	insp	tonic	tonic	FALSE	axons
m2021-07_g1_imec0_401	m2021-07	g1	401	vgat	0.653748	0.858403	0.775719	-1.82756	1174.58	653.965	463.514	-6.35	6.54	-1.06	8.19962	Intermediate reticular nucleus	IRN	979	IRN	exp	phasic	exp	FALSE	soma
m2021-07_g1_imec0_437	m2021-07	g1	437	vgat	0.411374	0.67908	0.559658	1.91479	1180.56	653.654	464.011	-6.41	6.54	-1.06	0.229252	Intermediate reticular nucleus	IRN	979	IRN	insp	phasic	insp	FALSE	soma
m2021-07_g1_imec0_423	m2021-07	g1	423	vgat	0.232465	0.659803	0.473544	-1.8512	1184.54	653.447	464.342	-6.45	6.53	-1.06	8.8321	Intermediate reticular nucleus	IRN	979	IRN	exp	phasic	exp	FALSE	soma
m2021-07_g1_imec0_442	m2021-07	g1	442	vgat	0.980439	0.991114	0.986809	-2.77349	1184.54	653.447	464.342	-6.45	6.53	-1.06	6.94402	Intermediate reticular nucleus	IRN	979	IRN	exp	phasic	exp	TRUE	soma
m2021-07_g1_imec0_425	m2021-07	g1	425	vgat	0.0191249	0.461981	0.253807	0.0147569	1182.55	653.551	464.176	-6.43	6.54	-1.06	16.8834	Intermediate reticular nucleus	IRN	979	IRN	insp	tonic	tonic	FALSE	soma
m2021-07_g1_imec0_434	m2021-07	g1	434	vgat	0.21562	0.594966	0.423696	-1.66638	1182.55	653.551	464.176	-6.43	6.54	-1.06	1.37823	Intermediate reticular nucleus	IRN	979	IRN	exp	phasic	exp	FALSE	axons
m2021-07_g1_imec0_447	m2021-07	g1	447	vgat	0	0.386254	0.177726	1.0839	1188.52	653.24	464.673	-6.49	6.53	-1.05	3.85712	Intermediate reticular nucleus	IRN	979	IRN	insp	tonic	tonic	FALSE	soma
m2021-07_g1_imec0_456	m2021-07	g1	456	vgat	0	0.301721	0.124381	2.77793	1190.51	653.137	464.839	-6.51	6.53	-1.05	12.6648	Intermediate reticular nucleus	IRN	979	IRN	insp	tonic	tonic	FALSE	soma
m2021-07_g1_imec0_457	m2021-07	g1	457	vgat	0.000944343	0.380664	0.19823	-0.55224	1190.51	653.137	464.839	-6.51	6.53	-1.05	13.6805	Intermediate reticular nucleus	IRN	979	IRN	exp	tonic	tonic	FALSE	soma
m2021-07_g1_imec0_459	m2021-07	g1	459	vgat	0.090004	0.531925	0.328849	0.778175	1192.5	653.033	465.005	-6.52	6.53	-1.05	5.44527	Intermediate reticular nucleus	IRN	979	IRN	insp	tonic	tonic	FALSE	soma
m2021-07_g1_imec0_462	m2021-07	g1	462	vgat	0	0.253311	0.071273	1.80254	1194.49	652.93	465.17	-6.54	6.53	-1.05	10.6764	Intermediate reticular nucleus	IRN	979	IRN	insp	tonic	tonic	FALSE	soma
m2021-07_g1_imec0_463	m2021-07	g1	463	vgat	0.0599155	0.47446	0.2802	-0.21048	1196.48	652.826	465.336	-6.56	6.53	-1.05	9.07948	Intermediate reticular nucleus	IRN	979	IRN	exp	tonic	tonic	TRUE	axons
m2021-07_g1_imec0_475	m2021-07	g1	475	vgat	0	0.258079	0.070757	-1.2627	1198.47	652.723	465.502	-6.58	6.53	-1.04	4.33767	Intermediate reticular nucleus	IRN	979	IRN	exp	tonic	tonic	FALSE	soma
m2021-07_g1_imec0_477	m2021-07	g1	477	vgat	0	0.29089	0.073816	-2.60607	1198.47	652.723	465.502	-6.58	6.53	-1.04	12.0477	Intermediate reticular nucleus	IRN	979	IRN	exp	tonic	tonic	FALSE	soma
m2021-07_g1_imec0_500	m2021-07	g1	500	vgat	0.0830022	0.422689	0.260903	-1.54948	1200.46	652.619	465.667	-6.6	6.53	-1.04	10.2886	Intermediate reticular nucleus	IRN	979	IRN	exp	tonic	tonic	FALSE	axons
m2021-07_g1_imec0_522	m2021-07	g1	522	vgat	0	0.322996	0.142952	-1.45954	1202.45	652.516	465.833	-6.62	6.53	-1.04	0.510154	Intermediate reticular nucleus	IRN	979	IRN	exp	tonic	tonic	FALSE	soma
m2021-07_g1_imec0_532	m2021-07	g1	532	vgat	0	0.288678	0.0690281	-1.21781	1204.44	652.412	465.999	-6.64	6.52	-1.04	13.3881	Intermediate reticular nucleus	IRN	979	IRN	exp	tonic	tonic	FALSE	soma
m2021-07_g1_imec0_533	m2021-07	g1	533	vgat	0	0.247181	0.0469157	2.16217	1206.43	652.309	466.164	-6.66	6.52	-1.04	0.979532	Intermediate reticular nucleus	IRN	979	IRN	insp	tonic	tonic	FALSE	axons
m2021-07_g1_imec0_543	m2021-07	g1	543	vgat	0.0243381	0.37596	0.206818	-2.61395	1206.43	652.309	466.164	-6.66	6.52	-1.04	9.7621	Intermediate reticular nucleus	IRN	979	IRN	exp	tonic	tonic	FALSE	soma
m2021-07_g1_imec0_534	m2021-07	g1	534	vgat	0.929027	0.971141	0.954634	-1.23282	1206.43	652.309	466.164	-6.66	6.52	-1.04	4.92364	Intermediate reticular nucleus	IRN	979	IRN	exp	phasic	exp	FALSE	soma
m2021-07_g1_imec0_541	m2021-07	g1	541	vgat	0	0.190428	0.0338715	-1.07405	1206.43	652.309	466.164	-6.66	6.52	-1.04	1.93248	Intermediate reticular nucleus	IRN	979	IRN	exp	tonic	tonic	FALSE	soma
m2021-07_g1_imec0_544	m2021-07	g1	544	vgat	0	0.163679	0.0103614	0.0613995	1206.43	652.309	466.164	-6.66	6.52	-1.04	0.902813	Intermediate reticular nucleus	IRN	979	IRN	insp	tonic	tonic	FALSE	soma
m2021-07_g1_imec0_547	m2021-07	g1	547	vgat	0	0.347145	0.171733	0.99732	1206.43	652.309	466.164	-6.66	6.52	-1.04	1.3151	Intermediate reticular nucleus	IRN	979	IRN	insp	tonic	tonic	FALSE	soma
m2021-07_g1_imec0_561	m2021-07	g1	561	vgat	0	0.326469	0.0937936	-1.67876	1212.4	651.999	466.661	-6.72	6.52	-1.03	30.4561	Intermediate reticular nucleus	IRN	979	IRN	exp	tonic	tonic	FALSE	axons
m2021-07_g1_imec0_581	m2021-07	g1	581	vgat	0	0.339594	0.149431	2.83517	1212.4	651.999	466.661	-6.72	6.52	-1.03	2.57493	Intermediate reticular nucleus	IRN	979	IRN	insp	tonic	tonic	FALSE	soma
m2021-07_g1_imec0_588	m2021-07	g1	588	vgat	0.213836	0.659466	0.465671	2.37392	1212.4	651.999	466.661	-6.72	6.52	-1.03	11.6795	Intermediate reticular nucleus	IRN	979	IRN	insp	phasic	insp	TRUE	soma
m2021-07_g1_imec0_589	m2021-07	g1	589	vgat	0	0.268508	0.0604541	-2.50917	1212.4	651.999	466.661	-6.72	6.52	-1.03	4.61162	Intermediate reticular nucleus	IRN	979	IRN	exp	tonic	tonic	FALSE	soma
m2021-07_g1_imec0_611	m2021-07	g1	611	vgat	0	0.213187	0.0380255	0.0530006	1216.38	651.792	466.993	-6.76	6.52	-1.03	2.63746	Intermediate reticular nucleus	IRN	979	IRN	insp	tonic	tonic	FALSE	soma
m2021-07_g1_imec0_619	m2021-07	g1	619	vgat	0	0.263292	0.0432287	-0.639423	1216.38	651.792	466.993	-6.76	6.52	-1.03	4.04831	Intermediate reticular nucleus	IRN	979	IRN	exp	tonic	tonic	FALSE	soma
m2021-07_g1_imec0_634	m2021-07	g1	634	vgat	0.00357456	0.364396	0.190408	0.629951	1218.37	651.688	467.159	-6.78	6.52	-1.03	3.34213	Intermediate reticular nucleus	IRN	979	IRN	insp	tonic	tonic	FALSE	soma
m2021-07_g1_imec0_649	m2021-07	g1	649	vgat	0	0.265208	0.032762	1.29342	1224.34	651.378	467.656	-6.84	6.51	-1.02	5.16286	Intermediate reticular nucleus	IRN	979	IRN	insp	tonic	tonic	FALSE	soma
m2021-07_g1_imec0_661	m2021-07	g1	661	vgat	0.100825	0.515518	0.323627	-1.72896	1228.33	651.171	467.987	-6.88	6.51	-1.02	3.53755	Intermediate reticular nucleus	IRN	979	IRN	exp	phasic	exp	FALSE	axons
m2021-07_g1_imec0_663	m2021-07	g1	663	vgat	0	0.322803	0.0961972	-0.477327	1228.33	651.171	467.987	-6.88	6.51	-1.02	3.19231	Intermediate reticular nucleus	IRN	979	IRN	exp	tonic	tonic	FALSE	axons
m2021-07_g1_imec0_665	m2021-07	g1	665	vgat	0	0.245944	0.0642435	2.93532	1232.31	650.964	468.318	-6.92	6.51	-1.02	4.14043	Intermediate reticular nucleus	IRN	979	IRN	insp	tonic	tonic	FALSE	soma
m2021-07_g1_imec0_683	m2021-07	g1	683	vgat	0	0.400564	0.18023	-1.63684	1232.31	650.964	468.318	-6.92	6.51	-1.02	9.21298	Intermediate reticular nucleus	IRN	979	IRN	exp	tonic	tonic	FALSE	soma
m2021-07_g1_imec0_728	m2021-07	g1	728	vgat	0.342915	0.681184	0.533021	-1.80012	1244.25	650.343	469.312	-7.04	6.5	-1.01	18.229	Intermediate reticular nucleus	IRN	979	IRN	exp	phasic	exp	TRUE	axons
m2021-07_g1_imec0_703	m2021-07	g1	703	vgat	0.426821	0.730329	0.599725	2.43179	1240.27	650.55	468.981	-7	6.51	-1.01	4.71009	Intermediate reticular nucleus	IRN	979	IRN	insp	phasic	insp	FALSE	axons
m2021-07_g1_imec0_751	m2021-07	g1	751	vgat	0.935951	0.971495	0.957194	1.90916	1250.22	650.032	469.809	-7.1	6.5	-1	6.70329	Intermediate reticular nucleus	IRN	979	IRN	insp	phasic	insp	FALSE	soma
m2021-07_g1_imec0_769	m2021-07	g1	769	vgat	0.825466	0.924725	0.884748	-1.62065	1260.17	649.515	470.638	-7.2	6.5	-0.99	13.3425	Intermediate reticular nucleus	IRN	979	IRN	exp	phasic	exp	FALSE	soma
m2021-07_g1_imec0_771	m2021-07	g1	771	vgat	0.0861506	0.472729	0.291287	-1.67355	1260.17	649.515	470.638	-7.2	6.5	-0.99	26.4144	Intermediate reticular nucleus	IRN	979	IRN	exp	tonic	tonic	FALSE	soma
m2021-07_g1_imec0_779	m2021-07	g1	779	vgat	0.479514	0.756164	0.637988	1.01928	1262.16	649.412	470.803	-7.22	6.49	-0.99	16.3367	Intermediate reticular nucleus	IRN	979	IRN	insp	phasic	insp	FALSE	axons
m2021-07_g1_imec0_780	m2021-07	g1	780	vgat	0	0.342796	0.141118	1.82549	1262.16	649.412	470.803	-7.22	6.49	-0.99	4.68623	Intermediate reticular nucleus	IRN	979	IRN	insp	tonic	tonic	TRUE	axons
m2021-07_g1_imec0_786	m2021-07	g1	786	vgat	0	0.302544	0.0274001	-0.719153	1264.15	649.308	470.969	-7.24	6.49	-0.99	2.75918	Intermediate reticular nucleus	IRN	979	IRN	exp	tonic	tonic	FALSE	soma
m2021-07_g1_imec0_789	m2021-07	g1	789	vgat	0.979982	0.991312	0.986805	1.95384	1266.14	649.205	471.135	-7.26	6.49	-0.99	5.74973	Intermediate reticular nucleus	IRN	979	IRN	insp	phasic	insp	FALSE	soma
m2021-07_g1_imec0_792	m2021-07	g1	792	vgat	0.801204	0.919666	0.872727	-1.44422	1264.15	649.308	470.969	-7.24	6.49	-0.99	11.436	Intermediate reticular nucleus	IRN	979	IRN	exp	phasic	exp	FALSE	soma
m2021-07_g1_imec0_820	m2021-07	g1	820	vgat	0	0.256653	0.0541914	2.53181	1268.13	649.101	471.3	-7.28	6.49	-0.99	0.32198	Intermediate reticular nucleus	IRN	979	IRN	insp	tonic	tonic	FALSE	soma
m2021-07_g1_imec0_842	m2021-07	g1	842	vgat	0.2933	0.596801	0.458309	-2.86365	1276.1	648.687	471.963	-7.36	6.49	-0.98	0.566032	Intermediate reticular nucleus	IRN	979	IRN	exp	phasic	exp	FALSE	soma
m2021-07_g1_imec0_850	m2021-07	g1	850	vgat	0.60745	0.80437	0.720109	1.24905	1278.09	648.584	472.129	-7.38	6.49	-0.98	0.508946	Intermediate reticular nucleus	IRN	979	IRN	insp	phasic	insp	FALSE	axons
m2021-07_g1_imec0_867	m2021-07	g1	867	vgat	0	0.369751	0.168952	1.86466	1286.05	648.17	472.792	-7.46	6.48	-0.97	0.38692	Intermediate reticular nucleus	IRN	979	IRN	insp	tonic	tonic	FALSE	soma
m2021-07_g1_imec0_868	m2021-07	g1	868	vgat	0.734998	0.906735	0.840884	2.45152	1286.05	648.17	472.792	-7.46	6.48	-0.97	1.77149	Intermediate reticular nucleus	IRN	979	IRN	insp	phasic	insp	FALSE	soma
m2021-07_g1_imec0_861	m2021-07	g1	861	vgat	0	0.421397	0.217729	-2.23344	1288.04	648.066	472.957	-7.48	6.48	-0.97	16.559	Intermediate reticular nucleus	IRN	979	IRN	exp	tonic	tonic	FALSE	soma
m2021-07_g1_imec0_862	m2021-07	g1	862	vgat	0.172561	0.526415	0.362481	2.7593	1288.04	648.066	472.957	-7.48	6.48	-0.97	4.24977	Intermediate reticular nucleus	IRN	979	IRN	insp	phasic	insp	FALSE	soma
m2021-07_g1_imec0_870	m2021-07	g1	870	vgat	0	0.266314	0.0859916	-3.06368	1282.07	648.377	472.46	-7.42	6.48	-0.98	0.465754	Intermediate reticular nucleus	IRN	979	IRN	exp	tonic	tonic	FALSE	axons
m2021-07_g1_imec0_879	m2021-07	g1	879	vgat	0.899462	0.955289	0.93276	1.30635	1292.02	647.859	473.289	-7.52	6.48	-0.97	2.42603	Intermediate reticular nucleus	IRN	979	IRN	insp	phasic	insp	FALSE	soma
m2021-07_g1_imec0_880	m2021-07	g1	880	vgat	0.0709518	0.472611	0.284203	-1.59112	1292.02	647.859	473.289	-7.52	6.48	-0.97	21.6648	Intermediate reticular nucleus	IRN	979	IRN	exp	tonic	tonic	FALSE	axons
m2021-07_g1_imec0_899	m2021-07	g1	899	vgat	0	0.39962	0.207735	1.78103	1299.98	647.445	473.951	-7.6	6.47	-0.96	2.25779	Intermediate reticular nucleus	IRN	979	IRN	insp	tonic	tonic	FALSE	axons
m2021-07_g1_imec0_921	m2021-07	g1	921	vgat	0.996964	0.998771	0.998068	1.51615	1307.94	647.031	474.614	-7.68	6.47	-0.95	18.2731	Intermediate reticular nucleus	IRN	979	IRN	insp	phasic	insp	FALSE	soma
m2021-07_g1_imec0_929	m2021-07	g1	929	vgat	0.738233	0.896096	0.833445	1.33911	1307.94	647.031	474.614	-7.68	6.47	-0.95	0.949932	Intermediate reticular nucleus	IRN	979	IRN	insp	phasic	insp	FALSE	axons
m2021-07_g1_imec0_979	m2021-07	g1	979	vgat	0	0.225429	0.0578458	1.57365	1333.82	645.686	476.768	-7.94	6.46	-0.93	4.0021					insp	tonic	tonic	FALSE	axons
m2021-07_g1_imec0_971	m2021-07	g1	971	vgat	0	0.42183	0.190429	-0.753847	1333.82	645.686	476.768	-7.94	6.46	-0.93	16.8025					exp	tonic	tonic	FALSE	axons
m2021-07_g1_imec0_993	m2021-07	g1	993	vgat	0	0.317407	0.109672	1.12755	1339.79	645.376	477.265	-8	6.45	-0.93	11.3705					insp	tonic	tonic	FALSE	axons
m2021-07_g1_imec0_999	m2021-07	g1	999	vgat	0.00620095	0.383056	0.202098	1.78589	1337.8	645.479	477.099	-7.98	6.45	-0.93	1.4036					insp	tonic	tonic	FALSE	axons
m2021-07_g1_imec0_1031	m2021-07	g1	1031	vgat	0	0.284165	0.0469556	-0.94223	1353.72	644.651	478.425	-8.14	6.45	-0.92	2.11764					exp	tonic	tonic	TRUE	axons
m2021-07_g1_imec0_1034	m2021-07	g1	1034	vgat	0	0.2902	0.0837595	-0.657085	1353.72	644.651	478.425	-8.14	6.45	-0.92	6.23693					exp	tonic	tonic	FALSE	axons
m2021-07_g1_imec0_1062	m2021-07	g1	1062	vgat	0	0.323884	0.0773312	-2.19224	1359.69	644.341	478.922	-8.2	6.44	-0.91	2.69454					exp	tonic	tonic	TRUE	axons
m2021-07_g1_imec0_1071	m2021-07	g1	1071	vgat	0	0.319035	0.0990082	1.47077	1363.68	644.134	479.253	-8.24	6.44	-0.91	8.54788					insp	tonic	tonic	FALSE	axons
m2021-07_g1_imec0_1085	m2021-07	g1	1085	vgat	0	0.286729	0.0842278	-1.98352	1369.65	643.824	479.75	-8.3	6.44	-0.9	4.4304					exp	tonic	tonic	FALSE	soma
m2021-07_g1_imec0_1138	m2021-07	g1	1138	vgat	0	0.370969	0.128238	-0.2321	1379.6	643.306	480.578	-8.4	6.43	-0.89	3.90544					exp	tonic	tonic	TRUE	axons
m2021-07_g2_imec0_000	m2021-07	g2	0	vgat	0	0.344524	0.165776	-0.276854	991.354	639.11	447.198	-4.51	6.39	-1.23	24.4206	lateral lemniscus	ll	1141	ll	exp	tonic	tonic	FALSE	axons
m2021-07_g2_imec0_004	m2021-07	g2	4	vgat	0	0.29517	0.090665	-0.479054	989.358	639.152	447.081	-4.49	6.39	-1.23	0.437804	lateral lemniscus	ll	1141	ll	exp	tonic	tonic	FALSE	soma
m2021-07_g2_imec0_012	m2021-07	g2	12	vgat	0	0.336415	0.152827	-1.93064	995.347	639.025	447.432	-4.55	6.39	-1.23	11.8939	lateral lemniscus	ll	1141	ll	exp	tonic	tonic	FALSE	axons
m2021-07_g2_imec0_034	m2021-07	g2	34	vgat	0	0.295828	0.0755579	1.28818	995.347	639.025	447.432	-4.55	6.39	-1.23	0.355898	lateral lemniscus	ll	1141	ll	insp	tonic	tonic	FALSE	soma
m2021-07_g2_imec0_068	m2021-07	g2	68	vgat	0	0.280773	0.101488	-2.82173	995.347	639.025	447.432	-4.55	6.39	-1.23	0.386249	lateral lemniscus	ll	1141	ll	exp	tonic	tonic	FALSE	soma
m2021-07_g2_imec0_016	m2021-07	g2	16	vgat	0	0.411566	0.181772	2.55247	993.35	639.068	447.315	-4.53	6.39	-1.23	8.38688	lateral lemniscus	ll	1141	ll	insp	tonic	tonic	FALSE	soma
m2021-07_g2_imec0_018	m2021-07	g2	18	vgat	0	0.242511	0.0456129	0.681354	993.35	639.068	447.315	-4.53	6.39	-1.23	1.29346	lateral lemniscus	ll	1141	ll	insp	tonic	tonic	FALSE	axons
m2021-07_g2_imec0_023	m2021-07	g2	23	vgat	0.152867	0.565248	0.37763	0.771611	995.347	639.025	447.432	-4.55	6.39	-1.23	0.891407	lateral lemniscus	ll	1141	ll	insp	phasic	insp	FALSE	axons
m2021-07_g2_imec0_076	m2021-07	g2	76	vgat	0	0.353792	0.139941	1.26373	999.339	638.941	447.667	-4.59	6.39	-1.22	5.97334	lateral lemniscus	ll	1141	ll	insp	tonic	tonic	FALSE	axons
m2021-07_g2_imec0_078	m2021-07	g2	78	vgat	0	0.361613	0.164812	0.442889	999.339	638.941	447.667	-4.59	6.39	-1.22	2.94406	lateral lemniscus	ll	1141	ll	insp	tonic	tonic	FALSE	soma
m2021-07_g2_imec0_079	m2021-07	g2	79	vgat	0.200503	0.618989	0.432778	0.972117	999.339	638.941	447.667	-4.59	6.39	-1.22	0.8253	lateral lemniscus	ll	1141	ll	insp	phasic	insp	FALSE	soma
m2021-07_g2_imec0_072	m2021-07	g2	72	vgat	0	0.252144	0.0650772	2.6002	1003.33	638.857	447.901	-4.63	6.39	-1.22	8.51452	lateral lemniscus	ll	1141	ll	insp	tonic	tonic	FALSE	soma
m2021-07_g2_imec0_098	m2021-07	g2	98	vgat	0	0.335775	0.151561	1.55862	1003.33	638.857	447.901	-4.63	6.39	-1.22	0.933816	lateral lemniscus	ll	1141	ll	insp	tonic	tonic	FALSE	soma
m2021-07_g2_imec0_100	m2021-07	g2	100	vgat	0	0.320176	0.0748441	1.9774	1003.33	638.857	447.901	-4.63	6.39	-1.22	1.4739	lateral lemniscus	ll	1141	ll	insp	tonic	tonic	FALSE	soma
m2021-07_g2_imec0_082	m2021-07	g2	82	vgat	0	0.278807	0.0860022	2.80948	1001.33	638.899	447.784	-4.61	6.39	-1.22	1.05397	lateral lemniscus	ll	1141	ll	insp	tonic	tonic	FALSE	soma
m2021-07_g2_imec0_084	m2021-07	g2	84	vgat	0	0.400338	0.163485	-1.95467	1001.33	638.899	447.784	-4.61	6.39	-1.22	0.422421	lateral lemniscus	ll	1141	ll	exp	tonic	tonic	FALSE	soma
m2021-07_g2_imec0_094	m2021-07	g2	94	vgat	0.0286906	0.462661	0.258682	-1.36635	1005.33	638.815	448.018	-4.65	6.39	-1.22	1.05688	lateral lemniscus	ll	1141	ll	exp	tonic	tonic	FALSE	soma
m2021-07_g2_imec0_102	m2021-07	g2	102	vgat	0	0.317294	0.116908	-3.11943	1009.32	638.73	448.252	-4.69	6.39	-1.22	10.5668	lateral lemniscus	ll	1141	ll	exp	tonic	tonic	FALSE	soma
m2021-07_g2_imec0_103	m2021-07	g2	103	vgat	0	0.279996	0.0483612	2.20522	1007.32	638.773	448.135	-4.67	6.39	-1.22	5.82866	lateral lemniscus	ll	1141	ll	insp	tonic	tonic	FALSE	soma
m2021-07_g2_imec0_106	m2021-07	g2	106	vgat	0	0.362425	0.106469	1.43118	1007.32	638.773	448.135	-4.67	6.39	-1.22	8.4006	lateral lemniscus	ll	1141	ll	insp	tonic	tonic	FALSE	soma
m2021-07_g2_imec0_127	m2021-07	g2	127	vgat	0	0.286345	0.0667055	0.368687	1015.31	638.604	448.603	-4.75	6.39	-1.21	0.994934	Pontine reticular nucleus caudal part	PRNc	914	PRNc	insp	tonic	tonic	FALSE	soma
m2021-07_g2_imec0_115	m2021-07	g2	115	vgat	0	0.321897	0.117516	0.341739	1013.31	638.646	448.486	-4.73	6.39	-1.22	15.0325	Pontine reticular nucleus caudal part	PRNc	914	PRNc	insp	tonic	tonic	FALSE	axons
m2021-07_g2_imec0_121	m2021-07	g2	121	vgat	0.308777	0.648357	0.497385	1.35001	1017.3	638.562	448.72	-4.77	6.39	-1.21	3.60346	Pontine reticular nucleus caudal part	PRNc	914	PRNc	insp	phasic	insp	FALSE	soma
m2021-07_g2_imec0_123	m2021-07	g2	123	vgat	0	0.371838	0.166367	-2.26694	1017.3	638.562	448.72	-4.77	6.39	-1.21	1.53044	Pontine reticular nucleus caudal part	PRNc	914	PRNc	exp	tonic	tonic	FALSE	soma
m2021-07_g2_imec0_122	m2021-07	g2	122	vgat	0	0.342006	0.132518	0.0625735	1019.3	638.52	448.837	-4.79	6.39	-1.21	4.50942	Pontine reticular nucleus caudal part	PRNc	914	PRNc	insp	tonic	tonic	FALSE	soma
m2021-07_g2_imec0_131	m2021-07	g2	131	vgat	0	0.337995	0.134953	1.86688	1015.31	638.604	448.603	-4.75	6.39	-1.21	0.772082	Pontine reticular nucleus caudal part	PRNc	914	PRNc	insp	tonic	tonic	FALSE	axons
m2021-07_g2_imec0_146	m2021-07	g2	146	vgat	0	0.327417	0.10496	0.49451	1023.29	638.435	449.071	-4.83	6.38	-1.21	0.78705	Pontine reticular nucleus caudal part	PRNc	914	PRNc	insp	tonic	tonic	FALSE	axons
m2021-07_g2_imec0_137	m2021-07	g2	137	vgat	0	0.325754	0.134392	-2.9029	1021.3	638.478	448.954	-4.81	6.38	-1.21	2.40938	Pontine reticular nucleus caudal part	PRNc	914	PRNc	exp	tonic	tonic	FALSE	soma
m2021-07_g2_imec0_138	m2021-07	g2	138	vgat	0	0.287927	0.111574	2.09611	1021.3	638.478	448.954	-4.81	6.38	-1.21	2.81018	Pontine reticular nucleus caudal part	PRNc	914	PRNc	insp	tonic	tonic	FALSE	soma
m2021-07_g2_imec0_144	m2021-07	g2	144	vgat	0	0.275457	0.0557761	1.68765	1019.3	638.52	448.837	-4.79	6.39	-1.21	1.69592	Pontine reticular nucleus caudal part	PRNc	914	PRNc	insp	tonic	tonic	FALSE	axons
m2021-07_g2_imec0_150	m2021-07	g2	150	vgat	0	0.280577	0.0949793	-2.76058	1025.29	638.393	449.188	-4.85	6.38	-1.21	3.64088	Pontine reticular nucleus caudal part	PRNc	914	PRNc	exp	tonic	tonic	FALSE	unknown
m2021-07_g2_imec0_180	m2021-07	g2	180	vgat	0	0.356543	0.13913	-1.07356	1035.27	638.183	449.773	-4.95	6.38	-1.2	14.7012	Intermediate reticular nucleus	IRN	979	IRN	exp	tonic	tonic	FALSE	soma
m2021-07_g2_imec0_190	m2021-07	g2	190	vgat	0	0.314138	0.0706662	-1.28686	1041.26	638.056	450.125	-5.01	6.38	-1.2	31.4071	Intermediate reticular nucleus	IRN	979	IRN	exp	tonic	tonic	FALSE	axons
m2021-07_g2_imec0_192	m2021-07	g2	192	vgat	0	0.356164	0.144255	1.43273	1041.26	638.056	450.125	-5.01	6.38	-1.2	7.6281	Intermediate reticular nucleus	IRN	979	IRN	insp	tonic	tonic	FALSE	axons
m2021-07_g2_imec0_193	m2021-07	g2	193	vgat	0	0.244082	0.0361686	-0.825486	1039.26	638.098	450.008	-4.99	6.38	-1.2	5.80745	Intermediate reticular nucleus	IRN	979	IRN	exp	tonic	tonic	FALSE	axons
m2021-07_g2_imec0_206	m2021-07	g2	206	vgat	0	0.344038	0.13663	1.29499	1043.25	638.014	450.242	-5.03	6.38	-1.2	23.0693	Intermediate reticular nucleus	IRN	979	IRN	insp	tonic	tonic	FALSE	axons
m2021-07_g2_imec0_210	m2021-07	g2	210	vgat	0	0.384901	0.122306	2.71852	1043.25	638.014	450.242	-5.03	6.38	-1.2	21.2844	Intermediate reticular nucleus	IRN	979	IRN	insp	tonic	tonic	FALSE	axons
m2021-07_g2_imec0_213	m2021-07	g2	213	vgat	0.391877	0.725032	0.582405	0.99115	1045.25	637.972	450.359	-5.05	6.38	-1.2	2.82598	Intermediate reticular nucleus	IRN	979	IRN	insp	phasic	insp	FALSE	axons
m2021-07_g2_imec0_238	m2021-07	g2	238	vgat	0	0.279358	0.0515481	-2.20328	1049.24	637.888	450.593	-5.09	6.38	-1.19	26.5081	Intermediate reticular nucleus	IRN	979	IRN	exp	tonic	tonic	FALSE	axons
m2021-07_g2_imec0_242	m2021-07	g2	242	vgat	0	0.278981	0.0751801	-2.27954	1049.24	637.888	450.593	-5.09	6.38	-1.19	3.30328	Intermediate reticular nucleus	IRN	979	IRN	exp	tonic	tonic	FALSE	axons
m2021-07_g2_imec0_236	m2021-07	g2	236	vgat	0	0.314577	0.0788295	-2.63854	1049.24	637.888	450.593	-5.09	6.38	-1.19	11.9334	Intermediate reticular nucleus	IRN	979	IRN	exp	tonic	tonic	FALSE	axons
m2021-07_g2_imec0_248	m2021-07	g2	248	vgat	0.280785	0.596161	0.45251	-0.867413	1051.24	637.845	450.71	-5.11	6.38	-1.19	1.89008	Intermediate reticular nucleus	IRN	979	IRN	exp	phasic	exp	FALSE	soma
m2021-07_g2_imec0_262	m2021-07	g2	262	vgat	0	0.307812	0.0713143	-0.364608	1051.24	637.845	450.71	-5.11	6.38	-1.19	23.7732	Intermediate reticular nucleus	IRN	979	IRN	exp	tonic	tonic	FALSE	axons
m2021-07_g2_imec0_266	m2021-07	g2	266	vgat	0	0.267125	0.0590566	-1.00044	1053.23	637.803	450.827	-5.13	6.38	-1.19	1.97448	Intermediate reticular nucleus	IRN	979	IRN	exp	tonic	tonic	FALSE	axons
m2021-07_g2_imec0_256	m2021-07	g2	256	vgat			0	1.5708	1051.24	637.845	450.71	-5.11	6.38	-1.19	0.181275	Intermediate reticular nucleus	IRN	979	IRN	insp		insp	FALSE	axons
m2021-07_g2_imec0_258	m2021-07	g2	258	vgat	0	0.354458	0.124766	-0.621909	1051.24	637.845	450.71	-5.11	6.38	-1.19	0.256113	Intermediate reticular nucleus	IRN	979	IRN	exp	tonic	tonic	FALSE	axons
m2021-07_g2_imec0_265	m2021-07	g2	265	vgat	0	0.328351	0.0986667	-3.08403	1051.24	637.845	450.71	-5.11	6.38	-1.19	6.75166	Intermediate reticular nucleus	IRN	979	IRN	exp	tonic	tonic	FALSE	axons
m2021-07_g2_imec0_276	m2021-07	g2	276	vgat	0	0.283811	0.0599514	-1.87339	1053.23	637.803	450.827	-5.13	6.38	-1.19	2.71289	Intermediate reticular nucleus	IRN	979	IRN	exp	tonic	tonic	FALSE	axons
m2021-07_g2_imec0_285	m2021-07	g2	285	vgat	0	0.21564	0.033314	1.93652	1055.23	637.761	450.944	-5.15	6.38	-1.19	1.29179	Intermediate reticular nucleus	IRN	979	IRN	insp	tonic	tonic	FALSE	axons
m2021-07_g2_imec0_309	m2021-07	g2	309	vgat	0	0.226701	0.039532	1.18767	1059.22	637.677	451.178	-5.19	6.38	-1.19	0.220773	Intermediate reticular nucleus	IRN	979	IRN	insp	tonic	tonic	FALSE	unknown
m2021-07_g2_imec0_291	m2021-07	g2	291	vgat	0.989639	0.996592	0.994054	-1.43549	1061.22	637.635	451.295	-5.21	6.38	-1.19	21.7106	Intermediate reticular nucleus	IRN	979	IRN	exp	phasic	exp	FALSE	soma
m2021-07_g2_imec0_292	m2021-07	g2	292	vgat	0.980168	0.992951	0.988167	-2.11421	1061.22	637.635	451.295	-5.21	6.38	-1.19	12.888	Intermediate reticular nucleus	IRN	979	IRN	exp	phasic	exp	FALSE	axons
m2021-07_g2_imec0_310	m2021-07	g2	310	vgat	0.0101624	0.415232	0.222267	-1.6883	1067.21	637.508	451.646	-5.27	6.38	-1.18	20.4155	Intermediate reticular nucleus	IRN	979	IRN	exp	tonic	tonic	FALSE	soma
m2021-07_g2_imec0_315	m2021-07	g2	315	vgat	0	0.248429	0.0181903	-3.10453	1067.21	637.508	451.646	-5.27	6.38	-1.18	1.49593	Intermediate reticular nucleus	IRN	979	IRN	exp	tonic	tonic	FALSE	soma
m2021-07_g2_imec0_317	m2021-07	g2	317	vgat	0	0.384071	0.167291	1.86487	1065.21	637.55	451.529	-5.25	6.38	-1.18	2.24681	Intermediate reticular nucleus	IRN	979	IRN	insp	tonic	tonic	FALSE	axons
m2021-07_g2_imec0_326	m2021-07	g2	326	vgat	0.973423	0.990457	0.984057	-2.29686	1067.21	637.508	451.646	-5.27	6.38	-1.18	23.1284	Intermediate reticular nucleus	IRN	979	IRN	exp	phasic	exp	FALSE	axons
m2021-07_g2_imec0_336	m2021-07	g2	336	vgat	0	0.331384	0.108158	-1.59137	1073.2	637.382	451.997	-5.33	6.37	-1.18	13.1745	Intermediate reticular nucleus	IRN	979	IRN	exp	tonic	tonic	FALSE	axons
m2021-07_g2_imec0_342	m2021-07	g2	342	vgat	0	0.333439	0.0963568	2.6034	1075.19	637.34	452.115	-5.35	6.37	-1.18	0.715953	Intermediate reticular nucleus	IRN	979	IRN	insp	tonic	tonic	FALSE	unknown
m2021-07_g2_imec0_341	m2021-07	g2	341	vgat	0	0.308565	0.125693	-1.3043	1077.19	637.298	452.232	-5.37	6.37	-1.18	5.23993	Intermediate reticular nucleus	IRN	979	IRN	exp	tonic	tonic	FALSE	axons
m2021-07_g2_imec0_346	m2021-07	g2	346	vgat	0.403549	0.718483	0.582469	-1.97803	1081.18	637.213	452.466	-5.41	6.37	-1.18	9.57099	Intermediate reticular nucleus	IRN	979	IRN	exp	phasic	exp	FALSE	axons
m2021-07_g2_imec0_373	m2021-07	g2	373	vgat	0.0858831	0.528658	0.324965	-2.47905	1081.18	637.213	452.466	-5.41	6.37	-1.18	2.83138	Intermediate reticular nucleus	IRN	979	IRN	exp	tonic	tonic	FALSE	axons
m2021-07_g2_imec0_350	m2021-07	g2	350	vgat	0.45739	0.744777	0.621573	-1.03128	1081.18	637.213	452.466	-5.41	6.37	-1.18	13.5719	Intermediate reticular nucleus	IRN	979	IRN	exp	phasic	exp	FALSE	axons
m2021-07_g2_imec0_358	m2021-07	g2	358	vgat	0	0.188287	0.0168772	-1.01015	1083.18	637.171	452.583	-5.43	6.37	-1.17	1.01655	Intermediate reticular nucleus	IRN	979	IRN	exp	tonic	tonic	FALSE	axons
m2021-07_g2_imec0_360	m2021-07	g2	360	vgat	0	0.238769	0.0323679	2.72006	1087.17	637.087	452.817	-5.47	6.37	-1.17	2.8397	Intermediate reticular nucleus	IRN	979	IRN	insp	tonic	tonic	FALSE	axons
m2021-07_g2_imec0_364	m2021-07	g2	364	vgat	0.456876	0.739437	0.617711	2.09393	1085.17	637.129	452.7	-5.45	6.37	-1.17	0.818648	Intermediate reticular nucleus	IRN	979	IRN	insp	phasic	insp	FALSE	soma
m2021-07_g2_imec0_365	m2021-07	g2	365	vgat	0	0.233227	0.0422564	1.6135	1085.17	637.129	452.7	-5.45	6.37	-1.17	2.48546	Intermediate reticular nucleus	IRN	979	IRN	insp	tonic	tonic	FALSE	axons
m2021-07_g2_imec0_376	m2021-07	g2	376	vgat	0	0.387703	0.17868	-1.24848	1091.16	637.003	453.051	-5.51	6.37	-1.17	3.33529	Intermediate reticular nucleus	IRN	979	IRN	exp	tonic	tonic	FALSE	axons
m2021-07_g2_imec0_394	m2021-07	g2	394	vgat	0	0.323529	0.119984	-0.604131	1093.16	636.96	453.168	-5.53	6.37	-1.17	2.06429	Intermediate reticular nucleus	IRN	979	IRN	exp	tonic	tonic	FALSE	axons
m2021-07_g2_imec0_395	m2021-07	g2	395	vgat	0.847111	0.948845	0.910928	-0.867554	1091.16	637.003	453.051	-5.51	6.37	-1.17	1.65018	Intermediate reticular nucleus	IRN	979	IRN	exp	phasic	exp	FALSE	soma
m2021-07_g2_imec0_398	m2021-07	g2	398	vgat	0.0845871	0.45102	0.277882	1.88479	1095.15	636.918	453.285	-5.55	6.37	-1.17	7.15163	Intermediate reticular nucleus	IRN	979	IRN	insp	tonic	tonic	FALSE	axons
m2021-07_g2_imec0_407	m2021-07	g2	407	vgat	0.0352309	0.431839	0.243696	-1.84493	1095.15	636.918	453.285	-5.55	6.37	-1.17	6.29349	Intermediate reticular nucleus	IRN	979	IRN	exp	tonic	tonic	FALSE	axons
m2021-07_g2_imec0_409	m2021-07	g2	409	vgat	0.248012	0.578286	0.4273	-2.84574	1095.15	636.918	453.285	-5.55	6.37	-1.17	5.65985	Intermediate reticular nucleus	IRN	979	IRN	exp	phasic	exp	FALSE	axons
m2021-07_g2_imec0_401	m2021-07	g2	401	vgat	0.877849	0.950249	0.921718	-2.38415	1097.15	636.876	453.402	-5.57	6.37	-1.17	2.7528	Intermediate reticular nucleus	IRN	979	IRN	exp	phasic	exp	FALSE	axons
m2021-07_g2_imec0_402	m2021-07	g2	402	vgat	0	0.245408	0.0846297	2.13409	1097.15	636.876	453.402	-5.57	6.37	-1.17	0.764182	Intermediate reticular nucleus	IRN	979	IRN	insp	tonic	tonic	FALSE	axons
m2021-07_g2_imec0_427	m2021-07	g2	427	vgat	0	0.355387	0.101013	1.88831	1105.13	636.708	453.87	-5.65	6.37	-1.16	1.15002	Intermediate reticular nucleus	IRN	979	IRN	insp	tonic	tonic	FALSE	axons
m2021-07_g2_imec0_428	m2021-07	g2	428	vgat	0.899143	0.959514	0.935875	1.25324	1103.14	636.75	453.753	-5.63	6.37	-1.16	4.90524	Intermediate reticular nucleus	IRN	979	IRN	insp	phasic	insp	FALSE	axons
m2021-07_g2_imec0_445	m2021-07	g2	445	vgat	0.790041	0.905948	0.858599	-1.83448	1109.13	636.623	454.104	-5.69	6.37	-1.16	13.3324	Intermediate reticular nucleus	IRN	979	IRN	exp	phasic	exp	FALSE	axons
m2021-07_g2_imec0_446	m2021-07	g2	446	vgat	0.238131	0.582367	0.425521	2.6954	1113.12	636.539	454.339	-5.73	6.37	-1.16	5.04909	Intermediate reticular nucleus	IRN	979	IRN	insp	phasic	insp	FALSE	soma
m2021-07_g2_imec0_448	m2021-07	g2	448	vgat	0	0.26546	0.0833267	-0.910845	1113.12	636.539	454.339	-5.73	6.37	-1.16	0.368787	Intermediate reticular nucleus	IRN	979	IRN	exp	tonic	tonic	FALSE	axons
m2021-07_g2_imec0_454	m2021-07	g2	454	vgat	0.982573	0.995107	0.990757	-2.0583	1117.11	636.455	454.573	-5.77	6.36	-1.15	51.937	Intermediate reticular nucleus	IRN	979	IRN	exp	phasic	exp	FALSE	soma
m2021-07_g2_imec0_455	m2021-07	g2	455	vgat	0	0.29054	0.0908266	-2.14161	1119.11	636.412	454.69	-5.79	6.36	-1.15	3.03552	Intermediate reticular nucleus	IRN	979	IRN	exp	tonic	tonic	FALSE	axons
m2021-07_g2_imec0_460	m2021-07	g2	460	vgat	0.111778	0.559387	0.355822	0.513907	1119.11	636.412	454.69	-5.79	6.36	-1.15	7.35203	Intermediate reticular nucleus	IRN	979	IRN	insp	phasic	insp	FALSE	axons
m2021-07_g2_imec0_462	m2021-07	g2	462	vgat	0.650302	0.866042	0.780412	-1.34667	1119.11	636.412	454.69	-5.79	6.36	-1.15	3.38477	Intermediate reticular nucleus	IRN	979	IRN	exp	phasic	exp	FALSE	axons
m2021-07_g2_imec0_459	m2021-07	g2	459	vgat	0	0.308027	0.0835195	-2.19634	1119.11	636.412	454.69	-5.79	6.36	-1.15	2.1753	Intermediate reticular nucleus	IRN	979	IRN	exp	tonic	tonic	TRUE	soma
m2021-07_g2_imec0_467	m2021-07	g2	467	vgat	0.191191	0.540529	0.379297	-1.51108	1123.1	636.328	454.924	-5.83	6.36	-1.15	0.454435	Intermediate reticular nucleus	IRN	979	IRN	exp	phasic	exp	FALSE	soma
m2021-07_g2_imec0_483	m2021-07	g2	483	vgat	0	0.354822	0.164875	1.35566	1123.1	636.328	454.924	-5.83	6.36	-1.15	0.253619	Intermediate reticular nucleus	IRN	979	IRN	insp	tonic	tonic	FALSE	axons
m2021-07_g2_imec0_473	m2021-07	g2	473	vgat	0	0.240854	0.0646654	1.81911	1127.09	636.244	455.158	-5.87	6.36	-1.15	29.0306	Intermediate reticular nucleus	IRN	979	IRN	insp	tonic	tonic	TRUE	soma
m2021-07_g2_imec0_474	m2021-07	g2	474	vgat	0	0.369725	0.165793	-2.49287	1127.09	636.244	455.158	-5.87	6.36	-1.15	7.9208	Intermediate reticular nucleus	IRN	979	IRN	exp	tonic	tonic	FALSE	unknown
m2021-07_g2_imec0_476	m2021-07	g2	476	vgat	0.00224023	0.39797	0.208629	-0.606155	1125.09	636.286	455.041	-5.85	6.36	-1.15	3.40888	Intermediate reticular nucleus	IRN	979	IRN	exp	tonic	tonic	FALSE	axons
m2021-07_g2_imec0_494	m2021-07	g2	494	vgat	0	0.373258	0.154521	-2.59054	1129.09	636.202	455.275	-5.89	6.36	-1.15	2.0356	Intermediate reticular nucleus	IRN	979	IRN	exp	tonic	tonic	FALSE	unknown
m2021-07_g2_imec0_498	m2021-07	g2	498	vgat	0	0.31909	0.0802696	0.349502	1129.09	636.202	455.275	-5.89	6.36	-1.15	0.347998	Intermediate reticular nucleus	IRN	979	IRN	insp	tonic	tonic	FALSE	axons
m2021-07_g2_imec0_500	m2021-07	g2	500	vgat	0.141402	0.521164	0.345343	2.90476	1131.08	636.16	455.392	-5.91	6.36	-1.15	0.710548	Intermediate reticular nucleus	IRN	979	IRN	insp	phasic	insp	FALSE	axons
m2021-07_g2_imec0_519	m2021-07	g2	519	vgat	0	0.25374	0.0767165	2.63586	1135.08	636.075	455.626	-5.95	6.36	-1.14	3.62176	Intermediate reticular nucleus	IRN	979	IRN	insp	tonic	tonic	FALSE	axons
m2021-07_g2_imec0_520	m2021-07	g2	520	vgat	0	0.293633	0.0768478	1.01147	1135.08	636.075	455.626	-5.95	6.36	-1.14	0.851909	Intermediate reticular nucleus	IRN	979	IRN	insp	tonic	tonic	FALSE	soma
m2021-07_g2_imec0_528	m2021-07	g2	528	vgat	0	0.328262	0.124043	-1.65394	1143.06	635.907	456.094	-6.03	6.36	-1.14	23.614	Intermediate reticular nucleus	IRN	979	IRN	exp	tonic	tonic	FALSE	axons
m2021-07_g2_imec0_556	m2021-07	g2	556	vgat	0	0.270432	0.068465	-2.90222	1143.06	635.907	456.094	-6.03	6.36	-1.14	0.768756	Intermediate reticular nucleus	IRN	979	IRN	exp	tonic	tonic	FALSE	axons
m2021-07_g2_imec0_557	m2021-07	g2	557	vgat	0	0.228731	0.0613551	-1.80772	1143.06	635.907	456.094	-6.03	6.36	-1.14	0.612427	Intermediate reticular nucleus	IRN	979	IRN	exp	tonic	tonic	FALSE	axons
m2021-07_g2_imec0_529	m2021-07	g2	529	vgat	0	0.256834	0.069311	0.708763	1141.06	635.949	455.977	-6.01	6.36	-1.14	5.06032	Intermediate reticular nucleus	IRN	979	IRN	insp	tonic	tonic	FALSE	soma
m2021-07_g2_imec0_533	m2021-07	g2	533	vgat	0	0.26153	0.0568297	-1.52468	1141.06	635.949	455.977	-6.01	6.36	-1.14	2.20773	Intermediate reticular nucleus	IRN	979	IRN	exp	tonic	tonic	FALSE	axons
m2021-07_g2_imec0_531	m2021-07	g2	531	vgat	0	0.312655	0.108227	1.25173	1141.06	635.949	455.977	-6.01	6.36	-1.14	6.1858	Intermediate reticular nucleus	IRN	979	IRN	insp	tonic	tonic	FALSE	unknown
m2021-07_g2_imec0_532	m2021-07	g2	532	vgat	0.0403483	0.480914	0.275006	-0.787959	1141.06	635.949	455.977	-6.01	6.36	-1.14	5.91638	Intermediate reticular nucleus	IRN	979	IRN	exp	tonic	tonic	FALSE	axons
m2021-07_g2_imec0_552	m2021-07	g2	552	vgat	0	0.250633	0.0507538	-1.35433	1145.06	635.865	456.211	-6.05	6.36	-1.14	0.280228	Intermediate reticular nucleus	IRN	979	IRN	exp	tonic	tonic	FALSE	axons
m2021-07_g2_imec0_561	m2021-07	g2	561	vgat	0	0.326961	0.141166	0.294177	1151.04	635.738	456.563	-6.11	6.36	-1.13	40.0044	Intermediate reticular nucleus	IRN	979	IRN	insp	tonic	tonic	TRUE	axons
m2021-07_g2_imec0_567	m2021-07	g2	567	vgat	0.196795	0.597665	0.417327	-1.59309	1147.05	635.822	456.328	-6.07	6.36	-1.14	21.9675	Intermediate reticular nucleus	IRN	979	IRN	exp	phasic	exp	FALSE	soma
m2021-07_g2_imec0_568	m2021-07	g2	568	vgat	0	0.245124	0.0596348	-0.0992188	1149.05	635.78	456.445	-6.09	6.36	-1.14	16.5048	Intermediate reticular nucleus	IRN	979	IRN	exp	tonic	tonic	TRUE	soma
m2021-07_g2_imec0_569	m2021-07	g2	569	vgat	0.155386	0.515071	0.347969	-2.82488	1147.05	635.822	456.328	-6.07	6.36	-1.14	0.624068	Intermediate reticular nucleus	IRN	979	IRN	exp	phasic	exp	FALSE	axons
m2021-07_g2_imec0_580	m2021-07	g2	580	vgat	0.671351	0.836138	0.766051	-1.58266	1151.04	635.738	456.563	-6.11	6.36	-1.13	4.11611	Intermediate reticular nucleus	IRN	979	IRN	exp	phasic	exp	FALSE	axons
m2021-07_g2_imec0_584	m2021-07	g2	584	vgat	0.857582	0.944634	0.910729	2.02847	1151.04	635.738	456.563	-6.11	6.36	-1.13	3.20308	Intermediate reticular nucleus	IRN	979	IRN	insp	phasic	insp	FALSE	axons
m2021-07_g2_imec0_588	m2021-07	g2	588	vgat	0.959595	0.984823	0.975199	-2.07336	1157.03	635.612	456.914	-6.17	6.36	-1.13	13.4484	Intermediate reticular nucleus	IRN	979	IRN	exp	phasic	exp	TRUE	soma
m2021-07_g2_imec0_589	m2021-07	g2	589	vgat	0.074984	0.496429	0.300292	-2.10291	1157.03	635.612	456.914	-6.17	6.36	-1.13	9.05668	Intermediate reticular nucleus	IRN	979	IRN	exp	tonic	tonic	FALSE	axons
m2021-07_g2_imec0_604	m2021-07	g2	604	vgat	0.929249	0.972205	0.955542	-1.86935	1163.02	635.485	457.265	-6.23	6.35	-1.13	10.879	Intermediate reticular nucleus	IRN	979	IRN	exp	phasic	exp	TRUE	soma
m2021-07_g2_imec0_609	m2021-07	g2	609	vgat	0	0.246027	0.0567311	1.0823	1163.02	635.485	457.265	-6.23	6.35	-1.13	2.58691	Intermediate reticular nucleus	IRN	979	IRN	insp	tonic	tonic	FALSE	axons
m2021-07_g2_imec0_605	m2021-07	g2	605	vgat	0	0.331466	0.0968033	-1.32578	1165.02	635.443	457.382	-6.25	6.35	-1.13	10.3709	Intermediate reticular nucleus	IRN	979	IRN	exp	tonic	tonic	FALSE	axons
m2021-07_g2_imec0_606	m2021-07	g2	606	vgat	0	0.316676	0.0934977	-2.23682	1167.01	635.401	457.499	-6.27	6.35	-1.13	5.26862	Intermediate reticular nucleus	IRN	979	IRN	exp	tonic	tonic	FALSE	axons
m2021-07_g2_imec0_610	m2021-07	g2	610	vgat	0.532932	0.761104	0.662094	-1.45157	1167.01	635.401	457.499	-6.27	6.35	-1.13	5.5476	Intermediate reticular nucleus	IRN	979	IRN	exp	phasic	exp	FALSE	soma
m2021-07_g2_imec0_611	m2021-07	g2	611	vgat	0	0.307023	0.0703241	1.17404	1167.01	635.401	457.499	-6.27	6.35	-1.13	3.69909	Intermediate reticular nucleus	IRN	979	IRN	insp	tonic	tonic	FALSE	unknown
m2021-07_g2_imec0_617	m2021-07	g2	617	vgat	0.0629636	0.496563	0.294869	1.29827	1169.01	635.359	457.616	-6.29	6.35	-1.12	8.18523	Intermediate reticular nucleus	IRN	979	IRN	insp	tonic	tonic	TRUE	soma
m2021-07_g2_imec0_628	m2021-07	g2	628	vgat	0	0.209861	0.0489695	-1.54758	1171.01	635.317	457.733	-6.31	6.35	-1.12	11.0237	Intermediate reticular nucleus	IRN	979	IRN	exp	tonic	tonic	TRUE	soma
m2021-07_g2_imec0_627	m2021-07	g2	627	vgat	0.0672774	0.488174	0.291788	0.588031	1173	635.275	457.85	-6.33	6.35	-1.12	11.0599	Intermediate reticular nucleus	IRN	979	IRN	insp	tonic	tonic	FALSE	axons
m2021-07_g2_imec0_629	m2021-07	g2	629	vgat	0	0.419568	0.186064	0.754976	1171.01	635.317	457.733	-6.31	6.35	-1.12	13.6601	Intermediate reticular nucleus	IRN	979	IRN	insp	tonic	tonic	FALSE	axons
m2021-07_g2_imec0_631	m2021-07	g2	631	vgat	0.127233	0.445774	0.294667	2.20206	1173	635.275	457.85	-6.33	6.35	-1.12	3.14446	Intermediate reticular nucleus	IRN	979	IRN	insp	phasic	insp	FALSE	axons
m2021-07_g2_imec0_639	m2021-07	g2	639	vgat	0	0.290528	0.130246	1.59396	1173	635.275	457.85	-6.33	6.35	-1.12	3.38851	Intermediate reticular nucleus	IRN	979	IRN	insp	tonic	tonic	FALSE	soma
m2021-07_g2_imec0_655	m2021-07	g2	655	vgat	0	0.32814	0.0971252	1.07206	1176.99	635.19	458.084	-6.37	6.35	-1.12	6.83856	Intermediate reticular nucleus	IRN	979	IRN	insp	tonic	tonic	FALSE	unknown
m2021-07_g2_imec0_659	m2021-07	g2	659	vgat	0.16391	0.514432	0.351427	-1.47619	1176.99	635.19	458.084	-6.37	6.35	-1.12	3.31118	Intermediate reticular nucleus	IRN	979	IRN	exp	phasic	exp	FALSE	soma
m2021-07_g2_imec0_660	m2021-07	g2	660	vgat	0	0.306016	0.109718	1.95972	1178.99	635.148	458.201	-6.39	6.35	-1.12	8.60225	Intermediate reticular nucleus	IRN	979	IRN	insp	tonic	tonic	FALSE	soma
m2021-07_g2_imec0_658	m2021-07	g2	658	vgat	0.835386	0.940646	0.900464	2.51473	1178.99	635.148	458.201	-6.39	6.35	-1.12	3.86457	Intermediate reticular nucleus	IRN	979	IRN	insp	phasic	insp	FALSE	axons
m2021-07_g2_imec0_665	m2021-07	g2	665	vgat	0.645311	0.848506	0.765351	1.59218	1178.99	635.148	458.201	-6.39	6.35	-1.12	0.88226	Intermediate reticular nucleus	IRN	979	IRN	insp	phasic	insp	FALSE	axons
m2021-07_g2_imec0_666	m2021-07	g2	666	vgat	0	0.308257	0.069422	2.53872	1178.99	635.148	458.201	-6.39	6.35	-1.12	1.92293	Intermediate reticular nucleus	IRN	979	IRN	insp	tonic	tonic	FALSE	axons
m2021-07_g2_imec0_668	m2021-07	g2	668	vgat	0	0.218968	0.0301907	-0.257816	1184.98	635.022	458.552	-6.45	6.35	-1.11	7.55243	Intermediate reticular nucleus	IRN	979	IRN	exp	tonic	tonic	FALSE	soma
m2021-07_g2_imec0_669	m2021-07	g2	669	vgat	0	0.353752	0.150706	2.22401	1184.98	635.022	458.552	-6.45	6.35	-1.11	7.48591	Intermediate reticular nucleus	IRN	979	IRN	insp	tonic	tonic	FALSE	axons
m2021-07_g2_imec0_683	m2021-07	g2	683	vgat	0	0.307356	0.0950232	-1.37575	1184.98	635.022	458.552	-6.45	6.35	-1.11	7.84763	Intermediate reticular nucleus	IRN	979	IRN	exp	tonic	tonic	FALSE	unknown
m2021-07_g2_imec0_670	m2021-07	g2	670	vgat	0.967632	0.98798	0.980251	1.1584	1184.98	635.022	458.552	-6.45	6.35	-1.11	16.8644	Intermediate reticular nucleus	IRN	979	IRN	insp	phasic	insp	TRUE	axons
m2021-07_g2_imec0_675	m2021-07	g2	675	vgat	0.868573	0.946927	0.916099	-2.3159	1184.98	635.022	458.552	-6.45	6.35	-1.11	5.59125	Intermediate reticular nucleus	IRN	979	IRN	exp	phasic	exp	FALSE	axons
m2021-07_g2_imec0_673	m2021-07	g2	673	vgat	0	0.339821	0.130577	-2.55833	1186.97	634.98	458.669	-6.47	6.35	-1.11	7.38904	Intermediate reticular nucleus	IRN	979	IRN	exp	tonic	tonic	FALSE	soma
m2021-07_g2_imec0_691	m2021-07	g2	691	vgat	0	0.359232	0.150407	2.92094	1192.96	634.853	459.021	-6.53	6.35	-1.11	8.13991	Intermediate reticular nucleus	IRN	979	IRN	insp	tonic	tonic	TRUE	soma
m2021-07_g2_imec0_696	m2021-07	g2	696	vgat	0.790788	0.90682	0.859501	1.55427	1188.97	634.937	458.787	-6.49	6.35	-1.11	1.95494	Intermediate reticular nucleus	IRN	979	IRN	insp	phasic	insp	FALSE	soma
m2021-07_g2_imec0_697	m2021-07	g2	697	vgat	0	0.346985	0.135848	0.751675	1194.96	634.811	459.138	-6.55	6.35	-1.11	0.688512	Intermediate reticular nucleus	IRN	979	IRN	insp	tonic	tonic	FALSE	axons
m2021-07_g2_imec0_700	m2021-07	g2	700	vgat	0	0.297083	0.0744501	-2.35441	1194.96	634.811	459.138	-6.55	6.35	-1.11	7.04977	Intermediate reticular nucleus	IRN	979	IRN	exp	tonic	tonic	FALSE	soma
m2021-07_g2_imec0_721	m2021-07	g2	721	vgat	0.353236	0.678733	0.535589	-1.80772	1198.95	634.727	459.372	-6.59	6.35	-1.11	12.3882	Intermediate reticular nucleus	IRN	979	IRN	exp	phasic	exp	FALSE	axons
m2021-07_g2_imec0_712	m2021-07	g2	712	vgat	0.205666	0.56754	0.402194	-2.76211	1200.95	634.685	459.489	-6.61	6.35	-1.11	2.083	Intermediate reticular nucleus	IRN	979	IRN	exp	phasic	exp	FALSE	axons
m2021-07_g2_imec0_720	m2021-07	g2	720	vgat	0.225457	0.468171	0.352733	-2.59397	1200.95	634.685	459.489	-6.61	6.35	-1.11	6.70925	Intermediate reticular nucleus	IRN	979	IRN	exp	phasic	exp	TRUE	soma
m2021-07_g2_imec0_714	m2021-07	g2	714	vgat	0	0.280427	0.0572665	-1.71342	1192.96	634.853	459.021	-6.53	6.35	-1.11	8.0447	Intermediate reticular nucleus	IRN	979	IRN	exp	tonic	tonic	FALSE	soma
m2021-07_g2_imec0_730	m2021-07	g2	730	vgat	0.148316	0.428433	0.294692	-2.01882	1202.94	634.642	459.606	-6.63	6.35	-1.1	7.52458	Intermediate reticular nucleus	IRN	979	IRN	exp	phasic	exp	TRUE	soma
m2021-07_g2_imec0_739	m2021-07	g2	739	vgat	0	0.342863	0.120962	1.50564	1198.95	634.727	459.372	-6.59	6.35	-1.11	1.47182	Intermediate reticular nucleus	IRN	979	IRN	insp	tonic	tonic	FALSE	soma
m2021-07_g2_imec0_725	m2021-07	g2	725	vgat	0.1479	0.515263	0.344713	-2.56318	1202.94	634.642	459.606	-6.63	6.35	-1.1	22.9251	Intermediate reticular nucleus	IRN	979	IRN	exp	phasic	exp	FALSE	soma
m2021-07_g2_imec0_729	m2021-07	g2	729	vgat	0	0.356011	0.161294	-0.810956	1206.94	634.558	459.84	-6.67	6.35	-1.1	18.7911	Intermediate reticular nucleus	IRN	979	IRN	exp	tonic	tonic	FALSE	soma
m2021-07_g2_imec0_758	m2021-07	g2	758	vgat	0	0.61904	0.308921	-0.663992	1206.94	634.558	459.84	-6.67	6.35	-1.1	7.59817	Intermediate reticular nucleus	IRN	979	IRN	exp	tonic	tonic	FALSE	soma
m2021-07_g2_imec0_753	m2021-07	g2	753	vgat	0.191106	0.494288	0.351893	0.75756	1206.94	634.558	459.84	-6.67	6.35	-1.1	16.3218	Intermediate reticular nucleus	IRN	979	IRN	insp	phasic	insp	FALSE	soma
m2021-07_g2_imec0_755	m2021-07	g2	755	vgat	0	0.39198	0.16984	-2.37075	1206.94	634.558	459.84	-6.67	6.35	-1.1	11.6897	Intermediate reticular nucleus	IRN	979	IRN	exp	tonic	tonic	TRUE	soma
m2021-07_g2_imec0_759	m2021-07	g2	759	vgat	0	0.382932	0.188638	1.26959	1206.94	634.558	459.84	-6.67	6.35	-1.1	2.74407	Intermediate reticular nucleus	IRN	979	IRN	insp	tonic	tonic	FALSE	soma
m2021-07_g2_imec0_765	m2021-07	g2	765	vgat	0	0.347367	0.152041	-2.80963	1206.94	634.558	459.84	-6.67	6.35	-1.1	3.64421	Intermediate reticular nucleus	IRN	979	IRN	exp	tonic	tonic	FALSE	soma
m2021-07_g2_imec0_784	m2021-07	g2	784	vgat	0	0.18117	0.00777873	2.43705	1214.92	634.39	460.308	-6.75	6.34	-1.1	0.404543	Intermediate reticular nucleus	IRN	979	IRN	insp	tonic	tonic	FALSE	axons
m2021-07_g2_imec0_767	m2021-07	g2	767	vgat	0.0676217	0.452879	0.271072	1.99719	1210.93	634.474	460.074	-6.71	6.34	-1.1	16.9035	Intermediate reticular nucleus	IRN	979	IRN	insp	tonic	tonic	TRUE	soma
m2021-07_g2_imec0_768	m2021-07	g2	768	vgat	0	0.220592	0.0704809	1.67725	1212.92	634.432	460.191	-6.73	6.34	-1.1	4.20882	Intermediate reticular nucleus	IRN	979	IRN	insp	tonic	tonic	FALSE	axons
m2021-07_g2_imec0_772	m2021-07	g2	772	vgat	0	0.313667	0.093949	-2.75459	1214.92	634.39	460.308	-6.75	6.34	-1.1	9.84789	Intermediate reticular nucleus	IRN	979	IRN	exp	tonic	tonic	FALSE	soma
m2021-07_g2_imec0_777	m2021-07	g2	777	vgat	0.664693	0.859708	0.78052	-1.44291	1218.91	634.305	460.542	-6.79	6.34	-1.09	29.5907	Intermediate reticular nucleus	IRN	979	IRN	exp	phasic	exp	FALSE	soma
m2021-07_g2_imec0_779	m2021-07	g2	779	vgat	0	0.328861	0.110016	3.09893	1218.91	634.305	460.542	-6.79	6.34	-1.09	7.33831	Intermediate reticular nucleus	IRN	979	IRN	insp	tonic	tonic	FALSE	axons
m2021-07_g2_imec0_782	m2021-07	g2	782	vgat	0	0.315978	0.119089	-2.24415	1216.92	634.347	460.425	-6.77	6.34	-1.1	9.77388	Intermediate reticular nucleus	IRN	979	IRN	exp	tonic	tonic	FALSE	soma
m2021-07_g2_imec0_786	m2021-07	g2	786	vgat	0	0.260707	0.0467053	-2.587	1216.92	634.347	460.425	-6.77	6.34	-1.1	1.61152	Intermediate reticular nucleus	IRN	979	IRN	exp	tonic	tonic	FALSE	axons
m2021-07_g2_imec0_783	m2021-07	g2	783	vgat	0	0.351283	0.162913	-1.76028	1216.92	634.347	460.425	-6.77	6.34	-1.1	11.0503	Intermediate reticular nucleus	IRN	979	IRN	exp	tonic	tonic	FALSE	soma
m2021-07_g2_imec0_789	m2021-07	g2	789	vgat	0.755638	0.898201	0.840947	1.811	1216.92	634.347	460.425	-6.77	6.34	-1.1	0.814906	Intermediate reticular nucleus	IRN	979	IRN	insp	phasic	insp	FALSE	soma
m2021-07_g2_imec0_795	m2021-07	g2	795	vgat	0	0.21284	0.0242146	2.5116	1216.92	634.347	460.425	-6.77	6.34	-1.1	0.774161	Intermediate reticular nucleus	IRN	979	IRN	insp	tonic	tonic	FALSE	axons
m2021-07_g2_imec0_790	m2021-07	g2	790	vgat	0.0137774	0.330465	0.17669	-2.6213	1218.91	634.305	460.542	-6.79	6.34	-1.09	15.5086	Intermediate reticular nucleus	IRN	979	IRN	exp	tonic	tonic	TRUE	soma
m2021-07_g2_imec0_792	m2021-07	g2	792	vgat	0	0.306075	0.0766542	-0.088849	1220.91	634.263	460.659	-6.81	6.34	-1.09	6.73295	Intermediate reticular nucleus	IRN	979	IRN	exp	tonic	tonic	FALSE	axons
m2021-07_g2_imec0_813	m2021-07	g2	813	vgat	0	0.318202	0.128963	-2.88725	1220.91	634.263	460.659	-6.81	6.34	-1.09	0.231583	Intermediate reticular nucleus	IRN	979	IRN	exp	tonic	tonic	FALSE	axons
m2021-07_g2_imec0_817	m2021-07	g2	817	vgat	0.081124	0.48217	0.294563	1.63275	1220.91	634.263	460.659	-6.81	6.34	-1.09	4.77011	Intermediate reticular nucleus	IRN	979	IRN	insp	tonic	tonic	TRUE	soma
m2021-07_g2_imec0_821	m2021-07	g2	821	vgat	0.794452	0.899992	0.855893	-1.95492	1222.91	634.221	460.776	-6.83	6.34	-1.09	4.27244	Intermediate reticular nucleus	IRN	979	IRN	exp	phasic	exp	FALSE	axons
m2021-07_g2_imec0_847	m2021-07	g2	847	vgat	0	0.222416	0.05625	-2.00603	1226.9	634.137	461.011	-6.87	6.34	-1.09	0.671466	Intermediate reticular nucleus	IRN	979	IRN	exp	tonic	tonic	FALSE	soma
m2021-07_g2_imec0_831	m2021-07	g2	831	vgat	0	0.187437	0.0150154	2.90779	1226.9	634.137	461.011	-6.87	6.34	-1.09	30.186	Intermediate reticular nucleus	IRN	979	IRN	insp	tonic	tonic	FALSE	soma
m2021-07_g2_imec0_842	m2021-07	g2	842	vgat	0	0.317537	0.0969314	0.0257304	1226.9	634.137	461.011	-6.87	6.34	-1.09	0.580413	Intermediate reticular nucleus	IRN	979	IRN	insp	tonic	tonic	FALSE	axons
m2021-07_g2_imec0_840	m2021-07	g2	840	vgat	0	0.32586	0.106256	-1.53158	1228.89	634.095	461.128	-6.89	6.34	-1.09	2.91038	Intermediate reticular nucleus	IRN	979	IRN	exp	tonic	tonic	FALSE	axons
m2021-07_g2_imec0_854	m2021-07	g2	854	vgat	0.171615	0.491852	0.341611	-1.94089	1230.89	634.052	461.245	-6.91	6.34	-1.09	11.7504	Intermediate reticular nucleus	IRN	979	IRN	exp	phasic	exp	FALSE	soma
m2021-07_g2_imec0_855	m2021-07	g2	855	vgat	0.993697	0.997969	0.996421	1.34481	1230.89	634.052	461.245	-6.91	6.34	-1.09	77.9911	Intermediate reticular nucleus	IRN	979	IRN	insp	phasic	insp	FALSE	soma
m2021-07_g2_imec0_856	m2021-07	g2	856	vgat	0	0.361267	0.153016	-0.707207	1230.89	634.052	461.245	-6.91	6.34	-1.09	9.93977	Intermediate reticular nucleus	IRN	979	IRN	exp	tonic	tonic	FALSE	soma
m2021-07_g2_imec0_857	m2021-07	g2	857	vgat	0	0.234325	0.0270706	0.0362756	1230.89	634.052	461.245	-6.91	6.34	-1.09	3.26836	Intermediate reticular nucleus	IRN	979	IRN	insp	tonic	tonic	FALSE	axons
m2021-07_g2_imec0_880	m2021-07	g2	880	vgat	0.117767	0.481411	0.310924	-1.88693	1238.87	633.884	461.713	-6.99	6.34	-1.08	7.18032	Intermediate reticular nucleus	IRN	979	IRN	exp	phasic	exp	FALSE	soma
m2021-07_g2_imec0_888	m2021-07	g2	888	vgat	0	0.284861	0.0782914	0.788785	1238.87	633.884	461.713	-6.99	6.34	-1.08	0.757114	Intermediate reticular nucleus	IRN	979	IRN	insp	tonic	tonic	FALSE	axons
m2021-07_g2_imec0_890	m2021-07	g2	890	vgat	0.0200228	0.389118	0.212122	2.01206	1238.87	633.884	461.713	-6.99	6.34	-1.08	0.521789	Intermediate reticular nucleus	IRN	979	IRN	insp	tonic	tonic	FALSE	soma
m2021-07_g2_imec0_879	m2021-07	g2	879	vgat	0.311474	0.574899	0.45302	-2.72675	1238.87	633.884	461.713	-6.99	6.34	-1.08	15.3323	Intermediate reticular nucleus	IRN	979	IRN	exp	phasic	exp	TRUE	axons
m2021-07_g2_imec0_882	m2021-07	g2	882	vgat	0.227204	0.587195	0.423793	2.00455	1242.87	633.8	461.947	-7.03	6.34	-1.08	6.58868	Intermediate reticular nucleus	IRN	979	IRN	insp	phasic	insp	FALSE	soma
m2021-07_g2_imec0_886	m2021-07	g2	886	vgat	0	0.330365	0.103718	0.487605	1236.88	633.926	461.596	-6.97	6.34	-1.08	1.05148	Intermediate reticular nucleus	IRN	979	IRN	insp	tonic	tonic	FALSE	soma
m2021-07_g2_imec0_909	m2021-07	g2	909	vgat	0	0.361216	0.179347	-1.34809	1246.86	633.715	462.181	-7.07	6.34	-1.08	1.31965	Intermediate reticular nucleus	IRN	979	IRN	exp	tonic	tonic	FALSE	axons
m2021-07_g2_imec0_914	m2021-07	g2	914	vgat	0.88588	0.974559	0.945672	1.92662	1244.86	633.757	462.064	-7.05	6.34	-1.08	3.93899	Intermediate reticular nucleus	IRN	979	IRN	insp	phasic	insp	TRUE	axons
m2021-07_g2_imec0_922	m2021-07	g2	922	vgat	0	0.262565	0.0933992	2.41824	1248.85	633.673	462.298	-7.09	6.34	-1.08	1.24232	Intermediate reticular nucleus	IRN	979	IRN	insp	tonic	tonic	FALSE	axons
m2021-07_g2_imec0_921	m2021-07	g2	921	vgat	0.792034	0.924277	0.8734	1.30506	1250.85	633.631	462.415	-7.11	6.34	-1.08	6.48973	Intermediate reticular nucleus	IRN	979	IRN	insp	phasic	insp	FALSE	axons
m2021-07_g2_imec0_929	m2021-07	g2	929	vgat	0.9896	0.995769	0.993364	1.2571	1250.85	633.631	462.415	-7.11	6.34	-1.08	46.0505	Intermediate reticular nucleus	IRN	979	IRN	insp	phasic	insp	FALSE	soma
m2021-07_g2_imec0_926	m2021-07	g2	926	vgat	0.989423	0.996066	0.993547	1.32754	1250.85	633.631	462.415	-7.11	6.34	-1.08	47.9398	Intermediate reticular nucleus	IRN	979	IRN	insp	phasic	insp	TRUE	soma
m2021-07_g2_imec0_928	m2021-07	g2	928	vgat	0.43051	0.731526	0.60199	-1.45816	1250.85	633.631	462.415	-7.11	6.34	-1.08	2.83471	Intermediate reticular nucleus	IRN	979	IRN	exp	phasic	exp	FALSE	soma
m2021-07_g2_imec0_930	m2021-07	g2	930	vgat	0.000293809	0.407154	0.212936	-1.75236	1252.85	633.589	462.532	-7.13	6.34	-1.07	4.1714	Intermediate reticular nucleus	IRN	979	IRN	exp	tonic	tonic	FALSE	axons
m2021-07_g2_imec0_937	m2021-07	g2	937	vgat	0.416673	0.70132	0.576214	0.575558	1252.85	633.589	462.532	-7.13	6.34	-1.07	7.07804	Intermediate reticular nucleus	IRN	979	IRN	insp	phasic	insp	FALSE	axons
m2021-07_g2_imec0_939	m2021-07	g2	939	vgat	0.992448	0.997297	0.995481	1.24925	1260.83	633.42	463	-7.21	6.33	-1.07	36.704	Intermediate reticular nucleus	IRN	979	IRN	insp	phasic	insp	FALSE	soma
m2021-07_g2_imec0_940	m2021-07	g2	940	vgat	0	0.362193	0.169126	1.11051	1260.83	633.42	463	-7.21	6.33	-1.07	11.2266	Intermediate reticular nucleus	IRN	979	IRN	insp	tonic	tonic	FALSE	axons
m2021-07_g2_imec0_941	m2021-07	g2	941	vgat	0	0.264747	0.0629426	-2.02619	1258.84	633.462	462.883	-7.19	6.33	-1.07	5.4686	Intermediate reticular nucleus	IRN	979	IRN	exp	tonic	tonic	FALSE	axons
m2021-07_g2_imec0_942	m2021-07	g2	942	vgat	0.974154	0.991767	0.985394	1.9916	1256.84	633.504	462.766	-7.17	6.34	-1.07	9.62296	Intermediate reticular nucleus	IRN	979	IRN	insp	phasic	insp	TRUE	soma
m2021-07_g2_imec0_948	m2021-07	g2	948	vgat	0.988987	0.995155	0.992693	-2.67386	1264.82	633.336	463.235	-7.25	6.33	-1.07	8.14906	Intermediate reticular nucleus	IRN	979	IRN	exp	phasic	exp	TRUE	axons
m2021-07_g2_imec0_949	m2021-07	g2	949	vgat	0.975721	0.990128	0.984506	0.972881	1262.83	633.378	463.117	-7.23	6.33	-1.07	9.09576	Intermediate reticular nucleus	IRN	979	IRN	insp	phasic	insp	TRUE	axons
m2021-07_g2_imec0_951	m2021-07	g2	951	vgat	0.716441	0.879971	0.813728	-1.02563	1260.83	633.42	463	-7.21	6.33	-1.07	7.88214	Intermediate reticular nucleus	IRN	979	IRN	exp	phasic	exp	TRUE	soma
m2021-07_g2_imec0_955	m2021-07	g2	955	vgat	0	0.264591	0.0683711	2.71268	1268.82	633.252	463.469	-7.29	6.33	-1.07	10.4042	Intermediate reticular nucleus	IRN	979	IRN	insp	tonic	tonic	FALSE	axons
m2021-07_g2_imec0_958	m2021-07	g2	958	vgat	0.978368	0.990927	0.985981	2.12013	1268.82	633.252	463.469	-7.29	6.33	-1.07	4.22795	Intermediate reticular nucleus	IRN	979	IRN	insp	phasic	insp	FALSE	axons
m2021-07_g2_imec0_956	m2021-07	g2	956	vgat	0.750573	0.874758	0.82222	-1.46438	1266.82	633.294	463.352	-7.27	6.33	-1.07	3.20225	Intermediate reticular nucleus	IRN	979	IRN	exp	phasic	exp	FALSE	soma
m2021-07_g2_imec0_962	m2021-07	g2	962	vgat	0.446773	0.680269	0.575118	-2.22507	1272.81	633.167	463.703	-7.33	6.33	-1.06	8.77521	Intermediate reticular nucleus	IRN	979	IRN	exp	phasic	exp	FALSE	axons
m2021-07_g2_imec0_973	m2021-07	g2	973	vgat			0	1.5708	1274.8	633.125	463.82	-7.35	6.33	-1.06	0.188343	Intermediate reticular nucleus	IRN	979	IRN	insp		insp	FALSE	axons
m2021-07_g2_imec0_980	m2021-07	g2	980	vgat	0	0.376422	0.156811	-0.177841	1278.8	633.041	464.054	-7.39	6.33	-1.06	4.82541	Intermediate reticular nucleus	IRN	979	IRN	exp	tonic	tonic	FALSE	soma
m2021-07_g2_imec0_986	m2021-07	g2	986	vgat	0	0.278952	0.0720506	2.2697	1278.8	633.041	464.054	-7.39	6.33	-1.06	4.33688	Intermediate reticular nucleus	IRN	979	IRN	insp	tonic	tonic	FALSE	axons
m2021-07_g2_imec0_982	m2021-07	g2	982	vgat	0.955814	0.983735	0.973145	1.43146	1282.79	632.957	464.288	-7.43	6.33	-1.06	22.0345	Medullary reticular nucleus dorsal part	MDRNd	987	MDRNd	insp	phasic	insp	TRUE	soma
m2021-07_g2_imec0_989	m2021-07	g2	989	vgat	0.605868	0.812301	0.724979	-1.21835	1280.79	632.999	464.171	-7.41	6.33	-1.06	13.1861	Intermediate reticular nucleus	IRN	979	IRN	exp	phasic	exp	FALSE	axons
m2021-07_g2_imec0_1002	m2021-07	g2	1002	vgat	0	0.277883	0.0878883	-2.42416	1288.78	632.83	464.639	-7.49	6.33	-1.05	2.94364	Medullary reticular nucleus dorsal part	MDRNd	987	MDRNd	exp	tonic	tonic	FALSE	axons
m2021-07_g2_imec0_1015	m2021-07	g2	1015	vgat	0.0112001	0.36564	0.19477	1.2346	1294.77	632.704	464.99	-7.55	6.33	-1.05	6.88429	Medullary reticular nucleus dorsal part	MDRNd	987	MDRNd	insp	tonic	tonic	TRUE	soma
m2021-07_g2_imec0_1006	m2021-07	g2	1006	vgat	0	0.410901	0.152668	1.63662	1292.77	632.746	464.873	-7.53	6.33	-1.05	7.96654	Medullary reticular nucleus dorsal part	MDRNd	987	MDRNd	insp	tonic	tonic	FALSE	axons
m2021-07_g2_imec0_1020	m2021-07	g2	1020	vgat	0	0.33845	0.12835	-0.989349	1292.77	632.746	464.873	-7.53	6.33	-1.05	0.686849	Medullary reticular nucleus dorsal part	MDRNd	987	MDRNd	exp	tonic	tonic	FALSE	axons
m2021-07_g2_imec0_1019	m2021-07	g2	1019	vgat	0	0.384514	0.175313	2.45354	1294.77	632.704	464.99	-7.55	6.33	-1.05	3.83921	Medullary reticular nucleus dorsal part	MDRNd	987	MDRNd	insp	tonic	tonic	FALSE	axons
m2021-07_g2_imec0_1022	m2021-07	g2	1022	vgat	0	0.345771	0.123565	2.88828	1298.76	632.619	465.224	-7.59	6.33	-1.05	0.861888	Medullary reticular nucleus dorsal part	MDRNd	987	MDRNd	insp	tonic	tonic	FALSE	axons
m2021-07_g2_imec0_1026	m2021-07	g2	1026	vgat	0.680633	0.878898	0.800713	-1.63702	1298.76	632.619	465.224	-7.59	6.33	-1.05	3.04301	Medullary reticular nucleus dorsal part	MDRNd	987	MDRNd	exp	phasic	exp	FALSE	soma
m2021-07_g2_imec0_1028	m2021-07	g2	1028	vgat			0	1.5708	1298.76	632.619	465.224	-7.59	6.33	-1.05	0.192501	Medullary reticular nucleus dorsal part	MDRNd	987	MDRNd	insp		insp	FALSE	unknown
m2021-07_g2_imec0_1033	m2021-07	g2	1033	vgat	0.00971148	0.412528	0.220501	2.97719	1302.75	632.535	465.459	-7.63	6.33	-1.05	26.9605	Medullary reticular nucleus dorsal part	MDRNd	987	MDRNd	insp	tonic	tonic	FALSE	soma
m2021-07_g2_imec0_1036	m2021-07	g2	1036	vgat	0	0.262212	0.0544287	0.384352	1302.75	632.535	465.459	-7.63	6.33	-1.05	0.943378	Medullary reticular nucleus dorsal part	MDRNd	987	MDRNd	insp	tonic	tonic	FALSE	axons
m2021-07_g2_imec0_1035	m2021-07	g2	1035	vgat	0.0366101	0.450602	0.255269	-0.69611	1304.75	632.493	465.576	-7.65	6.32	-1.04	7.32916	Medullary reticular nucleus dorsal part	MDRNd	987	MDRNd	exp	tonic	tonic	TRUE	soma
m2021-07_g2_imec0_1051	m2021-07	g2	1051	vgat	0	0.274207	0.0491641	2.99587	1308.74	632.409	465.81	-7.69	6.32	-1.04	1.51714	Medullary reticular nucleus dorsal part	MDRNd	987	MDRNd	insp	tonic	tonic	FALSE	axons
m2021-07_g2_imec0_1067	m2021-07	g2	1067	vgat	0	0.259444	0.0499072	1.42433	1322.71	632.114	466.629	-7.83	6.32	-1.03	0.673129					insp	tonic	tonic	FALSE	axons
m2021-07_g2_imec0_1075	m2021-07	g2	1075	vgat	0	0.22725	0.0473229	-1.35734	1326.7	632.029	466.863	-7.87	6.32	-1.03	0.396643					exp	tonic	tonic	FALSE	soma
m2021-07_g2_imec0_1092	m2021-07	g2	1092	vgat	0	0.342897	0.157423	1.9305	1330.7	631.945	467.097	-7.91	6.32	-1.03	5.61495					insp	tonic	tonic	FALSE	axons
m2021-07_g2_imec0_1096	m2021-07	g2	1096	vgat	0	0.214413	0.0263714	2.72441	1334.69	631.861	467.331	-7.95	6.32	-1.03	0.576255					insp	tonic	tonic	FALSE	axons
m2021-07_g2_imec0_1130	m2021-07	g2	1130	vgat	0	0.276957	0.0915491	2.54504	1358.64	631.355	468.736	-8.19	6.31	-1.01	0.467324					insp	tonic	tonic	FALSE	soma
m2021-07_g3_imec0_186	m2021-07	g3	186	vgat	0	0.284991	0.0911316	2.86516	1070.28	653.698	432.592	-5.3	6.54	-1.37	11.6011	Facial motor nucleus	VII	968	VII	insp	tonic	tonic	FALSE	unknown
m2021-07_g3_imec0_195	m2021-07	g3	195	vgat	0	0.338704	0.128411	-2.98905	1074.26	653.362	432.824	-5.34	6.53	-1.37	6.31716	Facial motor nucleus	VII	968	VII	exp	tonic	tonic	FALSE	axons
m2021-07_g3_imec0_203	m2021-07	g3	203	vgat	0.439177	0.724636	0.600721	-2.38702	1084.21	652.52	433.404	-5.44	6.53	-1.37	9.29401	Facial motor nucleus	VII	968	VII	exp	phasic	exp	FALSE	axons
m2021-07_g3_imec0_207	m2021-07	g3	207	vgat	0	0.274611	0.0777358	-1.14483	1084.21	652.52	433.404	-5.44	6.53	-1.37	4.82766	Facial motor nucleus	VII	968	VII	exp	tonic	tonic	FALSE	soma
m2021-07_g3_imec0_216	m2021-07	g3	216	vgat	0.0332206	0.455572	0.256605	-1.14571	1094.16	651.679	433.985	-5.54	6.52	-1.36	13.3239	Facial motor nucleus	VII	968	VII	exp	tonic	tonic	FALSE	axons
m2021-07_g3_imec0_217	m2021-07	g3	217	vgat	0	0.325836	0.126387	-1.40489	1090.18	652.016	433.752	-5.5	6.52	-1.36	5.0283	Facial motor nucleus	VII	968	VII	exp	tonic	tonic	FALSE	axons
m2021-07_g3_imec0_218	m2021-07	g3	218	vgat	0	0.262348	0.0438834	2.40945	1090.18	652.016	433.752	-5.5	6.52	-1.36	3.49025	Facial motor nucleus	VII	968	VII	insp	tonic	tonic	FALSE	axons
m2021-07_g3_imec0_222	m2021-07	g3	222	vgat	0	0.295611	0.0592104	-2.157	1096.15	651.511	434.101	-5.56	6.52	-1.36	3.9246	Facial motor nucleus	VII	968	VII	exp	tonic	tonic	FALSE	axons
m2021-07_g3_imec0_226	m2021-07	g3	226	vgat	0.0259086	0.419945	0.232442	-2.3566	1096.15	651.511	434.101	-5.56	6.52	-1.36	3.28489	Facial motor nucleus	VII	968	VII	exp	tonic	tonic	FALSE	soma
m2021-07_g3_imec0_225	m2021-07	g3	225	vgat	0.981227	0.992477	0.988108	-2.32026	1098.13	651.343	434.217	-5.58	6.51	-1.36	40.3471	Facial motor nucleus	VII	968	VII	exp	phasic	exp	FALSE	soma
m2021-07_g3_imec0_239	m2021-07	g3	239	vgat	0	0.243436	0.0528181	1.46764	1104.1	650.838	434.565	-5.64	6.51	-1.35	5.68261	Facial motor nucleus	VII	968	VII	insp	tonic	tonic	FALSE	axons
m2021-07_g3_imec0_241	m2021-07	g3	241	vgat	0	0.265966	0.0808432	-1.59333	1102.11	651.006	434.449	-5.62	6.51	-1.36	8.34713	Facial motor nucleus	VII	968	VII	exp	tonic	tonic	FALSE	axons
m2021-07_g3_imec0_245	m2021-07	g3	245	vgat	0	0.411168	0.192758	1.43246	1104.1	650.838	434.565	-5.64	6.51	-1.35	4.29665	Facial motor nucleus	VII	968	VII	insp	tonic	tonic	FALSE	axons
m2021-07_g3_imec0_261	m2021-07	g3	261	vgat	0.113582	0.461238	0.29723	-1.7492	1118.03	649.66	435.377	-5.78	6.5	-1.35	14.3532	Facial motor nucleus	VII	968	VII	exp	phasic	exp	FALSE	axons
m2021-07_g3_imec0_281	m2021-07	g3	281	vgat	0.367261	0.692183	0.550218	1.48716	1125.99	648.987	435.842	-5.86	6.49	-1.34	3.75189	Intermediate reticular nucleus	IRN	979	IRN	insp	phasic	insp	FALSE	axons
m2021-07_g3_imec0_282	m2021-07	g3	282	vgat	0	0.285105	0.0925453	-2.08002	1125.99	648.987	435.842	-5.86	6.49	-1.34	6.79189	Intermediate reticular nucleus	IRN	979	IRN	exp	tonic	tonic	FALSE	axons
m2021-07_g3_imec0_288	m2021-07	g3	288	vgat	0	0.331349	0.13026	-0.964228	1127.98	648.819	435.958	-5.88	6.49	-1.34	13.8978	Intermediate reticular nucleus	IRN	979	IRN	exp	tonic	tonic	FALSE	axons
m2021-07_g3_imec0_293	m2021-07	g3	293	vgat	0	0.29883	0.109327	-2.68485	1131.96	648.482	436.19	-5.92	6.48	-1.34	6.05767	Intermediate reticular nucleus	IRN	979	IRN	exp	tonic	tonic	FALSE	unknown
m2021-07_g3_imec0_301	m2021-07	g3	301	vgat	0.0549165	0.457744	0.268004	-1.74144	1137.93	647.978	436.538	-5.98	6.48	-1.33	14.1036	Intermediate reticular nucleus	IRN	979	IRN	exp	tonic	tonic	FALSE	axons
m2021-07_g3_imec0_305	m2021-07	g3	305	vgat	0	0.247277	0.0521295	-2.746	1137.93	647.978	436.538	-5.98	6.48	-1.33	1.22872	Intermediate reticular nucleus	IRN	979	IRN	exp	tonic	tonic	FALSE	axons
m2021-07_g3_imec0_310	m2021-07	g3	310	vgat	0	0.317037	0.0758129	2.26392	1139.92	647.81	436.654	-6	6.48	-1.33	4.21846	Intermediate reticular nucleus	IRN	979	IRN	insp	tonic	tonic	FALSE	axons
m2021-07_g3_imec0_316	m2021-07	g3	316	vgat	0	0.303081	0.0781652	1.92641	1143.89	647.473	436.886	-6.04	6.47	-1.33	8.72348	Intermediate reticular nucleus	IRN	979	IRN	insp	tonic	tonic	FALSE	axons
m2021-07_g3_imec0_324	m2021-07	g3	324	vgat	0.0110636	0.446026	0.240586	-1.88995	1149.86	646.968	437.235	-6.1	6.47	-1.33	9.56124	Intermediate reticular nucleus	IRN	979	IRN	exp	tonic	tonic	FALSE	axons
m2021-07_g3_imec0_333	m2021-07	g3	333	vgat	0.0673894	0.470338	0.281212	2.51871	1149.86	646.968	437.235	-6.1	6.47	-1.33	3.78282	Intermediate reticular nucleus	IRN	979	IRN	insp	tonic	tonic	FALSE	axons
m2021-07_g3_imec0_336	m2021-07	g3	336	vgat	0	0.422617	0.221137	1.94968	1149.86	646.968	437.235	-6.1	6.47	-1.33	2.31051	Intermediate reticular nucleus	IRN	979	IRN	insp	tonic	tonic	FALSE	axons
m2021-07_g3_imec0_334	m2021-07	g3	334	vgat	0.668806	0.863778	0.785015	1.17732	1153.84	646.632	437.467	-6.14	6.47	-1.33	5.4446	Intermediate reticular nucleus	IRN	979	IRN	insp	phasic	insp	TRUE	axons
m2021-07_g3_imec0_361	m2021-07	g3	361	vgat	0	0.296029	0.0955543	-2.18479	1165.78	645.622	438.163	-6.26	6.46	-1.32	8.23757	Intermediate reticular nucleus	IRN	979	IRN	exp	tonic	tonic	FALSE	axons
m2021-07_g3_imec0_363	m2021-07	g3	363	vgat	0.881242	0.952344	0.924456	-2.71677	1165.78	645.622	438.163	-6.26	6.46	-1.32	17.7911	Intermediate reticular nucleus	IRN	979	IRN	exp	phasic	exp	FALSE	soma
m2021-07_g3_imec0_366	m2021-07	g3	366	vgat	0.960017	0.981938	0.973097	-2.09278	1173.74	644.949	438.628	-6.34	6.45	-1.31	28.1656	Intermediate reticular nucleus	IRN	979	IRN	exp	phasic	exp	FALSE	axons
m2021-07_g3_imec0_367	m2021-07	g3	367	vgat	0.961369	0.984483	0.975484	1.4311	1171.75	645.118	438.511	-6.32	6.45	-1.31	8.8253	Intermediate reticular nucleus	IRN	979	IRN	insp	phasic	insp	FALSE	axons
m2021-07_g3_imec0_384	m2021-07	g3	384	vgat	0.0399325	0.436674	0.248707	3.05931	1171.75	645.118	438.511	-6.32	6.45	-1.31	0.354868	Intermediate reticular nucleus	IRN	979	IRN	insp	tonic	tonic	FALSE	axons
m2021-07_g3_imec0_368	m2021-07	g3	368	vgat	0.558285	0.796968	0.696408	2.08358	1169.76	645.286	438.395	-6.3	6.45	-1.32	0.709306	Intermediate reticular nucleus	IRN	979	IRN	insp	phasic	insp	FALSE	soma
m2021-07_g3_imec0_385	m2021-07	g3	385	vgat	0.941143	0.976267	0.962551	1.54593	1173.74	644.949	438.628	-6.34	6.45	-1.31	6.59556	Intermediate reticular nucleus	IRN	979	IRN	insp	phasic	insp	FALSE	soma
m2021-07_g3_imec0_376	m2021-07	g3	376	vgat	0.933555	0.972835	0.957421	-2.39921	1171.75	645.118	438.511	-6.32	6.45	-1.31	21.0291	Intermediate reticular nucleus	IRN	979	IRN	exp	phasic	exp	TRUE	soma
m2021-07_g3_imec0_395	m2021-07	g3	395	vgat	0	0.32121	0.0918476	0.396587	1177.72	644.613	438.86	-6.38	6.45	-1.31	3.57317	Intermediate reticular nucleus	IRN	979	IRN	insp	tonic	tonic	TRUE	soma
m2021-07_g3_imec0_413	m2021-07	g3	413	vgat	0.896071	0.956422	0.932476	-2.22884	1199.6	642.762	440.136	-6.6	6.43	-1.3	16.0077	Intermediate reticular nucleus	IRN	979	IRN	exp	phasic	exp	FALSE	axons
m2021-07_g3_imec0_414	m2021-07	g3	414	vgat	0	0.270796	0.0806607	1.96396	1197.61	642.93	440.02	-6.58	6.43	-1.3	0.592019	Intermediate reticular nucleus	IRN	979	IRN	insp	tonic	tonic	FALSE	axons
m2021-07_g3_imec0_416	m2021-07	g3	416	vgat	0.0417121	0.441879	0.252564	1.03372	1197.61	642.93	440.02	-6.58	6.43	-1.3	5.03904	Intermediate reticular nucleus	IRN	979	IRN	insp	tonic	tonic	FALSE	axons
m2021-07_g3_imec0_420	m2021-07	g3	420	vgat	0.898743	0.958428	0.934899	-2.05605	1203.58	642.426	440.369	-6.64	6.42	-1.3	7.2082	Intermediate reticular nucleus	IRN	979	IRN	exp	phasic	exp	FALSE	axons
m2021-07_g3_imec0_431	m2021-07	g3	431	vgat	0	0.398353	0.184092	1.69739	1205.57	642.257	440.485	-6.66	6.42	-1.3	0.878147	Intermediate reticular nucleus	IRN	979	IRN	insp	tonic	tonic	FALSE	soma
m2021-07_g3_imec0_435	m2021-07	g3	435	vgat	0.842596	0.934048	0.897582	-1.78613	1211.54	641.753	440.833	-6.72	6.42	-1.29	19.3751	Intermediate reticular nucleus	IRN	979	IRN	exp	phasic	exp	FALSE	unknown
m2021-07_g3_imec0_436	m2021-07	g3	436	vgat	0.879108	0.94728	0.919875	-1.90402	1211.54	641.753	440.833	-6.72	6.42	-1.29	14.8997	Intermediate reticular nucleus	IRN	979	IRN	exp	phasic	exp	FALSE	axons
m2021-07_g3_imec0_438	m2021-07	g3	438	vgat	0	0.326523	0.0904678	1.04398	1211.54	641.753	440.833	-6.72	6.42	-1.29	3.39616	Intermediate reticular nucleus	IRN	979	IRN	insp	tonic	tonic	FALSE	soma
m2021-07_g3_imec0_441	m2021-07	g3	441	vgat	0.84678	0.932389	0.897753	2.53239	1217.51	641.248	441.181	-6.78	6.41	-1.29	1.55609	Intermediate reticular nucleus	IRN	979	IRN	insp	phasic	insp	TRUE	axons
m2021-07_g3_imec0_445	m2021-07	g3	445	vgat	0.678497	0.86154	0.786736	-2.83071	1215.52	641.416	441.065	-6.76	6.41	-1.29	1.95091	Intermediate reticular nucleus	IRN	979	IRN	exp	phasic	exp	FALSE	soma
m2021-07_g3_imec0_447	m2021-07	g3	447	vgat	0.213712	0.550542	0.395335	-0.946272	1215.52	641.416	441.065	-6.76	6.41	-1.29	2.05961	Intermediate reticular nucleus	IRN	979	IRN	exp	phasic	exp	FALSE	axons
m2021-07_g3_imec0_446	m2021-07	g3	446	vgat	0.534656	0.762075	0.663418	2.67883	1215.52	641.416	441.065	-6.76	6.41	-1.29	0.736372	Intermediate reticular nucleus	IRN	979	IRN	insp	phasic	insp	FALSE	axons
m2021-07_g3_imec0_449	m2021-07	g3	449	vgat	0	0.27666	0.0760018	1.15336	1221.49	640.911	441.413	-6.81	6.41	-1.29	2.05832	Intermediate reticular nucleus	IRN	979	IRN	insp	tonic	tonic	FALSE	axons
m2021-07_g3_imec0_450	m2021-07	g3	450	vgat	0.83864	0.931589	0.894386	-1.93466	1217.51	641.248	441.181	-6.78	6.41	-1.29	8.81498	Intermediate reticular nucleus	IRN	979	IRN	exp	phasic	exp	TRUE	axons
m2021-07_g3_imec0_451	m2021-07	g3	451	vgat	0.0196804	0.385385	0.209861	-0.828756	1219.5	641.08	441.297	-6.79	6.41	-1.29	2.15155	Intermediate reticular nucleus	IRN	979	IRN	exp	tonic	tonic	FALSE	soma
m2021-07_g3_imec0_452	m2021-07	g3	452	vgat	0.666046	0.842724	0.768663	-2.37792	1219.5	641.08	441.297	-6.79	6.41	-1.29	3.11218	Intermediate reticular nucleus	IRN	979	IRN	exp	phasic	exp	FALSE	axons
m2021-07_g3_imec0_457	m2021-07	g3	457	vgat	0.87952	0.948038	0.920583	1.70761	1221.49	640.911	441.413	-6.81	6.41	-1.29	2.58461	Intermediate reticular nucleus	IRN	979	IRN	insp	phasic	insp	TRUE	soma
m2021-07_g3_imec0_459	m2021-07	g3	459	vgat	0.568786	0.775827	0.685949	1.69251	1221.49	640.911	441.413	-6.81	6.41	-1.29	0.302454	Intermediate reticular nucleus	IRN	979	IRN	insp	phasic	insp	FALSE	unknown
m2021-07_g3_imec0_471	m2021-07	g3	471	vgat	0	0.300745	0.067305	1.73989	1225.46	640.575	441.645	-6.85	6.41	-1.28	2.14682	Intermediate reticular nucleus	IRN	979	IRN	insp	tonic	tonic	FALSE	axons
m2021-07_g3_imec0_461	m2021-07	g3	461	vgat	0.713544	0.870608	0.805815	-2.38533	1223.48	640.743	441.529	-6.83	6.41	-1.28	3.18479	Intermediate reticular nucleus	IRN	979	IRN	exp	phasic	exp	FALSE	soma
m2021-07_g3_imec0_465	m2021-07	g3	465	vgat	0.147733	0.552837	0.367595	1.21336	1225.46	640.575	441.645	-6.85	6.41	-1.28	0.252618	Intermediate reticular nucleus	IRN	979	IRN	insp	phasic	insp	FALSE	axons
m2021-07_g3_imec0_467	m2021-07	g3	467	vgat	0.876564	0.937726	0.912087	2.68488	1225.46	640.575	441.645	-6.85	6.41	-1.28	2.5047	Intermediate reticular nucleus	IRN	979	IRN	insp	phasic	insp	TRUE	soma
m2021-07_g3_imec0_468	m2021-07	g3	468	vgat	0	0.290539	0.079133	0.423842	1227.45	640.407	441.762	-6.87	6.4	-1.28	11.629	Intermediate reticular nucleus	IRN	979	IRN	insp	tonic	tonic	FALSE	soma
m2021-07_g3_imec0_472	m2021-07	g3	472	vgat	0	0.247145	0.0488937	2.33376	1227.45	640.407	441.762	-6.87	6.4	-1.28	2.87589	Intermediate reticular nucleus	IRN	979	IRN	insp	tonic	tonic	FALSE	axons
m2021-07_g3_imec0_486	m2021-07	g3	486	vgat	0.620547	0.831816	0.744254	2.2202	1233.42	639.902	442.11	-6.93	6.4	-1.28	2.03641	Intermediate reticular nucleus	IRN	979	IRN	insp	phasic	insp	FALSE	soma
m2021-07_g3_imec0_487	m2021-07	g3	487	vgat	0.857438	0.936807	0.904685	1.10648	1231.43	640.07	441.994	-6.91	6.4	-1.28	2.9747	Intermediate reticular nucleus	IRN	979	IRN	insp	phasic	insp	FALSE	axons
m2021-07_g3_imec0_488	m2021-07	g3	488	vgat	0.231269	0.590968	0.427915	-2.25428	1237.4	639.565	442.342	-6.97	6.4	-1.28	0.552064	Intermediate reticular nucleus	IRN	979	IRN	exp	phasic	exp	FALSE	axons
m2021-07_g3_imec0_490	m2021-07	g3	490	vgat	0.921949	0.969511	0.95108	-2.20552	1237.4	639.565	442.342	-6.97	6.4	-1.28	10.594	Intermediate reticular nucleus	IRN	979	IRN	exp	phasic	exp	FALSE	axons
m2021-07_g3_imec0_504	m2021-07	g3	504	vgat	0.196905	0.544258	0.384089	0.639863	1249.34	638.556	443.038	-7.09	6.39	-1.27	4.28677	Medullary reticular nucleus dorsal part	MDRNd	987	MDRNd	insp	phasic	insp	FALSE	soma
m2021-07_g3_imec0_509	m2021-07	g3	509	vgat	0.790419	0.912014	0.863249	-2.10326	1249.34	638.556	443.038	-7.09	6.39	-1.27	2.03125	Medullary reticular nucleus dorsal part	MDRNd	987	MDRNd	exp	phasic	exp	FALSE	soma
m2021-07_g3_imec0_513	m2021-07	g3	513	vgat	0.867991	0.949877	0.918241	-2.99287	1247.35	638.724	442.922	-7.07	6.39	-1.27	4.74303	Medullary reticular nucleus dorsal part	MDRNd	987	MDRNd	exp	phasic	exp	FALSE	axons
m2021-07_g3_imec0_515	m2021-07	g3	515	vgat	0.474959	0.738616	0.624251	1.14509	1253.32	638.219	443.271	-7.13	6.38	-1.27	0.56796	Medullary reticular nucleus dorsal part	MDRNd	987	MDRNd	insp	phasic	insp	FALSE	soma
m2021-07_g3_imec0_522	m2021-07	g3	522	vgat	0.0541546	0.424043	0.248121	1.56337	1253.32	638.219	443.271	-7.13	6.38	-1.27	0.626389	Medullary reticular nucleus dorsal part	MDRNd	987	MDRNd	insp	tonic	tonic	FALSE	axons
m2021-07_g3_imec0_532	m2021-07	g3	532	vgat	0.120319	0.497038	0.321335	1.70245	1257.3	637.883	443.503	-7.17	6.38	-1.26	6.18699	Medullary reticular nucleus dorsal part	MDRNd	987	MDRNd	insp	phasic	insp	FALSE	axons
m2021-07_g3_imec0_538	m2021-07	g3	538	vgat	0.878414	0.946692	0.9192	-2.90787	1263.27	637.378	443.851	-7.23	6.37	-1.26	4.3757	Medullary reticular nucleus dorsal part	MDRNd	987	MDRNd	exp	phasic	exp	FALSE	soma
m2021-07_g3_imec0_539	m2021-07	g3	539	vgat	0.37173	0.684691	0.547049	-2.93275	1263.27	637.378	443.851	-7.23	6.37	-1.26	0.4438	Medullary reticular nucleus dorsal part	MDRNd	987	MDRNd	exp	phasic	exp	FALSE	soma
m2021-07_g3_imec0_555	m2021-07	g3	555	vgat	0.276888	0.65497	0.488532	-1.84799	1277.19	636.2	444.663	-7.37	6.36	-1.25	20.9509	Medullary reticular nucleus dorsal part	MDRNd	987	MDRNd	exp	phasic	exp	FALSE	axons
m2021-07_g3_imec0_563	m2021-07	g3	563	vgat	0.916199	0.961603	0.943147	-2.52361	1277.19	636.2	444.663	-7.37	6.36	-1.25	12.7465	Medullary reticular nucleus dorsal part	MDRNd	987	MDRNd	exp	phasic	exp	FALSE	axons
m2021-07_g3_imec0_559	m2021-07	g3	559	vgat	0	0.379336	0.152151	0.909561	1273.21	636.537	444.431	-7.33	6.37	-1.26	0.467858	Medullary reticular nucleus dorsal part	MDRNd	987	MDRNd	insp	tonic	tonic	FALSE	axons
m2021-07_g3_imec0_562	m2021-07	g3	562	vgat	0.987915	0.994743	0.992026	1.14581	1277.19	636.2	444.663	-7.37	6.36	-1.25	42.0609	Medullary reticular nucleus dorsal part	MDRNd	987	MDRNd	insp	phasic	insp	FALSE	soma
m2021-07_g3_imec0_568	m2021-07	g3	568	vgat	0.781015	0.894327	0.847032	-2.77733	1277.19	636.2	444.663	-7.37	6.36	-1.25	5.85747	Medullary reticular nucleus dorsal part	MDRNd	987	MDRNd	exp	phasic	exp	FALSE	axons
m2021-07_g3_imec0_572	m2021-07	g3	572	vgat	0.17105	0.506515	0.349952	1.87032	1283.16	635.696	445.012	-7.43	6.36	-1.25	12.1746	Medullary reticular nucleus dorsal part	MDRNd	987	MDRNd	insp	phasic	insp	FALSE	axons
m2021-07_g3_imec0_573	m2021-07	g3	573	vgat	0.389979	0.71402	0.574059	-3.10773	1285.15	635.527	445.128	-7.45	6.36	-1.25	7.478	Medullary reticular nucleus dorsal part	MDRNd	987	MDRNd	exp	phasic	exp	FALSE	soma
m2021-07_g3_imec0_577	m2021-07	g3	577	vgat	0.0273977	0.43934	0.244363	-1.4386	1289.13	635.191	445.36	-7.49	6.35	-1.25	6.39879	Medullary reticular nucleus dorsal part	MDRNd	987	MDRNd	exp	tonic	tonic	TRUE	soma
m2021-07_g3_imec0_580	m2021-07	g3	580	vgat	0.409208	0.7127	0.580791	1.43855	1291.12	635.023	445.476	-7.51	6.35	-1.25	5.23451	Medullary reticular nucleus dorsal part	MDRNd	987	MDRNd	insp	phasic	insp	FALSE	axons
m2021-07_g3_imec0_594	m2021-07	g3	594	vgat	0.977912	0.990973	0.985869	1.12295	1297.09	634.518	445.824	-7.57	6.35	-1.24	25.3382	Medullary reticular nucleus dorsal part	MDRNd	987	MDRNd	insp	phasic	insp	FALSE	axons
m2021-07_g3_imec0_597	m2021-07	g3	597	vgat	0.950879	0.977642	0.966816	0.312183	1297.09	634.518	445.824	-7.57	6.35	-1.24	16.3501	Medullary reticular nucleus dorsal part	MDRNd	987	MDRNd	insp	phasic	insp	TRUE	axons
m2021-07_g3_imec0_599	m2021-07	g3	599	vgat	0.796754	0.913968	0.866879	1.16339	1297.09	634.518	445.824	-7.57	6.35	-1.24	2.66538	Medullary reticular nucleus dorsal part	MDRNd	987	MDRNd	insp	phasic	insp	FALSE	axons
m2021-07_g3_imec0_603	m2021-07	g3	603	vgat	0	0.274145	0.0913671	1.32364	1297.09	634.518	445.824	-7.57	6.35	-1.24	0.419741	Medullary reticular nucleus dorsal part	MDRNd	987	MDRNd	insp	tonic	tonic	FALSE	soma
m2021-07_g3_imec0_595	m2021-07	g3	595	vgat	0.892451	0.965956	0.939167	1.09307	1299.08	634.35	445.94	-7.59	6.34	-1.24	27.4163	Medullary reticular nucleus dorsal part	MDRNd	987	MDRNd	insp	phasic	insp	FALSE	axons
m2021-07_g3_imec0_600	m2021-07	g3	600	vgat	0.082584	0.435099	0.26778	-2.22338	1297.09	634.518	445.824	-7.57	6.35	-1.24	0.800815	Medullary reticular nucleus dorsal part	MDRNd	987	MDRNd	exp	tonic	tonic	FALSE	axons
m2021-07_g3_imec0_608	m2021-07	g3	608	vgat	0.957156	0.980635	0.971162	1.64266	1303.06	634.013	446.172	-7.63	6.34	-1.24	7.37188	Medullary reticular nucleus dorsal part	MDRNd	987	MDRNd	insp	phasic	insp	TRUE	soma
m2021-07_g3_imec0_610	m2021-07	g3	610	vgat	0.893522	0.950203	0.926982	-1.80824	1303.06	634.013	446.172	-7.63	6.34	-1.24	31.9308	Medullary reticular nucleus dorsal part	MDRNd	987	MDRNd	exp	phasic	exp	FALSE	axons
m2021-07_g3_imec0_611	m2021-07	g3	611	vgat	0.784008	0.899899	0.852078	2.78647	1303.06	634.013	446.172	-7.63	6.34	-1.24	1.44869	Medullary reticular nucleus dorsal part	MDRNd	987	MDRNd	insp	phasic	insp	FALSE	axons
m2021-07_g3_imec0_614	m2021-07	g3	614	vgat	0.868669	0.942294	0.912603	-1.42007	1301.07	634.182	446.056	-7.61	6.34	-1.24	4.47322	Medullary reticular nucleus dorsal part	MDRNd	987	MDRNd	exp	phasic	exp	FALSE	soma
m2021-07_g3_imec0_621	m2021-07	g3	621	vgat	0.693357	0.837297	0.7752	-1.79103	1309.02	633.509	446.521	-7.69	6.34	-1.23	4.39203	Medullary reticular nucleus dorsal part	MDRNd	987	MDRNd	exp	phasic	exp	FALSE	soma
m2021-07_g3_imec0_624	m2021-07	g3	624	vgat	0.587414	0.802768	0.711408	-2.76718	1309.02	633.509	446.521	-7.69	6.34	-1.23	1.12991	Medullary reticular nucleus dorsal part	MDRNd	987	MDRNd	exp	phasic	exp	FALSE	axons
m2021-07_g3_imec0_631	m2021-07	g3	631	vgat	0.810547	0.914591	0.872095	1.89997	1313	633.172	446.753	-7.73	6.33	-1.23	1.34386	Medullary reticular nucleus dorsal part	MDRNd	987	MDRNd	insp	phasic	insp	FALSE	soma
m2021-07_g3_imec0_635	m2021-07	g3	635	vgat	0	0.294569	0.0636834	1.54862	1316.98	632.836	446.985	-7.77	6.33	-1.23	6.57622	Medullary reticular nucleus dorsal part	MDRNd	987	MDRNd	insp	tonic	tonic	FALSE	axons
m2021-07_g3_imec0_644	m2021-07	g3	644	vgat	0	0.293098	0.0929677	-1.99152	1320.96	632.499	447.217	-7.81	6.32	-1.23	8.10138					exp	tonic	tonic	FALSE	soma
m2021-07_g3_imec0_661	m2021-07	g3	661	vgat	0	0.293136	0.0360058	-2.82985	1326.93	631.994	447.565	-7.87	6.32	-1.22	1.73868					exp	tonic	tonic	FALSE	axons
m2021-07_g3_imec0_665	m2021-07	g3	665	vgat	0	0.365587	0.159703	1.17682	1332.9	631.49	447.914	-7.93	6.31	-1.22	2.28817					insp	tonic	tonic	FALSE	axons
m2021-07_g3_imec0_677	m2021-07	g3	677	vgat	0	0.414718	0.204136	-0.466404	1342.85	630.648	448.494	-8.03	6.31	-1.22	5.48756					exp	tonic	tonic	FALSE	axons
m2021-07_g3_imec0_694	m2021-07	g3	694	vgat	0	0.280561	0.0601247	-2.09051	1356.77	629.471	449.306	-8.17	6.29	-1.21	19.6569					exp	tonic	tonic	FALSE	soma
m2021-07_g4_imec0_008	m2021-07	g4	8	vgat	0.112068	0.533885	0.339964	-1.41985	1008.78	659.915	408.567	-4.69	6.6	-1.61	7.55392	Superior olivary complex lateral part	SOCl	906	SOCl	exp	phasic	exp	FALSE	axons
m2021-07_g4_imec0_033	m2021-07	g4	33	vgat	0	0.312228	0.11948	1.52272	1012.75	659.557	408.868	-4.73	6.6	-1.61	1.11085	Superior olivary complex lateral part	SOCl	906	SOCl	insp	tonic	tonic	FALSE	axons
m2021-07_g4_imec0_050	m2021-07	g4	50	vgat	0.653446	0.851125	0.770173	0.911923	1018.71	659.019	409.318	-4.79	6.59	-1.61	2.94807	Superior olivary complex lateral part	SOCl	906	SOCl	insp	phasic	insp	FALSE	axons
m2021-07_g4_imec0_062	m2021-07	g4	62	vgat	0	0.259659	0.0429087	-2.46583	1020.7	658.84	409.469	-4.81	6.59	-1.61	0.58313	Superior olivary complex lateral part	SOCl	906	SOCl	exp	tonic	tonic	FALSE	axons
m2021-07_g4_imec0_069	m2021-07	g4	69	vgat			0	1.5708	1020.7	658.84	409.469	-4.81	6.59	-1.61	0.180178	Superior olivary complex lateral part	SOCl	906	SOCl	insp		insp	FALSE	axons
m2021-07_g4_imec0_082	m2021-07	g4	82	vgat			0	1.5708	1016.73	659.198	409.168	-4.77	6.59	-1.61	0.137584	Superior olivary complex lateral part	SOCl	906	SOCl	insp		insp	FALSE	axons
m2021-07_g4_imec0_094	m2021-07	g4	94	vgat	0	0.256518	0.0679738	1.63279	1024.67	658.481	409.769	-4.85	6.58	-1.6	6.99756	Superior olivary complex lateral part	SOCl	906	SOCl	insp	tonic	tonic	FALSE	soma
m2021-07_g4_imec0_101	m2021-07	g4	101	vgat			0	1.5708	1026.66	658.302	409.919	-4.87	6.58	-1.6	0.186963	Superior olivary complex lateral part	SOCl	906	SOCl	insp		insp	FALSE	axons
m2021-07_g4_imec0_108	m2021-07	g4	108	vgat	0	0.350547	0.148413	-0.938082	1026.66	658.302	409.919	-4.87	6.58	-1.6	0.235966	Superior olivary complex lateral part	SOCl	906	SOCl	exp	tonic	tonic	FALSE	axons
m2021-07_g4_imec0_112	m2021-07	g4	112	vgat	0	0.248069	0.0441296	1.48958	1036.59	657.405	410.67	-4.97	6.57	-1.59	4.20856	Pons	P	884	P	insp	tonic	tonic	FALSE	soma
m2021-07_g4_imec0_146	m2021-07	g4	146	vgat	0.559442	0.810453	0.706512	1.25066	1040.56	657.047	410.971	-5.01	6.57	-1.59	2.69061	Facial motor nucleus	VII	968	VII	insp	phasic	insp	FALSE	soma
m2021-07_g4_imec0_168	m2021-07	g4	168	vgat	0.978711	0.992194	0.987098	-2.06038	1054.47	655.792	412.023	-5.14	6.56	-1.58	33.4823	Facial motor nucleus	VII	968	VII	exp	phasic	exp	FALSE	soma
m2021-07_g4_imec0_165	m2021-07	g4	165	vgat	0.386983	0.696366	0.560957	0.306555	1050.49	656.15	411.722	-5.1	6.56	-1.58	2.04793	Facial motor nucleus	VII	968	VII	insp	phasic	insp	FALSE	soma
m2021-07_g4_imec0_171	m2021-07	g4	171	vgat	0.339833	0.653098	0.513368	1.44103	1052.48	655.971	411.872	-5.12	6.56	-1.58	0.864706	Facial motor nucleus	VII	968	VII	insp	phasic	insp	FALSE	soma
m2021-07_g4_imec0_175	m2021-07	g4	175	vgat			0	1.5708	1052.48	655.971	411.872	-5.12	6.56	-1.58	0.182063	Facial motor nucleus	VII	968	VII	insp		insp	FALSE	axons
m2021-07_g4_imec0_195	m2021-07	g4	195	vgat	0.0803288	0.438749	0.26882	-2.15287	1058.44	655.433	412.323	-5.18	6.55	-1.58	0.38222	Facial motor nucleus	VII	968	VII	exp	tonic	tonic	FALSE	axons
m2021-07_g4_imec0_179	m2021-07	g4	179	vgat	0.703749	0.874839	0.805477	-1.86762	1060.43	655.254	412.473	-5.2	6.55	-1.58	4.80828	Facial motor nucleus	VII	968	VII	exp	phasic	exp	FALSE	soma
m2021-07_g4_imec0_197	m2021-07	g4	197	vgat	0.985935	0.995073	0.99167	-1.51158	1060.43	655.254	412.473	-5.2	6.55	-1.58	25.4361	Facial motor nucleus	VII	968	VII	exp	phasic	exp	FALSE	soma
m2021-07_g4_imec0_180	m2021-07	g4	180	vgat	0.739748	0.894692	0.832873	-2.35026	1058.44	655.433	412.323	-5.18	6.55	-1.58	1.75994	Facial motor nucleus	VII	968	VII	exp	phasic	exp	FALSE	axons
m2021-07_g4_imec0_183	m2021-07	g4	183	vgat	0	0.317342	0.12703	-0.477057	1056.45	655.612	412.173	-5.16	6.56	-1.58	4.19311	Facial motor nucleus	VII	968	VII	exp	tonic	tonic	FALSE	soma
m2021-07_g4_imec0_186	m2021-07	g4	186	vgat	0.0713384	0.541103	0.326215	-0.985226	1056.45	655.612	412.173	-5.16	6.56	-1.58	1.5809	Facial motor nucleus	VII	968	VII	exp	tonic	tonic	FALSE	soma
m2021-07_g4_imec0_206	m2021-07	g4	206	vgat	0	0.286687	0.0800533	0.641009	1064.4	654.895	412.774	-5.24	6.55	-1.57	1.00681	Facial motor nucleus	VII	968	VII	insp	tonic	tonic	FALSE	soma
m2021-07_g4_imec0_209	m2021-07	g4	209	vgat	0	0.344023	0.149885	3.12487	1064.4	654.895	412.774	-5.24	6.55	-1.57	0.637786	Facial motor nucleus	VII	968	VII	insp	tonic	tonic	FALSE	axons
m2021-07_g4_imec0_216	m2021-07	g4	216	vgat	0	0.286886	0.0997195	-2.21138	1070.36	654.357	413.224	-5.3	6.54	-1.57	0.343394	Facial motor nucleus	VII	968	VII	exp	tonic	tonic	FALSE	axons
m2021-07_g4_imec0_230	m2021-07	g4	230	vgat	0.76478	0.906399	0.850318	1.62646	1078.3	653.64	413.825	-5.38	6.54	-1.56	1.91034	Facial motor nucleus	VII	968	VII	insp	phasic	insp	FALSE	axons
m2021-07_g4_imec0_237	m2021-07	g4	237	vgat	0	0.348387	0.13877	-2.1266	1082.27	653.282	414.126	-5.42	6.53	-1.56	3.09319	Facial motor nucleus	VII	968	VII	exp	tonic	tonic	FALSE	axons
m2021-07_g4_imec0_264	m2021-07	g4	264	vgat	0	0.290841	0.0967646	-1.18601	1090.22	652.564	414.727	-5.5	6.53	-1.55	0.207695	Facial motor nucleus	VII	968	VII	exp	tonic	tonic	FALSE	axons
m2021-07_g4_imec0_293	m2021-07	g4	293	vgat	0.00034983	0.358452	0.185554	1.15126	1106.11	651.13	415.929	-5.66	6.51	-1.54	3.79958	Facial motor nucleus	VII	968	VII	insp	tonic	tonic	FALSE	axons
m2021-07_g4_imec0_292	m2021-07	g4	292	vgat	0.682187	0.87421	0.797581	1.63788	1108.1	650.951	416.079	-5.68	6.51	-1.54	9.12427	Facial motor nucleus	VII	968	VII	insp	phasic	insp	FALSE	axons
m2021-07_g4_imec0_299	m2021-07	g4	299	vgat	0	0.293742	0.106959	1.44012	1104.12	651.309	415.778	-5.64	6.51	-1.54	0.330578	Facial motor nucleus	VII	968	VII	insp	tonic	tonic	FALSE	axons
m2021-07_g4_imec0_309	m2021-07	g4	309	vgat	0	0.397526	0.171966	-0.669712	1112.07	650.592	416.379	-5.72	6.51	-1.54	4.62094	Facial motor nucleus	VII	968	VII	exp	tonic	tonic	FALSE	axons
m2021-07_g4_imec0_315	m2021-07	g4	315	vgat	0	0.344155	0.119932	0.383893	1110.08	650.771	416.229	-5.7	6.51	-1.54	0.456477	Facial motor nucleus	VII	968	VII	insp	tonic	tonic	FALSE	soma
m2021-07_g4_imec0_323	m2021-07	g4	323	vgat	0	0.342855	0.131269	-3.01923	1114.05	650.413	416.53	-5.74	6.5	-1.53	3.46485	Facial motor nucleus	VII	968	VII	exp	tonic	tonic	FALSE	axons
m2021-07_g4_imec0_348	m2021-07	g4	348	vgat	0.800043	0.910569	0.865482	1.39547	1120.01	649.875	416.98	-5.8	6.5	-1.53	1.04149	Facial motor nucleus	VII	968	VII	insp	phasic	insp	FALSE	soma
m2021-07_g4_imec0_366	m2021-07	g4	366	vgat	0	0.292505	0.114583	2.57729	1137.89	648.261	418.332	-5.98	6.48	-1.52	4.82222	Parvicellular reticular nucleus	PARN	989	PARN	insp	tonic	tonic	FALSE	soma
m2021-07_g4_imec0_370	m2021-07	g4	370	vgat	0.696666	0.867364	0.797448	1.27617	1139.88	648.082	418.483	-6	6.48	-1.52	0.782909	Parvicellular reticular nucleus	PARN	989	PARN	insp	phasic	insp	FALSE	axons
m2021-07_g4_imec0_382	m2021-07	g4	382	vgat	0.991622	0.996619	0.994676	1.54717	1145.84	647.544	418.933	-6.06	6.48	-1.51	12.692	Parvicellular reticular nucleus	PARN	989	PARN	insp	phasic	insp	FALSE	soma
m2021-07_g4_imec0_394	m2021-07	g4	394	vgat	0	0.364436	0.167916	1.96146	1161.73	646.11	420.135	-6.22	6.46	-1.5	1.22054	Parvicellular reticular nucleus	PARN	989	PARN	insp	tonic	tonic	FALSE	axons
m2021-07_g4_imec0_410	m2021-07	g4	410	vgat	0.00607949	0.434222	0.23132	1.00662	1175.63	644.855	421.187	-6.36	6.45	-1.49	0.370911	Parvicellular reticular nucleus	PARN	989	PARN	insp	tonic	tonic	FALSE	axons
m2021-07_g4_imec0_408	m2021-07	g4	408	vgat	0.169163	0.534602	0.365904	1.64719	1173.64	645.034	421.036	-6.34	6.45	-1.49	0.429337	Parvicellular reticular nucleus	PARN	989	PARN	insp	phasic	insp	FALSE	axons
m2021-07_g4_imec0_409	m2021-07	g4	409	vgat	0.294922	0.674142	0.50881	1.59604	1173.64	645.034	421.036	-6.34	6.45	-1.49	0.199026	Parvicellular reticular nucleus	PARN	989	PARN	insp	phasic	insp	FALSE	axons
m2021-07_g4_imec0_417	m2021-07	g4	417	vgat	0.720706	0.87617	0.81241	-2.48417	1185.56	643.958	421.938	-6.46	6.44	-1.48	3.58284	Linear nucleus of the medulla	LIN	981	LIN	exp	phasic	exp	FALSE	axons
m2021-07_g4_imec0_418	m2021-07	g4	418	vgat	0.596626	0.819815	0.726876	-2.39526	1185.56	643.958	421.938	-6.46	6.44	-1.48	2.30764	Linear nucleus of the medulla	LIN	981	LIN	exp	phasic	exp	FALSE	soma
m2021-07_g4_imec0_423	m2021-07	g4	423	vgat			0	1.5708	1187.55	643.779	422.088	-6.48	6.44	-1.48	0.131176	Linear nucleus of the medulla	LIN	981	LIN	insp		insp	FALSE	axons
m2021-07_g4_imec0_427	m2021-07	g4	427	vgat	0	0.300669	0.0774165	-0.972042	1195.49	643.062	422.689	-6.55	6.43	-1.47	1.62387	Linear nucleus of the medulla	LIN	981	LIN	exp	tonic	tonic	FALSE	soma
m2021-07_g4_imec0_429	m2021-07	g4	429	vgat	0.420094	0.682352	0.565345	0.692224	1195.49	643.062	422.689	-6.55	6.43	-1.47	0.928786	Linear nucleus of the medulla	LIN	981	LIN	insp	phasic	insp	FALSE	soma
m2021-07_g4_imec0_431	m2021-07	g4	431	vgat	0	0.384017	0.172672	-0.944866	1195.49	643.062	422.689	-6.55	6.43	-1.47	2.95674	Linear nucleus of the medulla	LIN	981	LIN	exp	tonic	tonic	FALSE	soma
m2021-07_g4_imec0_433	m2021-07	g4	433	vgat	0.417825	0.710954	0.583057	1.55306	1195.49	643.062	422.689	-6.55	6.43	-1.47	2.69665	Linear nucleus of the medulla	LIN	981	LIN	insp	phasic	insp	FALSE	soma
m2021-07_g4_imec0_452	m2021-07	g4	452	vgat	0.330161	0.646658	0.505206	0.708576	1199.46	642.703	422.99	-6.59	6.43	-1.47	1.69322	Linear nucleus of the medulla	LIN	981	LIN	insp	phasic	insp	FALSE	soma
m2021-07_g4_imec0_450	m2021-07	g4	450	vgat	0.0564021	0.461822	0.271093	1.01106	1197.48	642.883	422.839	-6.57	6.43	-1.47	0.23295	Linear nucleus of the medulla	LIN	981	LIN	insp	tonic	tonic	FALSE	axons
m2021-07_g4_imec0_451	m2021-07	g4	451	vgat	0	0.331115	0.127333	2.85533	1197.48	642.883	422.839	-6.57	6.43	-1.47	0.285722	Linear nucleus of the medulla	LIN	981	LIN	insp	tonic	tonic	FALSE	axons
m2021-07_g4_imec0_443	m2021-07	g4	443	vgat	0.0699782	0.417641	0.25192	1.28789	1195.49	643.062	422.689	-6.55	6.43	-1.47	0.261221	Linear nucleus of the medulla	LIN	981	LIN	insp	tonic	tonic	FALSE	axons
m2021-07_g4_imec0_453	m2021-07	g4	453	vgat	0.502361	0.779787	0.663278	-2.52646	1203.44	642.345	423.29	-6.63	6.42	-1.47	0.645325	Linear nucleus of the medulla	LIN	981	LIN	exp	phasic	exp	FALSE	soma
m2021-07_g4_imec0_459	m2021-07	g4	459	vgat	0.925462	0.966677	0.950057	1.45449	1201.45	642.524	423.14	-6.61	6.43	-1.47	5.6628	Linear nucleus of the medulla	LIN	981	LIN	insp	phasic	insp	FALSE	axons
m2021-07_g4_imec0_465	m2021-07	g4	465	vgat	0.235031	0.567418	0.414976	-2.06607	1203.44	642.345	423.29	-6.63	6.42	-1.47	0.941225	Linear nucleus of the medulla	LIN	981	LIN	exp	phasic	exp	FALSE	axons
m2021-07_g4_imec0_471	m2021-07	g4	471	vgat	0.952798	0.976654	0.966769	1.14659	1207.41	641.986	423.59	-6.67	6.42	-1.46	9.14801	Linear nucleus of the medulla	LIN	981	LIN	insp	phasic	insp	FALSE	soma
m2021-07_g4_imec0_479	m2021-07	g4	479	vgat	0.562244	0.799748	0.699852	1.48403	1211.38	641.627	423.891	-6.71	6.42	-1.46	3.05323	Parvicellular reticular nucleus	PARN	989	PARN	insp	phasic	insp	FALSE	soma
m2021-07_g4_imec0_480	m2021-07	g4	480	vgat	0.161655	0.507527	0.346305	1.65271	1215.35	641.269	424.191	-6.75	6.41	-1.46	2.959	Parvicellular reticular nucleus	PARN	989	PARN	insp	phasic	insp	FALSE	soma
m2021-07_g4_imec0_489	m2021-07	g4	489	vgat	0	0.276035	0.0578451	-0.949853	1217.34	641.09	424.342	-6.77	6.41	-1.46	3.88967	Parvicellular reticular nucleus	PARN	989	PARN	exp	tonic	tonic	FALSE	soma
m2021-07_g4_imec0_494	m2021-07	g4	494	vgat	0	0.36724	0.133026	-2.04546	1225.29	640.372	424.943	-6.85	6.4	-1.45	6.26591	Parvicellular reticular nucleus	PARN	989	PARN	exp	tonic	tonic	FALSE	soma
m2021-07_g4_imec0_495	m2021-07	g4	495	vgat	0	0.452645	0.234202	1.10754	1225.29	640.372	424.943	-6.85	6.4	-1.45	0.862067	Parvicellular reticular nucleus	PARN	989	PARN	insp	tonic	tonic	FALSE	soma
m2021-07_g4_imec0_504	m2021-07	g4	504	vgat			0	1.5708	1225.29	640.372	424.943	-6.85	6.4	-1.45	0.174524	Parvicellular reticular nucleus	PARN	989	PARN	insp		insp	FALSE	axons
m2021-07_g4_imec0_509	m2021-07	g4	509	vgat	0.41783	0.740546	0.603335	-1.81751	1227.27	640.193	425.093	-6.87	6.4	-1.45	1.24655	Parvicellular reticular nucleus	PARN	989	PARN	exp	phasic	exp	FALSE	soma
m2021-07_g4_imec0_516	m2021-07	g4	516	vgat	0.947617	0.975966	0.964468	-1.7802	1231.25	639.835	425.393	-6.91	6.4	-1.45	9.96108	Parvicellular reticular nucleus	PARN	989	PARN	exp	phasic	exp	FALSE	soma
m2021-07_g4_imec0_515	m2021-07	g4	515	vgat	0.802167	0.925875	0.877933	1.51722	1233.23	639.655	425.543	-6.93	6.4	-1.44	7.19244	Parvicellular reticular nucleus	PARN	989	PARN	insp	phasic	insp	FALSE	soma
m2021-07_g4_imec0_528	m2021-07	g4	528	vgat	0	0.280202	0.0708616	0.242268	1237.2	639.297	425.844	-6.97	6.39	-1.44	8.75373	Parvicellular reticular nucleus	PARN	989	PARN	insp	tonic	tonic	FALSE	soma
m2021-07_g4_imec0_534	m2021-07	g4	534	vgat	0.515438	0.760807	0.655064	-1.78914	1235.22	639.476	425.694	-6.95	6.39	-1.44	3.66576	Parvicellular reticular nucleus	PARN	989	PARN	exp	phasic	exp	FALSE	soma
m2021-07_g4_imec0_537	m2021-07	g4	537	vgat	0	0.24885	0.0308367	-1.84945	1235.22	639.476	425.694	-6.95	6.39	-1.44	0.426699	Parvicellular reticular nucleus	PARN	989	PARN	exp	tonic	tonic	FALSE	soma
m2021-07_g4_imec0_562	m2021-07	g4	562	vgat	0.0315084	0.414887	0.232196	1.06272	1235.22	639.476	425.694	-6.95	6.39	-1.44	0.192994	Parvicellular reticular nucleus	PARN	989	PARN	insp	tonic	tonic	FALSE	axons
m2021-07_g4_imec0_580	m2021-07	g4	580	vgat	0	0.355259	0.1446	-2.01126	1239.19	639.117	425.994	-6.99	6.39	-1.44	5.32619	Parvicellular reticular nucleus	PARN	989	PARN	exp	tonic	tonic	FALSE	axons
m2021-07_g4_imec0_567	m2021-07	g4	567	vgat	0.16051	0.54042	0.365595	2.51432	1241.18	638.938	426.144	-7.01	6.39	-1.44	14.8542	Parvicellular reticular nucleus	PARN	989	PARN	insp	phasic	insp	TRUE	soma
m2021-07_g4_imec0_574	m2021-07	g4	574	vgat	0.922076	0.964883	0.947575	1.86043	1239.19	639.117	425.994	-6.99	6.39	-1.44	2.05207	Parvicellular reticular nucleus	PARN	989	PARN	insp	phasic	insp	FALSE	soma
m2021-07_g4_imec0_570	m2021-07	g4	570	vgat	0	0.403507	0.191904	1.93343	1243.16	638.759	426.295	-7.03	6.39	-1.44	10.3802	Medullary reticular nucleus dorsal part	MDRNd	987	MDRNd	insp	tonic	tonic	FALSE	unknown
m2021-07_g4_imec0_612	m2021-07	g4	612	vgat	0.658022	0.849479	0.770598	-1.68907	1243.16	638.759	426.295	-7.03	6.39	-1.44	2.7268	Medullary reticular nucleus dorsal part	MDRNd	987	MDRNd	exp	phasic	exp	FALSE	soma
m2021-07_g4_imec0_620	m2021-07	g4	620	vgat	0.876389	0.953394	0.923733	1.66058	1247.14	638.4	426.595	-7.07	6.38	-1.43	1.43276	Medullary reticular nucleus dorsal part	MDRNd	987	MDRNd	insp	phasic	insp	FALSE	soma
m2021-07_g4_imec0_639	m2021-07	g4	639	vgat	0	0.328859	0.112672	1.2119	1253.09	637.862	427.046	-7.13	6.38	-1.43	1.12216	Medullary reticular nucleus dorsal part	MDRNd	987	MDRNd	insp	tonic	tonic	FALSE	axons
m2021-07_g4_imec0_641	m2021-07	g4	641	vgat	0	0.372052	0.159887	-0.318495	1259.05	637.324	427.497	-7.19	6.37	-1.43	9.78241	Medullary reticular nucleus dorsal part	MDRNd	987	MDRNd	exp	tonic	tonic	FALSE	soma
m2021-07_g4_imec0_651	m2021-07	g4	651	vgat	0.937069	0.970986	0.957199	1.54089	1259.05	637.324	427.497	-7.19	6.37	-1.43	2.45314	Medullary reticular nucleus dorsal part	MDRNd	987	MDRNd	insp	phasic	insp	FALSE	soma
m2021-07_g4_imec0_654	m2021-07	g4	654	vgat	0	0.272434	0.0793956	-0.882113	1263.03	636.966	427.797	-7.23	6.37	-1.42	0.417275	Medullary reticular nucleus dorsal part	MDRNd	987	MDRNd	exp	tonic	tonic	FALSE	axons
m2021-07_g4_imec0_660	m2021-07	g4	660	vgat	0	0.269546	0.0488418	1.91024	1259.05	637.324	427.497	-7.19	6.37	-1.43	0.694705	Medullary reticular nucleus dorsal part	MDRNd	987	MDRNd	insp	tonic	tonic	FALSE	axons
m2021-07_g4_imec0_661	m2021-07	g4	661	vgat			0	1.5708	1261.04	637.145	427.647	-7.21	6.37	-1.42	0.143238	Medullary reticular nucleus dorsal part	MDRNd	987	MDRNd	insp		insp	FALSE	axons
m2021-07_g4_imec0_664	m2021-07	g4	664	vgat	0.154879	0.551579	0.369973	1.29935	1267	636.607	428.097	-7.27	6.37	-1.42	0.867344	Medullary reticular nucleus dorsal part	MDRNd	987	MDRNd	insp	phasic	insp	FALSE	unknown
m2021-07_g4_imec0_673	m2021-07	g4	673	vgat	0.937731	0.975646	0.960971	1.39361	1267	636.607	428.097	-7.27	6.37	-1.42	12.0022	Medullary reticular nucleus dorsal part	MDRNd	987	MDRNd	insp	phasic	insp	TRUE	soma
m2021-07_g4_imec0_714	m2021-07	g4	714	vgat	0.238005	0.63751	0.460789	1.60539	1274.94	635.89	428.698	-7.35	6.36	-1.41	6.5162	Medullary reticular nucleus dorsal part	MDRNd	987	MDRNd	insp	phasic	insp	FALSE	soma
m2021-07_g4_imec0_707	m2021-07	g4	707	vgat	0	0.370777	0.17118	2.98687	1272.96	636.069	428.548	-7.33	6.36	-1.41	6.51696	Medullary reticular nucleus dorsal part	MDRNd	987	MDRNd	insp	tonic	tonic	TRUE	soma
m2021-07_g4_imec0_744	m2021-07	g4	744	vgat	0	0.361317	0.151947	1.67658	1280.9	635.352	429.149	-7.41	6.35	-1.41	0.221642	Medullary reticular nucleus dorsal part	MDRNd	987	MDRNd	insp	tonic	tonic	FALSE	soma
m2021-07_g4_imec0_780	m2021-07	g4	780	vgat	0.147499	0.529816	0.353323	-1.43872	1288.85	634.635	429.75	-7.49	6.35	-1.4	12.1662	Medullary reticular nucleus dorsal part	MDRNd	987	MDRNd	exp	phasic	exp	FALSE	soma
m2021-07_g4_imec0_805	m2021-07	g4	805	vgat	0	0.277802	0.0654112	1.74593	1298.78	633.739	430.501	-7.59	6.34	-1.39	0.360357	Medullary reticular nucleus dorsal part	MDRNd	987	MDRNd	insp	tonic	tonic	FALSE	soma
m2021-07_g4_imec0_821	m2021-07	g4	821	vgat	0	0.345443	0.159201	-2.73652	1298.78	633.739	430.501	-7.59	6.34	-1.39	8.60748	Medullary reticular nucleus dorsal part	MDRNd	987	MDRNd	exp	tonic	tonic	TRUE	soma
m2021-07_g4_imec0_824	m2021-07	g4	824	vgat	0	0.264418	0.0858115	3.06188	1296.79	633.918	430.351	-7.57	6.34	-1.4	0.212595	Medullary reticular nucleus dorsal part	MDRNd	987	MDRNd	insp	tonic	tonic	FALSE	soma
m2021-07_g4_imec0_915	m2021-07	g4	915	vgat	0	0.335151	0.137721	2.34712	1354.39	628.718	434.708	-8.14	6.29	-1.35	0.254059					insp	tonic	tonic	FALSE	soma
m2021-08_g0_imec0_325	m2021-08	g0	325	vgat	0	0.203406	0.0124905	0.352407	1158.46	733.985	446.389	-6.18	7.34	-1.24	20.922	Medulla	MY	936	MY	insp	tonic	tonic	FALSE	axons
m2021-08_g0_imec0_349	m2021-08	g0	349	vgat	0	0.345716	0.13638	0.962506	1160.46	733.914	446.475	-6.2	7.34	-1.24	1.76464	Medulla	MY	936	MY	insp	tonic	tonic	FALSE	soma
m2021-08_g0_imec0_368	m2021-08	g0	368	vgat	0	0.313863	0.152972	1.91	1160.46	733.914	446.475	-6.2	7.34	-1.24	0.764467	Medulla	MY	936	MY	insp	tonic	tonic	FALSE	axons
m2021-08_g0_imec0_327	m2021-08	g0	327	vgat	0	0.263475	0.0653052	-0.601422	1158.46	733.985	446.389	-6.18	7.34	-1.24	2.91761	Medulla	MY	936	MY	exp	tonic	tonic	FALSE	axons
m2021-08_g0_imec0_333	m2021-08	g0	333	vgat	0	0.344445	0.107188	-2.97845	1158.46	733.985	446.389	-6.18	7.34	-1.24	0.57223	Medulla	MY	936	MY	exp	tonic	tonic	FALSE	axons
m2021-08_g0_imec0_344	m2021-08	g0	344	vgat	0	0.239069	0.0709092	1.97189	1160.46	733.914	446.475	-6.2	7.34	-1.24	0.442279	Medulla	MY	936	MY	insp	tonic	tonic	FALSE	axons
m2021-08_g0_imec0_348	m2021-08	g0	348	vgat	0	0.264413	0.0560804	-2.78496	1164.45	733.773	446.648	-6.24	7.34	-1.23	7.57476	Medulla	MY	936	MY	exp	tonic	tonic	FALSE	axons
m2021-08_g0_imec0_350	m2021-08	g0	350	vgat	0	0.348311	0.149419	0.6493	1162.45	733.843	446.562	-6.22	7.34	-1.23	1.23274	Medulla	MY	936	MY	insp	tonic	tonic	FALSE	unknown
m2021-08_g0_imec0_352	m2021-08	g0	352	vgat	0	0.360061	0.141304	-0.754942	1162.45	733.843	446.562	-6.22	7.34	-1.23	2.33418	Medulla	MY	936	MY	exp	tonic	tonic	FALSE	unknown
m2021-08_g0_imec0_369	m2021-08	g0	369	vgat	0	0.233124	0.0698649	-1.41606	1162.45	733.843	446.562	-6.22	7.34	-1.23	0.749679	Medulla	MY	936	MY	exp	tonic	tonic	FALSE	axons
m2021-08_g0_imec0_398	m2021-08	g0	398	vgat	0	0.255356	0.0663061	1.14436	1168.44	733.631	446.821	-6.28	7.34	-1.23	3.16003	Medulla	MY	936	MY	insp	tonic	tonic	FALSE	axons
m2021-08_g0_imec0_449	m2021-08	g0	449	vgat	0	0.299087	0.0689261	0.194881	1168.44	733.631	446.821	-6.28	7.34	-1.23	0.657818	Medulla	MY	936	MY	insp	tonic	tonic	FALSE	soma
m2021-08_g0_imec0_403	m2021-08	g0	403	vgat	0	0.388454	0.16894	0.90907	1166.45	733.702	446.735	-6.26	7.34	-1.23	3.02874	Medulla	MY	936	MY	insp	tonic	tonic	FALSE	axons
m2021-08_g0_imec0_412	m2021-08	g0	412	vgat	0	0.260325	0.066472	-2.3552	1166.45	733.702	446.735	-6.26	7.34	-1.23	1.17986	Medulla	MY	936	MY	exp	tonic	tonic	FALSE	axons
m2021-08_g0_imec0_418	m2021-08	g0	418	vgat	0	0.321444	0.121324	1.70511	1170.44	733.561	446.907	-6.3	7.34	-1.23	8.60451	Medulla	MY	936	MY	insp	tonic	tonic	FALSE	soma
m2021-08_g0_imec0_419	m2021-08	g0	419	vgat	0	0.248795	0.0447835	2.10649	1172.44	733.49	446.994	-6.32	7.33	-1.23	9.42006	Medulla	MY	936	MY	insp	tonic	tonic	FALSE	soma
m2021-08_g0_imec0_462	m2021-08	g0	462	vgat	0	0.248307	0.0608822	-0.788347	1172.44	733.49	446.994	-6.32	7.33	-1.23	4.50032	Medulla	MY	936	MY	exp	tonic	tonic	FALSE	axons
m2021-08_g0_imec0_463	m2021-08	g0	463	vgat	0	0.181351	0.0184203	2.94055	1172.44	733.49	446.994	-6.32	7.33	-1.23	1.63155	Medulla	MY	936	MY	insp	tonic	tonic	FALSE	axons
m2021-08_g0_imec0_460	m2021-08	g0	460	vgat	0	0.319502	0.121159	1.27667	1172.44	733.49	446.994	-6.32	7.33	-1.23	4.29598	Medulla	MY	936	MY	insp	tonic	tonic	FALSE	axons
m2021-08_g0_imec0_461	m2021-08	g0	461	vgat	0	0.319368	0.139098	-2.97496	1174.43	733.419	447.08	-6.34	7.33	-1.23	7.79613	Medulla	MY	936	MY	exp	tonic	tonic	FALSE	axons
m2021-08_g0_imec0_491	m2021-08	g0	491	vgat	0	0.364452	0.18734	-3.11304	1176.43	733.349	447.167	-6.36	7.33	-1.23	0.660954	Medulla	MY	936	MY	exp	tonic	tonic	FALSE	soma
m2021-08_g0_imec0_495	m2021-08	g0	495	vgat	0	0.31871	0.100517	1.47474	1176.43	733.349	447.167	-6.36	7.33	-1.23	1.6432	Medulla	MY	936	MY	insp	tonic	tonic	FALSE	soma
m2021-08_g0_imec0_467	m2021-08	g0	467	vgat	0	0.236452	0.096826	-0.807252	1174.43	733.419	447.08	-6.34	7.33	-1.23	0.716519	Medulla	MY	936	MY	exp	tonic	tonic	FALSE	unknown
m2021-08_g0_imec0_479	m2021-08	g0	479	vgat	0	0.285268	0.0697097	-1.41676	1174.43	733.419	447.08	-6.34	7.33	-1.23	0.81107	Medulla	MY	936	MY	exp	tonic	tonic	FALSE	soma
m2021-08_g0_imec0_483	m2021-08	g0	483	vgat	0	0.300247	0.109666	2.4986	1174.43	733.419	447.08	-6.34	7.33	-1.23	5.73216	Medulla	MY	936	MY	insp	tonic	tonic	FALSE	axons
m2021-08_g0_imec0_488	m2021-08	g0	488	vgat			0	1.5708	1174.43	733.419	447.08	-6.34	7.33	-1.23	0.196718	Medulla	MY	936	MY	insp		insp	FALSE	axons
m2021-08_g0_imec0_490	m2021-08	g0	490	vgat	0	0.419386	0.197341	-0.841104	1180.42	733.207	447.34	-6.4	7.33	-1.23	4.2664	Medulla	MY	936	MY	exp	tonic	tonic	FALSE	axons
m2021-08_g0_imec0_492	m2021-08	g0	492	vgat	0	0.338842	0.129661	-2.6473	1178.43	733.278	447.253	-6.38	7.33	-1.23	2.04381	Medulla	MY	936	MY	exp	tonic	tonic	FALSE	soma
m2021-08_g0_imec0_502	m2021-08	g0	502	vgat	0	0.25831	0.0576676	1.18305	1184.42	733.066	447.513	-6.44	7.33	-1.22	4.80816	Medulla	MY	936	MY	insp	tonic	tonic	FALSE	soma
m2021-08_g0_imec0_503	m2021-08	g0	503	vgat	0	0.290425	0.0618345	1.6359	1184.42	733.066	447.513	-6.44	7.33	-1.22	1.006	Medulla	MY	936	MY	insp	tonic	tonic	FALSE	axons
m2021-08_g0_imec0_507	m2021-08	g0	507	vgat	0	0.347135	0.145512	-0.812943	1184.42	733.066	447.513	-6.44	7.33	-1.22	1.80631	Medulla	MY	936	MY	exp	tonic	tonic	FALSE	axons
m2021-08_g0_imec0_515	m2021-08	g0	515	vgat	0	0.284214	0.0970456	1.88511	1180.42	733.207	447.34	-6.4	7.33	-1.23	2.67832	Medulla	MY	936	MY	insp	tonic	tonic	FALSE	axons
m2021-08_g0_imec0_519	m2021-08	g0	519	vgat	0	0.348105	0.154905	-1.18157	1180.42	733.207	447.34	-6.4	7.33	-1.23	1.31474	Medulla	MY	936	MY	exp	tonic	tonic	FALSE	axons
m2021-08_g0_imec0_522	m2021-08	g0	522	vgat	0	0.153069	0.0360381	-3.06066	1188.41	732.925	447.686	-6.48	7.33	-1.22	1.27799	Medulla	MY	936	MY	exp	tonic	tonic	FALSE	axons
m2021-08_g0_imec0_524	m2021-08	g0	524	vgat	0	0.14736	0.0394759	-2.93386	1186.41	732.996	447.599	-6.46	7.33	-1.22	5.91588	Medulla	MY	936	MY	exp	tonic	tonic	FALSE	axons
m2021-08_g0_imec0_525	m2021-08	g0	525	vgat	0	0.271618	0.0779709	-2.0687	1186.41	732.996	447.599	-6.46	7.33	-1.22	1.20899	Medulla	MY	936	MY	exp	tonic	tonic	FALSE	soma
m2021-08_g0_imec0_531	m2021-08	g0	531	vgat	0	0.251966	0.0970895	3.05593	1190.41	732.854	447.772	-6.5	7.33	-1.22	6.99671	Medulla	MY	936	MY	insp	tonic	tonic	FALSE	axons
m2021-08_g0_imec0_532	m2021-08	g0	532	vgat	0	0.243862	0.082092	-2.83427	1190.41	732.854	447.772	-6.5	7.33	-1.22	2.31356	Medulla	MY	936	MY	exp	tonic	tonic	FALSE	soma
m2021-08_g0_imec0_536	m2021-08	g0	536	vgat	0	0.239325	0.0713603	1.12494	1190.41	732.854	447.772	-6.5	7.33	-1.22	0.302023	Medulla	MY	936	MY	insp	tonic	tonic	FALSE	unknown
m2021-08_g0_imec0_542	m2021-08	g0	542	vgat	0.0639623	0.434892	0.258949	-2.38726	1196.4	732.642	448.031	-6.56	7.33	-1.22	4.78173	Medulla	MY	936	MY	exp	tonic	tonic	FALSE	axons
m2021-08_g0_imec0_588	m2021-08	g0	588	vgat	0	0.258808	0.0704594	-2.68629	1196.4	732.642	448.031	-6.56	7.33	-1.22	1.24618	Medulla	MY	936	MY	exp	tonic	tonic	FALSE	axons
m2021-08_g0_imec0_602	m2021-08	g0	602	vgat	0.0320381	0.441251	0.247658	-2.59336	1202.39	732.43	448.291	-6.62	7.32	-1.22	4.90944	Medulla	MY	936	MY	exp	tonic	tonic	FALSE	axons
m2021-08_g0_imec0_585	m2021-08	g0	585	vgat	0	0.176726	0.0414275	-2.95795	1200.39	732.501	448.204	-6.6	7.33	-1.22	3.23711	Medulla	MY	936	MY	exp	tonic	tonic	FALSE	axons
m2021-08_g0_imec0_591	m2021-08	g0	591	vgat	0	0.25965	0.0354714	-2.90849	1200.39	732.501	448.204	-6.6	7.33	-1.22	7.38118	Medulla	MY	936	MY	exp	tonic	tonic	FALSE	axons
m2021-08_g0_imec0_593	m2021-08	g0	593	vgat	0	0.247118	0.0285895	3.08173	1200.39	732.501	448.204	-6.6	7.33	-1.22	7.92921	Medulla	MY	936	MY	insp	tonic	tonic	FALSE	soma
m2021-08_g0_imec0_600	m2021-08	g0	600	vgat	0	0.240305	0.0295925	-2.90843	1200.39	732.501	448.204	-6.6	7.33	-1.22	4.03787	Medulla	MY	936	MY	exp	tonic	tonic	FALSE	soma
m2021-08_g0_imec0_645	m2021-08	g0	645	vgat	0	0.375393	0.188723	-1.85298	1202.39	732.43	448.291	-6.62	7.32	-1.22	2.50491	Medulla	MY	936	MY	exp	tonic	tonic	FALSE	soma
m2021-08_g0_imec0_665	m2021-08	g0	665	vgat	0	0.318412	0.102101	1.77694	1202.39	732.43	448.291	-6.62	7.32	-1.22	4.42548	Medulla	MY	936	MY	insp	tonic	tonic	FALSE	axons
m2021-08_g0_imec0_641	m2021-08	g0	641	vgat	0	0.17043	0.0701099	-1.48738	1204.39	732.36	448.377	-6.64	7.32	-1.22	3.42307	Medulla	MY	936	MY	exp	tonic	tonic	FALSE	axons
m2021-08_g0_imec0_644	m2021-08	g0	644	vgat	0.884135	0.954847	0.927361	1.20617	1204.39	732.36	448.377	-6.64	7.32	-1.22	7.38745	Medulla	MY	936	MY	insp	phasic	insp	FALSE	axons
m2021-08_g0_imec0_638	m2021-08	g0	638	vgat	0	0.160108	0.0573011	0.883026	1206.38	732.289	448.464	-6.66	7.32	-1.22	11.5575	Medulla	MY	936	MY	insp	tonic	tonic	FALSE	axons
m2021-08_g0_imec0_672	m2021-08	g0	672	vgat	0	0.373591	0.162339	1.3559	1206.38	732.289	448.464	-6.66	7.32	-1.22	4.21218	Medulla	MY	936	MY	insp	tonic	tonic	FALSE	axons
m2021-08_g0_imec0_654	m2021-08	g0	654	vgat	0	0.245747	0.0739346	-3.01789	1208.38	732.218	448.55	-6.68	7.32	-1.21	2.84502	Medulla	MY	936	MY	exp	tonic	tonic	FALSE	axons
m2021-08_g0_imec0_685	m2021-08	g0	685	vgat	0.0751063	0.426235	0.259216	0.968859	1208.38	732.218	448.55	-6.68	7.32	-1.21	7.64422	Medulla	MY	936	MY	insp	tonic	tonic	FALSE	axons
m2021-08_g0_imec0_698	m2021-08	g0	698	vgat	0	0.361621	0.160594	-2.98871	1208.38	732.218	448.55	-6.68	7.32	-1.21	5.51438	Medulla	MY	936	MY	exp	tonic	tonic	FALSE	axons
m2021-08_g0_imec0_684	m2021-08	g0	684	vgat	0.323951	0.65752	0.50964	0.886198	1210.38	732.148	448.636	-6.7	7.32	-1.21	6.83808	Medulla	MY	936	MY	insp	phasic	insp	FALSE	axons
m2021-08_g0_imec0_669	m2021-08	g0	669	vgat	0	0.294479	0.081704	1.88563	1212.37	732.077	448.723	-6.72	7.32	-1.21	3.32852	Medulla	MY	936	MY	insp	tonic	tonic	FALSE	axons
m2021-08_g0_imec0_693	m2021-08	g0	693	vgat	0	0.341025	0.144338	1.79632	1212.37	732.077	448.723	-6.72	7.32	-1.21	3.16765	Medulla	MY	936	MY	insp	tonic	tonic	FALSE	axons
m2021-08_g0_imec0_702	m2021-08	g0	702	vgat	0.428999	0.732733	0.602228	1.30838	1212.37	732.077	448.723	-6.72	7.32	-1.21	6.38639	Medulla	MY	936	MY	insp	phasic	insp	FALSE	axons
m2021-08_g0_imec0_734	m2021-08	g0	734	vgat	0	0.364052	0.178927	1.76075	1212.37	732.077	448.723	-6.72	7.32	-1.21	1.0992	Medulla	MY	936	MY	insp	tonic	tonic	FALSE	axons
m2021-08_g0_imec0_688	m2021-08	g0	688	vgat	0	0.212669	0.0345934	2.63342	1210.38	732.148	448.636	-6.7	7.32	-1.21	27.4849	Medulla	MY	936	MY	insp	tonic	tonic	FALSE	axons
m2021-08_g0_imec0_695	m2021-08	g0	695	vgat	0	0.362493	0.158394	1.62861	1208.38	732.218	448.55	-6.68	7.32	-1.21	3.19275	Medulla	MY	936	MY	insp	tonic	tonic	FALSE	axons
[truncated: 13,806 more rows]
