# Supplementary material for: Latent neural population dynamics underlying breathing, opioid-induced respiratory depression and gasping
Source: Nat Neurosci. 2024 Jan 5;27(2):259–71. doi: 10.1038/s41593-023-01520-3 (PMC10849970; doi:10.1038/s41593-023-01520-3)
Supplement: Supplementary file 10 — Statistical source data. [file 41593_2023_1520_MOESM10_ESM.xlsx]

## Sheet: Fig2e
unit	PC1	PC2	clusterID_3_clusters	clusterID_6_clusters	clusterID_15_clusters
0	3.59225	-0.736791	3	6	14
1	-2.52843	2.57465	1	2	3
2	-2.08629	2.52195	1	2	3
3	-2.89845	2.15003	1	2	3
4	3.69812	-0.687254	3	6	14
5	1.88136	0.106444	3	6	15
6	-2.13065	2.24628	1	2	3
7	1.03957	0.395126	3	5	12
8	-2.79252	2.6078	1	2	3
9	-3.55681	2.10541	1	2	3
10	-2.99071	2.09983	1	2	3
11	-1.25034	0.474775	1	3	5
12	0.406513	0.442901	3	5	12
13	-1.28369	1.34519	2	4	9
14	-2.34749	2.13571	1	2	3
15	-2.02238	2.1762	1	2	3
16	-2.0906	2.11554	1	2	3
17	-2.63559	2.55098	1	2	3
18	-2.74951	2.69814	1	2	3
19	2.06601	-0.00236347	3	6	15
20	1.66974	-1.25232	3	5	13
21	-2.36839	1.95412	1	2	3
22	2.3591	-0.238647	3	6	15
23	-1.78972	2.35758	2	4	9
24	-1.21944	1.73046	2	4	9
25	3.73714	-0.733076	3	6	14
26	2.98797	-0.486855	3	6	15
27	-2.84533	2.56348	1	2	3
28	1.73147	0.0834109	3	6	15
29	-2.25614	2.65784	1	2	3
30	-2.63282	2.63397	1	2	3
31	1.63612	0.020846	3	6	15
32	-2.1521	2.76084	1	2	3
33	-1.35962	2.05182	2	4	9
34	-1.0083	1.89551	2	4	9
35	3.26318	-0.503104	3	6	14
36	3.58203	-0.863286	3	6	14
37	-0.6488	1.3127	2	4	9
38	2.69365	-0.344418	3	6	15
39	-1.06645	2.35514	2	4	9
40	0.522773	1.07002	3	5	12
41	-2.73744	2.63501	1	2	3
42	-2.00539	2.82808	1	2	3
43	0.12581	1.73095	2	4	9
44	2.54315	-0.0894118	3	6	15
45	-2.10979	2.91729	1	2	3
46	3.24325	-0.564539	3	6	14
47	-1.76888	1.42831	1	2	3
48	2.36205	-0.195808	3	6	15
49	-1.72347	1.22588	2	4	9
50	0.26382	0.415193	3	5	12
51	-2.56765	2.0287	1	2	3
52	-1.02621	2.51018	2	4	9
53	-3.23204	2.39902	1	2	3
54	-2.48785	2.67976	1	2	3
55	-0.804954	2.42772	2	4	9
56	-2.21088	2.15632	1	2	3
57	2.81233	-0.323669	3	6	15
58	2.14859	0.317959	3	6	15
59	-3.28756	2.29292	1	2	3
60	-1.66826	1.89586	1	2	3
61	2.24476	0.557072	3	5	12
62	1.80889	0.734032	3	5	12
63	-0.226234	1.03564	1	3	5
64	-1.74626	1.98743	2	4	9
65	0.251154	0.961784	3	5	12
66	-2.06727	2.40342	1	2	3
67	-1.76887	2.4188	2	4	9
68	-2.30998	2.68848	1	2	3
69	-2.29291	1.82521	1	2	3
70	1.99956	-0.123183	3	6	15
71	-2.94016	2.46869	1	2	3
72	-1.14622	3.071	2	4	10
73	-1.70446	2.83735	2	4	9
74	-2.93194	2.57982	1	2	3
75	-1.8758	2.25671	2	4	9
76	-1.27638	2.18677	2	4	9
77	2.36658	-0.139046	3	6	15
78	-2.66986	2.257	1	2	3
79	2.90528	-0.152018	3	6	15
80	-2.2288	2.09211	1	2	3
81	-2.49707	1.69114	1	2	3
82	-2.50105	2.48695	1	2	3
83	0.55794	2.53996	2	4	8
84	-2.05403	1.91444	1	2	3
85	-0.0520345	1.93256	2	4	9
86	-1.81403	2.04945	1	2	3
87	-2.00443	2.80935	1	2	3
88	2.31853	-0.12149	3	6	15
89	-1.62909	3.11704	1	2	3
90	-1.28525	1.72784	1	2	3
91	1.02249	0.489117	3	5	12
92	-2.00134	1.56333	1	2	3
93	-0.706322	1.6492	2	4	9
94	0.713091	1.74348	2	4	9
95	3.77456	-0.856362	3	6	14
96	-1.47009	1.93307	2	4	9
97	2.76479	-0.508682	3	6	15
98	-2.4844	2.63237	1	2	3
99	-2.56878	2.75472	1	2	3
100	1.47987	0.535194	3	5	12
101	-2.3831	2.58366	1	2	3
102	-2.42557	2.83143	1	2	3
103	0.221728	1.23618	2	4	9
104	-2.43422	2.64538	1	2	3
105	-2.15503	2.85561	1	2	3
106	-2.32288	2.08878	1	2	3
107	2.2105	0.0449474	3	6	15
108	-2.80223	2.31236	1	2	3
109	1.28192	0.830182	3	5	12
110	1.62858	-0.166081	3	6	15
111	-1.3777	1.58031	2	4	9
112	2.67116	0.314686	3	6	15
113	-2.60021	2.64789	1	2	3
114	-2.51847	2.53599	1	2	3
115	0.483883	1.2437	2	4	9
116	3.01111	-0.190455	3	6	15
117	-0.870419	1.42037	2	4	9
118	-1.87188	2.34516	1	2	3
119	0.043029	1.7377	2	4	9
120	-1.95214	3.02529	1	2	3
121	-0.72151	1.24236	2	4	9
122	2.69766	-0.22252	3	6	15
123	-1.31422	1.62556	2	4	9
124	-2.2797	1.98981	1	2	3
125	-1.45642	2.93777	2	4	9
126	-2.56885	2.57038	1	2	3
127	3.08758	-0.582441	3	6	14
128	3.17447	-0.192759	3	6	14
129	-2.69904	2.61458	1	2	3
130	-1.25806	2.29122	2	4	9
131	-2.49103	2.8229	1	2	3
132	0.608013	1.76903	2	4	9
133	2.28639	0.21117	3	5	13
134	2.82853	0.133735	3	6	15
135	3.02562	-0.693375	3	6	14
136	1.91483	0.89935	3	6	15
137	-1.98426	2.92374	1	2	3
138	1.54089	0.657374	3	6	15
139	4.15403	-0.935549	3	6	14
140	2.3519	0.0872272	3	6	15
141	0.340616	1.72233	2	4	9
142	2.40657	0.392992	3	6	15
143	3.03636	-0.276386	3	6	15
144	-1.65613	2.14612	1	2	3
145	-1.97828	2.88112	1	2	3
146	0.0573784	1.7463	2	4	9
147	-1.30186	2.34887	2	4	9
148	-0.654202	2.80213	2	4	9
149	-1.17289	2.06456	1	2	3
150	3.07253	-0.785241	3	6	14
151	-0.863206	3.18847	2	4	9
152	2.40764	0.147902	3	6	15
153	-3.28618	2.39487	1	2	3
154	3.70906	-0.570262	3	6	14
155	-2.79513	2.48846	1	2	3
156	-2.68167	2.71171	1	2	3
157	-2.16088	2.55956	2	4	9
158	0.542186	1.36408	2	4	6
159	-2.38133	2.83202	1	2	3
160	3.10346	-0.540576	3	6	14
161	2.89039	0.0320564	3	6	15
162	-1.24673	2.28558	2	4	9
163	-2.4296	2.50195	1	2	3
164	-2.57044	2.18985	1	2	3
165	1.2192	0.742732	3	5	12
166	-1.68288	2.62156	2	4	9
167	-0.127324	2.0147	2	4	9
168	2.17888	0.342919	3	6	15
169	-2.0948	3.03485	1	2	3
170	-0.731107	1.59061	2	4	9
171	-2.60986	2.49186	1	2	3
172	-2.47437	2.66896	1	2	3
173	-2.57203	2.52743	1	2	3
174	2.23405	0.0427039	3	6	15
175	3.4953	-0.623516	3	6	14
176	-1.83632	3.11632	1	2	3
177	1.46276	-0.809754	3	5	12
178	-2.11676	2.46414	1	2	3
179	3.35361	-0.636265	3	6	14
180	0.276616	1.36049	2	4	9
181	-0.609177	0.360594	1	3	5
182	3.96059	-0.973008	3	6	14
183	2.53944	0.0879188	3	6	15
184	-2.60123	2.66645	1	2	3
185	2.96709	-0.00121313	3	6	15
186	1.23893	0.810586	3	5	12
187	3.31654	-0.681377	3	6	14
188	-0.264937	3.03716	2	4	9
189	0.774856	2.24423	2	4	8
190	-2.21025	2.93146	1	2	3
191	1.11027	0.607024	3	5	12
192	-2.67651	2.64312	1	2	3
193	-1.18062	2.45266	2	4	9
194	2.69265	-0.072987	3	6	15
195	-1.83248	2.8636	2	4	9
196	-1.38976	2.87067	2	4	9
197	0.748214	1.40904	2	4	6
198	3.57673	-0.528967	3	6	14
199	1.72252	0.984331	3	5	12
200	-0.137525	1.60204	2	4	9
201	-2.24647	2.76421	1	2	3
202	-3.01991	2.37467	1	2	3
203	-2.34743	2.49603	1	2	3
204	2.29489	0.387453	3	6	15
205	3.78388	-0.675427	3	6	14
206	2.094	0.60419	3	6	15
207	2.04714	0.82237	3	6	15
208	0.165083	2.94436	2	4	9
209	-1.6731	2.883	2	4	9
210	2.40799	-0.0625647	3	6	15
211	0.607316	2.2558	2	4	8
212	1.0628	1.31274	3	5	12
213	-0.64476	2.63226	2	4	9
214	2.58178	0.0610775	3	6	15
215	2.45989	-0.177937	3	6	15
216	-1.77108	2.76769	2	4	9
217	0.6722	1.55059	2	4	9
218	-0.436982	2.19806	2	4	9
219	-0.518647	3.15469	2	4	9
220	-1.05087	2.30297	1	2	3
221	2.14182	0.207682	3	6	15
222	-2.47903	1.13512	1	2	3
223	-3.03662	0.770622	1	2	3
224	-2.05118	2.90013	1	2	3
225	2.28825	0.387377	3	6	15
226	1.89393	0.159284	3	6	15
227	-0.960862	3.27681	2	4	9
228	-2.79287	2.41121	1	2	3
229	-1.77061	2.92878	2	4	9
230	-1.34396	2.87504	2	4	9
231	3.25604	-0.591886	3	6	14
232	-0.996534	0.770342	1	3	5
233	-1.43439	2.00311	1	2	3
234	-2.08605	2.50841	1	2	3
235	3.10073	-0.335614	3	6	14
236	-0.625731	3.31065	2	4	9
237	-0.138616	2.12061	2	4	9
238	3.65571	-0.578408	3	6	14
239	0.659733	1.31335	2	4	9
240	4.13967	-1.04044	3	6	14
241	2.4047	-0.351952	3	6	15
242	1.34516	1.46696	2	4	6
243	-1.82249	2.3524	2	4	9
244	0.0742704	2.32568	2	4	9
245	3.81786	-0.344157	3	6	14
246	3.92466	-0.929829	3	6	14
247	-0.312728	2.47901	2	4	8
248	4.06661	-0.57386	3	6	14
249	1.0318	-0.193418	3	5	12
250	0.281574	3.45917	2	4	9
251	0.56122	1.74071	2	4	9
252	3.53451	-0.625043	3	6	14
253	-0.72997	2.29448	2	4	9
254	0.924624	0.354257	3	5	12
255	3.1857	-0.69923	3	6	14
256	2.12256	0.0525839	3	6	15
257	-1.37984	2.3685	2	4	9
258	-2.60372	2.5701	1	2	3
259	-1.84068	2.79884	2	4	9
260	3.20143	-0.528461	3	6	14
261	-1.50251	2.22755	2	4	9
262	2.07959	1.64094	2	4	6
263	-2.50679	2.59506	1	2	3
264	-1.24043	3.13398	2	4	9
265	0.428979	3.14854	2	4	9
266	-2.65675	2.62726	1	2	3
267	-0.173098	1.38957	2	4	9
268	1.81251	0.28199	2	4	6
269	-0.878265	3.28457	2	4	9
270	2.03137	0.495423	3	6	15
271	-1.66872	3.0259	2	4	9
272	3.95867	-0.845472	3	6	14
273	3.52758	-0.276393	3	6	14
274	-1.16347	2.70376	2	4	9
275	-2.31021	2.71839	1	2	3
276	-0.298142	3.44264	2	4	9
277	-1.28134	2.49827	2	4	9
278	-2.91088	2.48662	1	2	3
279	-1.35367	2.18368	2	4	9
280	-0.764901	1.85119	2	4	9
281	-1.08104	1.72076	2	4	9
282	1.93078	1.07436	3	5	12
283	2.89644	0.224455	3	6	15
284	0.799405	2.64491	2	4	9
285	-1.09961	3.22299	2	4	9
286	3.98675	-0.803397	3	6	14
287	-0.845358	3.08815	2	4	9
288	-0.271827	3.37137	2	4	9
289	3.93362	-0.287069	3	6	14
290	-0.984163	2.53148	2	4	9
291	3.19897	-0.366229	3	6	15
292	0.558075	1.74593	2	4	9
293	1.23517	0.300392	3	5	12
294	-2.01646	2.78662	1	2	3
295	0.739528	0.680521	3	5	12
296	1.22824	0.859391	3	5	12
297	-1.5181	2.98812	2	4	9
298	-0.450735	1.45317	2	4	9
299	-1.11963	3.05167	2	4	9
300	-2.35054	2.64372	1	2	3
301	-2.61839	2.30724	1	2	3
302	2.21043	-0.0711036	3	6	15
303	-1.39339	2.8566	2	4	9
304	-1.61881	3.20011	1	2	3
305	2.48814	-0.129808	3	6	15
306	1.34469	1.78916	3	6	15
307	-0.63697	3.31214	2	4	10
308	2.16562	-0.140869	3	6	15
309	-1.04314	2.86734	1	2	3
310	2.18771	0.815708	3	6	15
311	-0.646981	2.95201	2	4	9
312	-0.695847	2.37138	2	4	9
313	2.01678	0.629489	3	6	15
314	3.33178	-0.489378	3	6	14
315	-0.986172	3.08719	2	4	9
316	-1.66703	1.10559	1	3	5
317	2.14044	0.364534	3	6	15
318	-0.712633	1.99365	2	4	9
319	-2.51571	2.31281	1	2	3
320	-0.552084	3.38952	2	4	9
321	0.950513	2.15596	2	4	9
322	-1.40792	3.17277	2	4	9
323	-1.49551	2.85593	1	2	3
324	0.986771	1.23914	3	5	12
325	0.775231	2.85959	2	4	9
326	3.41756	-0.358525	3	6	15
327	-1.02298	3.47948	2	4	10
328	-1.67483	3.05959	1	2	3
329	-0.217763	3.51666	2	4	9
330	-0.958953	2.90072	2	4	9
331	2.11521	0.93399	3	6	15
332	-0.204075	1.42839	3	5	12
333	-2.18422	2.76781	1	2	3
334	-2.75793	2.43375	1	2	3
335	-2.52742	2.58839	1	2	3
336	-1.57239	3.12168	2	4	9
337	0.439858	1.73268	2	4	9
338	-1.72543	1.99803	2	4	9
339	-0.147307	2.43252	2	4	8
340	-1.19345	2.39347	2	4	9
341	-1.32969	2.58846	2	4	9
342	-1.90345	3.0309	1	2	3
343	0.664691	2.68335	2	4	10
344	0.0596293	3.53557	2	4	9
345	-1.85778	1.93787	1	2	3
346	-2.22902	2.57861	1	2	3
347	0.29953	3.56299	2	4	9
348	1.00794	2.13315	2	4	9
349	-1.67423	2.96351	2	4	9
350	2.09092	0.183334	3	6	15
351	2.92469	-0.409752	3	6	15
352	0.0882951	3.23941	2	4	9
353	3.74163	-0.814188	3	6	14
354	0.124812	3.29337	2	4	9
355	-1.03624	2.90226	2	4	10
356	3.42356	0.201885	3	6	15
357	-0.133008	2.49346	2	4	8
358	-1.56563	3.31016	1	2	3
359	0.46482	3.55465	2	4	9
360	3.22566	0.256229	3	6	15
361	-0.527639	3.43149	2	4	9
362	-1.83946	2.74545	2	4	9
363	3.95506	-0.978839	3	6	14
364	1.638	1.0742	3	6	15
365	-0.90134	3.07839	2	4	10
366	-0.198448	3.57897	2	4	9
367	-0.550842	3.44389	2	4	9
368	-1.15794	3.33125	2	4	9
369	0.452154	3.74659	2	4	9
370	-0.550914	1.85094	2	4	9
371	0.758538	3.54917	2	4	9
372	-0.962492	2.83625	2	4	9
373	-2.47737	2.71433	1	2	3
374	-0.78065	3.10045	2	4	9
375	-0.321617	2.22229	2	4	9
376	-0.986328	3.30659	2	4	10
377	0.88059	2.82766	2	4	9
378	-0.328475	3.42554	2	4	9
379	1.91829	-0.791044	3	5	13
380	-1.12854	2.94291	2	4	9
381	3.93041	-0.852094	3	6	14
382	-2.29681	2.76856	1	2	3
383	-1.35354	2.84453	2	4	9
384	-0.836065	3.49541	2	4	9
385	-2.76935	2.61759	1	2	3
386	-1.29266	2.51208	1	2	3
387	-1.94738	2.86311	1	2	3
388	2.90351	-0.152701	3	6	15
389	-1.30743	3.10618	2	4	9
390	-0.889312	2.06024	2	4	8
391	-0.0933683	2.85129	2	4	9
392	-2.1679	2.82688	1	2	3
393	0.0102403	3.47032	2	4	9
394	1.45391	1.51217	2	4	6
395	-0.977322	3.01175	2	4	9
396	-1.84857	2.96531	1	2	3
397	-0.475693	3.54918	2	4	9
398	0.774363	2.77311	2	4	9
399	-1.12892	2.91201	2	4	10
400	-1.31166	2.86027	2	4	9
401	-0.184937	2.2725	2	4	9
402	1.9051	0.359239	3	6	15
403	-1.79247	3.00046	1	2	3
404	-1.24768	2.45108	2	4	9
405	0.223652	2.08997	2	4	9
406	-0.718921	3.45639	2	4	9
407	-0.636229	2.6367	2	4	9
408	-2.17075	2.77706	2	4	9
409	-0.257085	3.57985	2	4	9
410	2.3814	0.130877	3	6	15
411	-0.446913	2.45101	2	4	9
412	0.679845	3.50883	2	4	10
413	-2.50872	2.59256	1	2	3
414	3.77175	-0.616057	3	6	14
415	-2.95934	2.49704	1	2	3
416	0.10405	2.14379	2	4	9
417	3.84759	-0.665509	3	6	14
418	1.81543	0.559478	3	6	15
419	1.16411	0.0513653	3	5	12
420	-0.794554	2.67975	2	4	9
421	2.00135	1.06535	3	5	12
422	3.00692	-0.552052	3	6	14
423	-1.15149	2.49518	2	4	9
424	-0.725413	3.42182	2	4	9
425	-1.59886	2.81683	2	4	9
426	-0.517967	3.61632	2	4	9
427	-0.669578	3.69299	2	4	10
428	0.257855	3.23665	2	4	9
429	0.346541	1.80209	2	4	9
430	0.352994	1.92695	2	4	9
431	0.29612	1.26113	2	4	9
432	-2.22332	2.93032	1	2	3
433	-0.882904	2.30719	2	4	9
434	0.0210372	3.31093	2	4	9
435	-0.268923	2.75999	2	4	9
436	-1.40322	3.11917	2	4	9
437	1.46929	1.37173	3	6	15
438	1.50914	2.07946	2	4	9
439	1.84329	1.22468	2	4	6
440	-1.09793	3.41279	2	4	10
441	1.35714	1.84674	2	4	6
442	-1.6045	3.06744	2	4	9
443	0.476209	3.954	2	4	10
444	-0.139197	2.13361	2	4	8
445	2.7432	0.349625	3	6	15
446	-1.84585	2.86248	2	4	9
447	-2.63939	2.38385	1	2	3
448	-2.14949	2.78223	1	2	3
449	-2.11831	2.90588	1	2	3
450	-0.445638	2.39206	2	4	9
451	-1.01678	2.91175	2	4	9
452	3.22824	-0.564289	3	6	14
453	0.889517	1.10981	2	4	9
454	-0.839159	3.47422	2	4	10
455	0.347092	1.47112	2	4	9
456	0.441105	4.01079	2	4	10
457	0.627078	1.28505	2	4	9
458	2.49584	0.854518	3	6	15
459	-0.499643	3.60965	2	4	9
460	-0.86372	2.12681	2	4	9
461	3.38985	-0.195225	3	6	14
462	-1.06194	3.02484	2	4	9
463	3.06155	-0.389213	3	6	14
464	1.4043	3.14102	2	4	10
465	0.32259	2.86532	2	4	9
466	-0.363514	2.81188	2	4	9
467	2.2449	0.71266	3	6	15
468	-2.37948	2.74603	1	2	3
469	-2.20401	2.82685	2	4	9
470	2.53204	1.04858	3	6	15
471	2.64969	-0.231473	3	6	15
472	0.236456	2.54594	2	4	9
473	-1.01328	2.82606	2	4	9
474	-0.6664	3.55675	2	4	10
475	0.831852	1.07729	2	4	9
476	-1.86746	2.90683	1	2	3
477	0.0145849	3.52172	2	4	9
478	2.3215	1.02184	2	4	6
479	-0.435747	3.33517	2	4	9
480	-0.799604	3.26362	2	4	9
481	3.83041	-1.06602	3	6	14
482	3.23597	-0.246052	3	6	15
483	-0.50205	3.05647	2	4	9
484	2.38925	0.0619797	3	6	15
485	0.706223	3.25692	2	4	10
486	0.966219	3.6231	2	4	10
487	0.294506	3.61074	2	4	9
488	2.8892	-0.130078	3	6	15
489	1.18903	1.93943	2	4	6
490	-1.17865	2.86026	2	4	9
491	3.20039	-0.584941	3	6	15
492	3.77032	-0.755784	3	6	14
493	1.11206	2.96137	2	4	9
494	-0.0791556	3.53044	2	4	9
495	-1.07823	3.37067	2	4	9
496	0.233801	3.55965	2	4	9
497	3.44229	-0.360934	3	6	14
498	-2.19592	2.76001	2	4	9
499	3.32265	-0.725081	3	6	14
500	3.46507	-0.637466	3	6	14
501	0.588777	3.95569	2	4	9
502	-0.116026	3.25368	2	4	9
503	3.69586	-0.396085	3	6	14
504	-1.30337	2.44459	2	4	9
505	-0.86717	2.66937	2	4	9
506	1.25024	2.89376	2	4	9
507	0.338004	1.74648	2	4	9
508	-0.882628	3.27026	2	4	9
509	1.309	1.30215	2	4	6
510	3.58047	-0.779077	3	6	14
511	0.0331642	3.6491	2	4	10
512	3.67052	-0.174505	3	6	14
513	-0.556025	3.57834	2	4	10
514	-1.36318	3.18742	2	4	9
515	0.827388	3.45392	2	4	10
516	2.61021	0.101187	3	6	15
517	1.55608	2.38301	2	4	6
518	3.06062	-0.569251	3	6	14
519	0.0948692	3.57222	2	4	9
520	3.17859	0.389463	3	6	15
521	2.35389	0.723546	3	6	15
522	-1.38797	3.0126	2	4	9
523	0.749903	3.56583	2	4	10
524	0.575122	3.09759	2	4	9
525	-1.23536	3.16885	2	4	10
526	2.45718	0.698333	3	6	15
527	2.04869	2.10451	2	4	6
528	-1.12307	1.42969	2	4	7
529	1.52794	2.80991	2	4	9
530	-0.759064	2.42673	2	4	9
531	-0.278883	3.28597	2	4	9
532	-0.346228	3.07417	2	4	9
533	0.167888	3.41975	2	4	10
534	0.16871	2.92315	2	4	9
535	-0.915878	3.14488	2	4	10
536	1.39592	3.71324	2	4	10
537	-1.14901	3.20922	2	4	10
538	-1.62699	2.82727	2	4	9
539	1.56404	3.107	2	4	10
540	-0.426698	2.52733	2	4	9
541	2.20313	0.345932	3	6	15
542	3.05205	0.551635	3	6	15
543	2.98519	0.350082	3	6	15
544	-0.698562	3.24599	2	4	9
545	-0.385914	2.62497	2	4	9
546	1.14861	1.2305	2	4	6
547	0.111965	3.36	2	4	9
548	2.40352	1.44584	3	6	15
549	3.03338	-0.0166437	3	6	15
550	-0.368818	2.89734	2	4	9
551	-1.55244	2.75304	2	4	9
552	0.0826312	3.18841	2	4	9
553	-1.46886	2.81041	1	2	3
554	-1.10682	3.35332	2	4	9
555	3.50852	-0.161919	3	6	14
556	-1.01728	3.25777	2	4	9
557	0.350507	3.8954	2	4	10
558	-2.60739	2.7211	1	2	3
559	-1.41413	2.98821	2	4	9
560	-0.356618	1.87682	2	4	8
561	-1.08892	3.22164	2	4	9
562	0.66478	3.03976	2	4	10
563	2.2491	3.31367	2	4	10
564	2.55236	0.276419	3	6	15
565	1.54369	3.16744	2	4	9
566	-2.33216	2.78618	1	2	3
567	1.8037	3.49503	2	4	10
568	1.50431	3.27878	2	4	10
569	-0.948397	3.34783	1	2	3
570	-0.124238	3.12087	2	4	10
571	2.83402	0.0776453	3	6	15
572	1.49131	1.90039	3	6	15
573	-0.322456	2.38114	2	4	9
574	-0.306962	3.71281	2	4	10
575	-0.523711	2.78656	2	4	9
576	-2.10888	2.84751	1	2	3
577	-0.316487	2.47137	2	4	10
578	-0.952492	3.54493	2	4	8
579	-1.07463	3.22092	2	4	9
580	1.6872	2.06489	3	6	15
581	-1.52815	3.03448	1	2	3
582	-0.446051	1.85268	2	4	9
583	-0.147641	2.96747	2	4	9
584	1.38922	3.02712	2	4	10
585	-1.08865	2.81358	2	4	9
586	0.697746	3.58925	2	4	9
587	0.0972908	3.87702	2	4	10
588	3.38169	0.345011	3	6	14
589	1.13268	2.27021	2	4	6
590	-1.46688	2.85293	2	4	9
591	-0.331706	2.80605	2	4	9
592	-0.802701	3.11116	2	4	9
593	-2.77041	2.56238	1	2	3
594	-1.68057	2.89179	1	2	3
595	-2.14321	2.82481	1	2	3
596	0.0858877	3.87641	2	4	10
597	0.79951	4.05799	2	4	10
598	3.60959	-0.232347	3	6	15
599	1.93152	3.80606	2	4	10
600	-1.09214	2.57799	2	4	9
601	2.38478	0.610503	3	6	15
602	0.684869	3.55695	2	4	10
603	2.14029	3.42388	2	4	10
604	-0.979302	2.53004	2	4	9
605	-1.4434	2.76378	2	4	9
606	0.131628	2.03409	2	4	9
607	-0.495167	3.66336	2	4	10
608	0.97249	0.710378	3	5	12
609	0.534474	2.66068	2	4	9
610	0.277924	1.46957	2	4	9
611	3.48237	-0.288215	3	6	14
612	2.66771	-0.0826334	3	6	15
613	0.396217	4.0235	2	4	10
614	-0.629008	3.64107	2	4	10
615	0.654123	3.00013	2	4	10
616	2.87333	1.00415	3	6	15
617	1.8371	2.22962	3	6	15
618	-1.95165	2.85413	2	4	9
619	2.72843	-0.0908267	3	6	15
620	-0.565417	2.72953	2	4	9
621	-0.61475	3.38934	2	4	9
622	0.971416	3.26272	2	4	10
623	0.0152682	0.817661	2	4	9
624	-0.11852	3.38814	2	4	10
625	-0.768384	3.58241	2	4	10
626	3.62664	-0.73217	3	6	14
627	1.64217	2.08933	2	4	6
628	4.04763	-0.534956	3	6	14
629	-1.01692	2.79741	2	4	9
630	-0.0496021	3.30212	2	4	10
631	0.171604	3.48536	2	4	10
632	3.3086	0.526919	3	6	15
633	1.086	4.18114	2	4	10
634	1.43353	1.34734	2	4	6
635	0.266655	3.81459	2	4	10
636	-2.19266	2.81226	1	2	3
637	1.04404	3.89424	2	4	10
638	1.7738	1.00509	2	4	6
639	0.935477	2.94031	2	4	9
640	0.349935	3.63801	2	4	9
641	-1.14957	2.5392	2	4	9
642	-0.149736	2.84981	2	4	9
643	1.18144	1.7901	2	4	6
644	0.495531	3.98591	2	4	10
645	1.03039	2.41337	2	4	9
646	1.43584	2.01332	2	4	6
647	1.66806	1.35915	2	4	6
648	0.573361	2.4995	2	4	9
649	3.72634	0.0390199	3	6	14
650	1.13547	2.5768	2	4	9
651	2.95539	0.203767	3	6	15
652	-0.203388	3.0572	2	4	9
653	-1.62026	2.67425	2	4	9
654	-0.0510699	3.75641	2	4	10
655	-0.915545	3.20075	2	4	9
656	0.185782	3.94801	2	4	10
657	0.888606	3.86491	2	4	10
658	-0.703192	2.84175	2	4	10
659	1.18532	3.81826	2	4	10
660	-1.30431	2.93475	2	4	10
661	-0.94417	3.01871	2	4	9
662	-0.266919	3.33395	2	4	9
663	0.0341506	3.78939	2	4	10
664	-0.3451	2.76346	2	4	9
665	-0.549913	3.37696	2	4	10
666	0.0244835	3.65221	2	4	9
667	2.9612	0.50482	3	6	15
668	3.38645	0.741108	3	6	15
669	-2.21569	2.93068	1	2	3
670	1.04009	3.19638	2	4	10
671	-1.38833	3.10321	2	4	9
672	0.66281	4.05668	2	4	10
673	0.298667	3.77632	2	4	10
674	1.29135	4.13866	2	4	10
675	-0.606553	3.30893	2	4	10
676	-1.17797	3.31632	2	4	10
677	1.15794	0.405479	3	5	12
678	-0.867068	3.23226	2	4	9
679	-1.50686	2.70247	2	4	9
680	0.741068	1.79807	2	4	6
681	1.41631	2.80179	2	4	10
682	-0.405049	2.73355	2	4	9
683	2.89722	-0.143438	3	6	15
684	-0.212253	2.59484	2	4	10
685	-0.0413124	3.46545	2	4	10
686	2.62493	1.93519	3	6	15
687	-0.175386	3.20071	2	4	9
688	-1.17299	2.53354	2	4	9
689	1.06751	3.6603	2	4	10
690	3.22058	0.155251	3	6	14
691	2.21566	0.734196	2	4	6
692	1.95431	-0.464238	3	5	13
693	0.464719	3.41264	2	4	10
694	1.8043	-0.0129099	3	6	15
695	0.739824	3.203	2	4	10
696	1.48799	3.34955	2	4	10
697	0.145558	3.2672	2	4	9
698	0.830099	4.16758	2	4	10
699	1.29145	4.07681	2	4	10
700	0.289713	1.23307	2	4	9
701	-1.72001	3.08731	1	2	3
702	4.10722	-0.734975	3	6	14
703	0.372556	3.49079	2	4	10
704	-0.108937	1.63307	2	4	9
705	0.910339	3.29869	2	4	10
706	1.15519	4.03852	2	4	10
707	0.404189	3.08993	2	4	10
708	2.46516	0.341234	3	6	15
709	0.608437	3.64516	2	4	10
710	0.379106	3.73824	2	4	10
711	2.20849	0.265927	3	6	15
712	-0.143006	2.75466	2	4	9
713	0.531512	2.69191	2	4	9
714	-0.192061	3.68312	2	4	10
715	2.54991	0.682788	3	6	15
716	-1.5924	3.09997	2	4	8
717	3.48733	-0.318765	3	6	14
718	0.470257	3.54397	2	4	10
719	2.68034	2.42455	3	6	15
720	-0.671856	2.26027	2	4	9
721	-0.586096	3.68754	2	4	10
722	-0.200244	2.0023	2	4	9
723	1.79134	0.809118	2	4	6
724	-1.62325	1.12483	2	4	7
725	1.76358	3.28482	2	4	10
726	-0.256662	3.80317	2	4	10
727	0.239231	3.17841	2	4	10
728	3.66809	-0.794013	3	6	14
729	3.2398	-0.631013	3	6	14
730	0.403046	3.81543	2	4	10
731	-0.37344	3.44383	2	4	10
732	1.38595	3.64146	2	4	10
733	0.735855	-0.0914893	3	5	12
734	-0.136946	3.17956	2	4	10
735	0.25218	3.76518	2	4	10
736	4.29213	-0.90018	3	6	14
737	2.95599	-0.243932	3	6	15
738	2.80124	-0.316734	3	6	14
739	2.81682	-0.026502	3	6	15
740	-1.24211	2.96296	2	4	9
741	0.325798	2.35965	2	4	9
742	0.0747686	2.84787	2	4	9
743	-1.79414	2.96317	1	2	3
744	2.10994	1.11046	2	4	6
745	3.18657	-0.434728	3	6	14
746	0.432344	4.00208	2	4	10
747	4.54064	-0.948785	3	6	14
748	3.82087	-0.783092	3	6	14
749	-0.583658	3.12107	2	4	10
750	-1.24802	3.29535	2	4	10
751	0.714758	3.37197	2	4	10
752	0.736485	3.38086	2	4	9
753	0.991702	2.50256	2	4	10
754	1.66486	0.812103	2	4	6
755	1.92483	0.532847	2	4	6
756	3.66709	0.211126	3	6	14
757	3.54354	0.18525	3	6	14
758	3.20165	-0.562064	3	6	14
759	-0.0413125	2.4229	2	4	9
760	-0.0148316	3.67776	2	4	10
761	-0.538005	3.65989	2	4	10
762	-0.303712	2.18395	2	4	9
763	-1.99547	2.96588	2	4	8
764	-1.24208	2.69448	1	2	3
765	2.28034	0.682453	2	4	6
766	-0.45936	2.5786	2	4	10
767	0.454718	3.60589	2	4	10
768	-0.101015	2.5484	2	4	9
769	-0.167904	3.61057	2	4	10
770	2.44156	-0.163813	3	6	15
771	1.33296	0.939242	2	4	6
772	0.683852	1.90022	2	4	9
773	1.87267	1.06955	3	6	15
774	-1.02813	3.24884	2	4	10
775	2.39853	1.1932	3	6	15
776	1.72632	4.32688	2	4	10
777	0.00576227	3.79419	2	4	10
778	0.610704	3.73902	2	4	10
779	1.88065	2.36641	2	4	6
780	-0.394207	3.47021	2	4	10
781	2.77784	0.277074	3	6	15
782	3.3845	-0.411904	3	6	14
783	3.42238	0.00497437	3	6	14
784	-1.16175	2.40512	1	2	3
785	3.62365	-0.20479	3	6	14
786	-1.71557	2.67095	1	2	3
787	1.16797	2.4054	2	4	6
788	-0.598692	1.84369	2	4	9
789	1.42807	3.88237	2	4	10
790	0.61703	3.71227	2	4	10
791	3.89356	-0.821973	3	6	14
792	0.73332	3.80825	2	4	10
793	-1.31085	2.9757	2	4	10
794	1.23689	4.00885	2	4	10
795	0.133481	3.68854	2	4	10
796	2.03052	1.85183	3	6	15
797	1.16571	1.03314	2	4	6
798	-0.980485	3.41552	2	4	10
799	-0.411353	3.57211	2	4	10
800	1.05869	2.48621	2	4	6
801	1.10855	3.09203	2	4	10
802	-0.376477	3.44483	2	4	8
803	4.28564	-1.00708	3	6	14
804	0.773842	4.17717	2	4	10
805	-0.317536	3.52072	2	4	10
806	4.17405	-0.579527	3	6	14
807	3.02959	-0.2154	3	6	15
808	3.18889	-0.317526	3	6	14
809	-0.374759	3.60903	2	4	8
810	4.14603	-0.921189	3	6	14
811	-0.747218	2.32509	1	2	3
812	4.0288	-0.217528	3	6	14
813	-0.822477	3.34388	2	4	10
814	-0.841101	3.4902	2	4	10
815	1.41952	3.68993	2	4	10
816	-0.764449	3.38584	2	4	10
817	2.04476	0.221699	3	6	15
818	3.26162	-0.588245	3	6	14
819	4.37127	-1.13079	3	6	14
820	2.46715	2.50047	2	4	6
821	-0.49502	3.25247	2	4	10
822	0.647713	2.27135	2	4	9
823	4.04625	-0.765774	3	6	14
824	3.5433	-0.611163	3	6	14
825	0.218789	3.69287	2	4	10
826	4.12572	-0.653897	3	6	14
827	1.95826	3.71995	2	4	10
828	4.33122	-0.67561	3	6	14
829	0.0612628	1.54684	2	4	9
830	0.809537	3.99926	2	4	10
831	2.89378	0.979958	3	6	15
832	-2.29292	1.61582	1	3	5
833	0.0752083	1.66764	2	4	9
834	3.66795	-0.671185	3	6	14
835	-0.970366	3.10897	2	4	9
836	3.75841	-0.787326	3	6	14
837	-0.00812059	3.56334	2	4	10
838	1.9576	0.65791	2	4	6
839	3.86787	-0.690077	3	6	14
840	3.4751	0.120238	3	6	14
841	3.91141	-0.469656	3	6	14
842	3.87913	-0.475126	3	6	14
843	1.02751	3.96928	2	4	10
844	1.31179	2.65948	2	4	6
845	-0.91015	3.29614	2	4	8
846	0.0190119	3.55254	2	4	10
847	-0.719032	3.49756	2	4	8
848	1.31523	3.86131	2	4	10
849	4.10645	-0.661814	3	6	14
850	0.591838	3.83251	2	4	10
851	-0.525293	3.4111	2	4	8
852	1.65705	1.95946	2	4	6
853	3.01021	-0.267258	3	6	15
854	3.56125	-0.379072	3	6	14
855	4.03455	-0.905659	3	6	14
856	0.97051	0.287077	2	4	6
857	3.57399	-0.722813	3	6	14
858	-0.338885	3.60044	2	4	10
859	2.9758	-0.315545	3	6	15
860	0.823446	3.81845	2	4	10
861	0.488069	4.07274	2	4	10
862	1.17208	3.6742	2	4	10
863	0.665522	3.93075	2	4	10
864	2.96046	-0.0933556	3	6	15
865	3.50586	-0.24609	3	6	14
866	1.56196	3.93778	2	4	10
867	0.836892	1.14941	2	4	7
868	3.94777	-0.890693	3	6	14
869	-1.02612	3.36254	2	4	10
870	3.32709	-0.194621	3	6	14
871	0.568601	2.17301	2	4	9
872	-0.0705022	3.52123	2	4	10
873	0.643386	3.24656	2	4	10
874	-1.2604	2.97602	1	2	3
875	3.6333	0.329014	3	6	14
876	1.2958	2.19021	2	4	6
877	3.76751	0.0270836	3	6	14
878	2.54708	0.865233	3	6	15
879	3.82424	-0.464285	3	6	14
880	1.66594	0.739156	2	4	6
881	-0.0271987	3.17146	2	4	10
882	0.319768	3.02278	2	4	10
883	0.628962	3.76296	2	4	10
884	1.83312	1.86494	2	4	6
885	2.13481	1.20403	2	4	6
886	1.03531	3.68404	2	4	10
887	2.20683	3.28216	2	4	10
888	0.831704	3.29936	2	4	10
889	-1.17715	3.16199	2	4	9
890	-1.24531	3.24735	2	4	8
891	4.10215	-0.697219	3	6	14
892	3.35179	0.130505	3	6	14
893	-1.28267	3.20365	2	4	10
894	3.30856	-0.284725	3	6	14
895	4.23957	-0.727369	3	6	14
896	0.500812	3.95361	2	4	10
897	-1.03061	3.01745	2	4	9
898	1.8044	3.9829	2	4	10
899	3.16085	0.0930502	3	6	15
900	3.5394	0.182906	3	6	14
901	2.2332	0.0416566	3	6	15
902	4.07832	-0.79446	3	6	14
903	-0.991097	3.24807	2	4	10
904	3.72411	0.205499	3	6	14
905	0.378743	3.53292	2	4	10
906	1.98823	0.43992	3	6	15
907	0.770752	3.94497	2	4	10
908	-0.17168	3.69847	2	4	10
909	3.13637	-0.0778599	3	6	15
910	0.532756	3.65723	2	4	10
911	4.01487	-0.561869	3	6	14
912	0.196853	3.20398	2	4	8
913	1.33903	1.55848	2	4	6
914	3.85852	-0.179103	3	6	14
915	0.644605	3.16183	2	4	10
916	-0.207492	3.35146	2	4	10
917	3.45328	-0.168809	3	6	14
918	0.331542	3.9228	2	4	10
919	-0.610342	2.36254	1	2	3
920	3.47501	-0.681743	3	6	14
921	2.67081	-0.199919	3	6	14
922	-1.78642	2.94105	2	4	8
923	2.40533	0.943368	3	6	15
924	3.74343	-0.304334	3	6	14
925	1.72493	4.12213	2	4	10
926	1.45136	3.81546	2	4	10
927	0.0510354	3.89621	2	4	10
928	-0.879925	2.95446	2	4	8
929	-1.64571	2.23539	1	2	3
930	3.64345	0.237686	3	6	14
931	-0.0833767	2.54069	2	4	9
932	1.90934	1.78661	2	4	6
933	1.35852	4.04638	2	4	10
934	3.98963	-0.327743	3	6	14
935	2.25376	1.31605	2	4	6
936	-0.494315	3.46297	2	4	10
937	4.16639	-0.51936	3	6	14
938	2.12774	1.79877	2	4	6
939	2.73647	1.19534	3	6	15
940	3.18845	0.266281	3	6	14
941	-0.136504	3.27922	2	4	10
942	0.9788	3.46838	2	4	10
943	0.0754722	3.3333	2	4	10
944	0.214725	3.84696	2	4	10
945	2.14777	3.2986	2	4	10
946	0.309086	3.75627	2	4	10
947	4.03593	-0.586632	3	6	14
948	3.47098	-0.219642	3	6	14
949	0.0399835	3.64495	2	4	10
950	1.06485	4.16959	2	4	10
951	1.74765	0.968876	2	4	6
952	0.187075	3.8236	2	4	10
953	2.74584	-0.100401	3	6	15
954	3.22821	-0.113921	3	6	14
955	2.18582	0.888104	3	6	15
956	1.309	0.986044	2	4	6
957	-2.03063	2.82826	2	4	8
958	-1.31517	3.18403	2	4	8
959	-0.155172	3.62935	2	4	8
960	1.63175	4.06707	2	4	10
961	0.0260759	3.71863	2	4	8
962	4.39325	-0.951479	3	6	14
963	3.22907	0.483074	3	6	15
964	2.85738	-0.17717	3	6	15
965	3.65034	0.0289398	3	6	14
966	2.07103	3.55	2	4	10
967	3.68624	-0.285669	3	6	14
968	-0.742393	3.43986	2	4	8
969	3.07709	-0.406208	3	6	14
970	-0.1324	2.98184	2	4	8
971	0.87354	3.67234	2	4	10
972	3.56365	0.950478	3	6	15
973	1.716	3.64376	2	4	10
974	2.22498	0.55256	3	6	15
975	1.21161	2.61929	2	4	6
976	-1.64746	2.87183	2	4	8
977	1.46834	1.32464	3	6	15
978	1.33379	4.08346	2	4	10
979	-0.55045	3.48936	2	4	10
980	3.17368	1.06048	3	6	15
981	2.40397	0.648844	2	4	6
982	0.263042	3.33725	2	4	10
983	4.53683	-0.886036	3	6	14
984	-0.467628	3.50804	2	4	8
985	1.49754	0.584173	2	4	6
986	-0.380105	3.41223	2	4	8
987	1.15048	3.73111	2	4	10
988	2.95768	1.05509	3	6	15
989	2.35847	0.60821	3	6	15
990	0.90037	3.59138	2	4	10
991	2.49639	-0.104388	3	6	15
992	3.01312	-0.400478	3	6	14
993	2.28222	1.90206	3	6	15
994	2.00984	1.40698	2	4	6
995	1.68361	3.88357	2	4	10
996	0.78188	3.37697	2	4	10
997	-0.0679593	3.20219	2	4	10
998	2.77712	0.4518	3	6	15
999	-1.10294	3.27721	2	4	8
1000	4.1962	-0.6283	3	6	14
1001	4.19134	-0.640266	3	6	14
1002	3.50338	-0.442251	3	6	14
1003	1.99255	0.85983	2	4	6
1004	0.172399	3.03783	2	4	10
1005	1.00503	1.32844	2	4	6
1006	0.17127	3.40145	2	4	10
1007	4.37662	-0.263059	3	6	14
1008	0.568702	3.66841	2	4	10
1009	-0.0527017	3.41799	2	4	10
1010	0.497189	3.88426	2	4	10
1011	0.59738	3.42506	2	4	10
1012	2.72486	0.977221	3	6	15
1013	3.0069	-0.00686548	3	6	15
1014	3.16639	2.05167	3	6	15
1015	0.191547	3.69925	2	4	8
1016	0.846951	3.50899	2	4	10
1017	-0.42678	3.63731	2	4	10
1018	-0.269897	3.6575	2	4	8
1019	3.59042	-0.161584	3	6	14
1020	0.631441	2.48357	2	4	8
1021	1.12926	4.05372	2	4	10
1022	4.03865	0.259171	3	6	14
1023	3.89201	-0.793617	3	6	14
1024	3.36982	-0.12922	3	6	14
1025	2.06521	3.14691	2	4	10
1026	2.97783	1.7059	3	6	15
1027	-0.431181	3.46471	2	4	8
1028	0.812533	3.64764	2	4	10
1029	1.59623	1.67589	2	4	6
1030	4.33369	-0.716525	3	6	14
1031	0.842092	3.16036	2	4	10
1032	4.0387	-0.703914	3	6	14
1033	2.96729	-0.326005	3	6	14
1034	1.10276	3.67007	2	4	10
1035	1.13194	3.76259	2	4	10
1036	3.39967	-0.517219	3	6	14
1037	1.16067	3.61467	2	4	10
1038	3.62256	0.106934	3	6	14
1039	1.64387	3.80139	2	4	10
1040	4.04995	-0.168698	3	6	14
1041	1.77556	3.44806	2	4	10
1042	3.93848	-0.807208	3	6	14
1043	2.31674	1.40604	2	4	6
1044	2.66652	-0.712979	3	6	14
1045	0.553342	3.88357	2	4	10
1046	1.2369	4.19944	2	4	10
1047	0.0184039	3.62159	2	4	8
1048	-1.00462	3.25227	2	4	10
1049	1.19344	3.84409	2	4	10
1050	-1.81785	2.96058	2	4	8
1051	2.06325	3.37249	2	4	10
1052	-0.529336	3.48399	2	4	8
1053	-1.86467	2.85017	2	4	8
1054	1.98105	3.03073	2	4	10
1055	4.00267	-0.474095	3	6	14
1056	3.8942	0.183829	3	6	14
1057	3.08134	1.2991	3	6	15
1058	0.212908	2.19033	2	4	8
1059	1.82227	3.78456	2	4	10
1060	0.805534	2.34444	2	4	8
1061	0.685819	2.57874	2	4	6
1062	3.1109	1.04849	3	6	15
1063	-2.26503	2.72751	2	4	8
1064	1.72864	2.40597	2	4	6
1065	1.2958	2.27076	2	4	6
1066	2.65407	0.935957	3	6	15
1067	3.02599	1.0174	3	6	15
1068	2.82288	1.64136	3	6	15
1069	0.162149	1.72423	2	4	8
1070	3.28858	-0.307506	3	6	14
1071	4.27901	-1.01556	3	6	14
1072	4.0771	-0.813133	3	6	14
1073	4.23491	-0.35349	3	6	14
1074	3.32525	0.0885979	3	6	14
1075	2.98929	0.560503	3	6	15
1076	-0.934454	3.25435	2	4	8
1077	0.979083	1.49096	2	4	6
1078	3.76319	0.142842	3	6	14
1079	3.90959	-0.393082	3	6	14
1080	1.83708	3.7775	2	4	10
1081	0.420348	3.61429	2	4	10
1082	0.78994	3.65644	2	4	10
1083	1.43141	3.89848	2	4	10
1084	4.3386	-0.698219	3	6	14
1085	0.763057	3.49132	2	4	10
1086	3.46548	-0.469119	3	6	14
1087	0.18536	3.40746	2	4	10
1088	2.50099	3.47829	2	4	10
1089	2.60419	-0.234122	3	6	15
1090	-0.217561	3.42436	2	4	8
1091	1.07359	0.383826	2	4	6
1092	-1.00038	3.01872	2	4	10
1093	3.53956	-0.656882	3	6	14
1094	1.5157	0.823753	2	4	6
1095	-0.77652	3.23159	2	4	8
1096	2.60179	0.176356	3	6	15
1097	1.64966	4.12671	2	4	10
1098	-0.52316	3.44998	2	4	8
1099	1.28323	3.77892	2	4	10
1100	1.10964	3.44927	2	4	10
1101	2.96626	0.638571	3	6	15
1102	-1.34035	2.80972	2	4	10
1103	3.7372	0.10843	3	6	14
1104	0.528906	2.77696	2	4	8
1105	3.40081	0.399798	3	6	15
1106	2.07024	0.854706	3	6	15
1107	2.45272	1.52278	3	6	15
1108	0.906892	0.418063	3	5	13
1109	1.29673	2.75251	2	4	8
1110	3.43291	-0.495635	3	6	14
1111	1.71632	2.21718	2	4	6
1112	0.960726	2.68645	2	4	6
1113	3.48635	-0.7489	3	6	14
1114	-1.2067	3.02182	1	2	3
1115	1.53076	3.44975	2	4	10
1116	0.0300656	3.22271	2	4	10
1117	3.87369	0.813031	3	6	15
1118	1.93887	0.491217	3	6	15
1119	3.19278	-0.551132	3	6	14
1120	0.0972386	3.52998	2	4	10
1121	3.76967	-0.0439587	3	6	14
1122	2.65966	1.52316	2	4	6
1123	4.25283	-0.468112	3	6	14
1124	0.931442	3.82821	2	4	10
1125	2.074	0.931797	2	4	6
1126	4.10543	-0.942918	3	6	14
1127	1.17532	1.54796	2	4	6
1128	4.4903	-1.07159	3	6	14
1129	0.577111	3.35324	2	4	8
1130	4.05289	-0.0218903	3	6	14
1131	3.54635	0.481538	3	6	15
1132	0.734713	3.91599	2	4	10
1133	3.51045	0.778515	3	6	15
1134	0.288202	3.84934	2	4	8
1135	0.474772	1.36172	2	4	7
1136	2.25392	0.112378	3	6	15
1137	3.82808	-0.166843	3	6	14
1138	1.18472	1.72216	2	4	6
1139	4.01659	-0.133504	3	6	14
1140	0.848543	3.98982	2	4	10
1141	3.80872	-0.653247	3	6	14
1142	1.83059	3.12578	2	4	10
1143	-0.93386	1.69952	2	4	7
1144	3.07547	0.468773	3	6	15
1145	2.57229	0.0917535	3	6	15
1146	-0.0645979	2.93291	2	4	8
1147	0.838137	3.19439	2	4	10
1148	-1.00488	3.06599	1	2	3
1149	3.9986	-0.676292	3	6	14
1150	-0.765421	3.31618	2	4	8
1151	3.81689	-0.498669	3	6	14
1152	2.96572	0.291053	3	6	15
1153	0.433487	3.57916	2	4	8
1154	-0.587193	3.24793	2	4	8
1155	0.540208	3.8423	2	4	10
1156	1.66308	2.51175	2	4	10
1157	0.492909	2.84538	2	4	8
1158	1.14124	1.49936	2	4	9
1159	1.1592	3.64554	2	4	10
1160	3.92748	-0.125214	3	6	14
1161	0.207609	2.98699	2	4	8
1162	0.206756	3.06354	2	4	8
1163	3.41966	-0.590435	3	6	14
1164	3.50353	-0.438374	3	6	14
1165	1.29996	2.02562	2	4	6
1166	0.293812	3.19533	2	4	8
1167	-1.11265	2.80164	1	2	3
1168	1.95722	2.89894	2	4	10
1169	0.482996	3.40824	2	4	10
1170	-0.85642	1.33691	2	4	7
1171	-0.0659917	1.6472	2	4	8
1172	0.0703466	3.09489	2	4	8
1173	3.69023	-0.670744	3	6	14
1174	2.32859	1.27413	2	4	6
1175	2.45433	1.95027	2	4	6
1176	3.56051	0.296595	3	6	15
1177	1.20222	3.33307	2	4	10
1178	0.782205	3.8896	2	4	10
1179	-0.150837	3.29431	2	4	8
1180	2.79631	0.996682	3	6	15
1181	2.86868	1.83046	3	6	15
1182	3.96673	0.658211	3	6	14
1183	-0.135264	2.67679	2	4	8
1184	2.50646	0.233198	3	6	15
1185	3.64834	-0.0106997	3	6	14
1186	3.62759	-0.271474	3	6	14
1187	-1.44121	2.99649	2	4	8
1188	1.2067	3.47577	2	4	10
1189	1.42436	2.92531	2	4	8
1190	0.255406	3.06366	2	4	8
1191	3.71562	-0.364932	3	6	14
1192	3.70557	-0.436893	3	6	14
1193	3.72484	-0.551734	3	6	14
1194	0.325583	3.64352	2	4	8
1195	2.5777	0.858085	3	6	15
1196	1.14666	3.71305	2	4	10
1197	0.507894	2.43892	2	4	8
1198	0.196913	3.49476	2	4	8
1199	2.44041	1.20939	2	4	6
1200	-1.03762	3.06085	2	4	8
1201	2.68491	0.105878	3	6	15
1202	1.23561	3.28269	2	4	10
1203	0.489076	3.59256	2	4	8
1204	1.4803	3.69004	2	4	10
1205	3.74991	-0.495912	3	6	14
1206	-1.1529	2.12695	2	4	8
1207	3.13599	0.456547	3	6	15
1208	-0.628482	3.2837	2	4	8
1209	2.21512	0.118767	3	6	15
1210	0.525901	2.30095	2	4	8
1211	3.94866	-0.418708	3	6	14
1212	2.44736	-0.206121	3	5	13
1213	3.86886	-0.700799	3	6	14
1214	0.765866	3.43614	2	4	8
1215	2.65417	0.0850909	3	6	15
1216	3.98646	-0.724673	3	6	14
1217	-0.276077	2.42911	2	4	8
1218	1.57554	2.27587	2	4	8
1219	0.528619	2.3247	2	4	8
1220	-0.290418	3.39024	2	4	8
1221	1.73031	1.03637	2	4	6
1222	2.82275	0.264213	3	6	15
1223	0.414286	1.78996	2	4	8
1224	4.05818	-0.452137	3	6	14
1225	2.10845	0.863246	2	4	6
1226	3.4139	-0.266322	3	6	14
1227	2.48863	0.509195	3	6	15
1228	3.00673	-0.302862	3	6	15
1229	0.594825	3.15949	2	4	8
1230	-0.031631	2.34572	2	4	8
1231	2.05151	0.334272	3	6	15
1232	3.60941	-0.408046	3	6	14
1233	-0.263047	2.96418	2	4	8
1234	4.29082	-0.868603	3	6	14
1235	-0.220115	3.08931	2	4	8
1236	2.84862	0.318131	3	6	15
1237	0.791226	2.81548	2	4	8
1238	3.77872	0.201437	3	6	14
1239	2.81699	-0.220764	3	6	14
1240	-1.07261	2.80027	2	4	8
1241	3.95533	-0.616237	3	6	14
1242	-0.629606	2.85512	2	4	8
1243	3.04298	-0.326717	3	6	14
1244	1.53697	1.11619	2	4	6
1245	2.46422	1.40699	2	4	6
1246	-1.88067	1.32989	1	2	3
1247	0.0754826	3.46059	2	4	8
1248	1.11083	3.3956	2	4	8
1249	0.336721	2.97138	2	4	8
1250	1.32929	2.09367	2	4	7
1251	2.85973	0.460154	3	6	15
1252	2.24582	0.474347	3	6	15
1253	4.20475	-0.662034	3	6	14
1254	1.16018	3.45825	2	4	8
1255	0.358792	3.57076	2	4	8
1256	1.59138	1.39775	2	4	6
1257	3.53044	-0.741854	3	6	14
1258	3.66213	-0.823309	3	6	14
1259	0.820016	3.55725	2	4	8
1260	-1.45793	1.79204	2	4	7
1261	2.75051	0.414694	3	6	15
1262	3.76074	-0.745342	3	6	14
1263	3.47528	0.0808921	3	6	14
1264	1.4033	3.89846	2	4	10
1265	0.444614	3.21412	2	4	8
1266	-0.742728	2.87125	2	4	8
1267	0.449814	2.82177	2	4	8
1268	-0.507916	2.88828	2	4	8
1269	4.12364	-0.914032	3	6	14
1270	2.28719	0.525806	2	4	6
1271	1.20188	1.53048	2	4	6
1272	2.13961	0.160526	3	6	15
1273	3.6573	-0.703138	3	6	14
1274	-0.940754	3.0676	2	4	8
1275	2.46026	2.8476	2	4	10
1276	3.37058	-0.144285	3	6	14
1277	1.22154	3.28806	2	4	10
1278	0.208581	3.56239	2	4	8
1279	4.12731	-0.811497	3	6	14
1280	1.1795	3.38787	2	4	8
1281	2.32631	2.34556	2	4	10
1282	2.70153	0.559137	3	6	15
1283	4.40833	-0.834477	3	6	14
1284	0.946087	2.74296	2	4	8
1285	0.725825	2.5438	2	4	8
1286	1.56226	1.26318	2	4	7
1287	-0.707734	3.06638	2	4	8
1288	0.936695	3.87768	2	4	10
1289	3.23368	-0.217474	3	6	14
1290	3.35829	0.636174	3	6	15
1291	3.31863	-0.6412	3	6	14
1292	3.55491	0.2665	3	6	14
1293	2.15272	0.514026	3	6	15
1294	0.0765289	3.50183	2	4	8
1295	2.39543	3.32392	2	4	10
1296	3.57988	-0.359902	3	6	14
1297	3.18986	-0.341243	3	6	14
1298	-0.715362	3.19792	2	4	8
1299	2.15149	3.39571	2	4	10
1300	0.0381854	3.34735	2	4	8
1301	1.4521	2.99468	2	4	8
1302	-1.66912	2.6669	2	4	8
1303	0.532512	3.03329	2	4	8
1304	-1.28994	2.79042	2	4	8
1305	3.75085	-0.748329	3	6	14
1306	4.1912	-0.930457	3	6	14
1307	1.20251	3.47128	2	4	10
1308	3.64066	-0.689126	3	6	14
1309	2.86767	0.595026	3	6	15
1310	1.73112	1.13138	2	4	6
1311	-1.65819	2.44515	2	4	8
1312	0.0859786	2.59938	2	4	8
1313	3.31044	-0.540855	3	6	14
1314	-0.30184	3.4472	2	4	8
1315	2.74757	0.450941	3	6	15
1316	3.8189	-0.706759	3	6	14
1317	2.46449	2.99619	2	4	10
1318	4.29323	-0.745323	3	6	14
1319	1.53258	1.67999	2	4	6
1320	2.48952	-0.252755	3	6	15
1321	2.89066	-0.58162	3	6	14
1322	3.96655	-0.357544	3	6	14
1323	2.20635	0.830063	2	4	6
1324	2.55139	1.14734	2	4	6
1325	1.92291	0.306929	2	4	6
1326	3.88888	-0.647069	3	6	14
1327	0.628428	3.0936	2	4	8
1328	-0.378102	2.93401	2	4	8
1329	3.09456	-0.361656	3	6	14
1330	3.75088	0.166614	3	6	14
1331	3.48837	0.0459203	3	6	14
1332	1.16775	2.9416	2	4	8
1333	2.44125	1.1895	2	4	6
1334	0.377606	3.1015	2	4	8
1335	-2.36734	2.50567	2	4	8
1336	-0.151697	1.5781	2	4	9
1337	1.59246	1.16392	2	4	6
1338	2.23683	0.415278	3	6	15
1339	3.91786	-0.00127641	3	6	14
1340	-1.18203	2.9577	2	4	8
1341	3.2428	0.142832	3	6	15
1342	-0.257047	2.10864	2	4	8
1343	0.0296185	3.27193	2	4	8
1344	0.767714	2.78014	2	4	8
1345	3.68957	-0.821705	3	6	14
1346	3.2459	-0.0975085	3	6	14
1347	0.311576	2.9566	2	4	8
1348	3.80083	-0.880987	3	6	14
1349	-0.447162	1.75592	2	4	8
1350	2.86687	-0.314455	3	5	13
1351	2.41087	-0.302378	3	5	13
1352	0.965905	2.42095	2	4	8
1353	3.44	-0.692035	3	6	14
1354	-0.282121	3.01907	2	4	8
1355	-1.87807	2.48806	2	4	8
1356	2.34639	-0.33707	3	6	14
1357	0.735945	2.56667	2	4	8
1358	1.54884	3.27513	2	4	10
1359	0.846449	0.626815	2	4	6
1360	3.08698	-0.251407	3	6	15
1361	-0.278418	3.46234	2	4	8
1362	3.22106	0.292591	3	6	15
1363	0.116746	3.25915	2	4	8
1364	-1.85869	2.73114	2	4	8
1365	2.92485	1.17128	2	4	6
1366	0.187604	3.14099	2	4	8
1367	3.53415	-0.324727	3	6	14
1368	4.00724	-0.0152658	3	6	14
1369	2.90534	-0.181153	3	6	14
1370	-1.50845	2.41843	2	4	8
1371	4.04517	-1.07139	3	6	14
1372	3.66069	-0.699645	3	6	14
1373	3.83194	0.0984276	3	6	14
1374	1.63137	0.0493904	3	6	15
1375	-1.05537	2.85257	2	4	8
1376	1.61923	3.10412	2	4	8
1377	3.22692	0.386198	3	6	15
1378	-1.08717	2.84631	2	4	7
1379	1.67337	2.50311	2	4	8
1380	0.0955745	3.12302	2	4	8
1381	0.196196	2.42674	2	4	8
1382	-0.57274	1.99572	2	4	9
1383	2.63725	0.819298	3	6	15
1384	-0.0780543	1.44079	2	4	7
1385	3.82847	-0.964629	3	6	14
1386	-1.66615	2.29497	2	4	8
1387	-0.726235	2.89182	2	4	8
1388	2.85523	-0.373312	3	6	14
1389	3.33949	-0.392669	3	6	14
1390	2.10367	0.20311	3	6	15
1391	1.15042	2.92682	2	4	8
1392	0.757896	3.27562	2	4	8
1393	-0.745969	0.60627	2	4	7
1394	1.88335	0.34236	3	6	15
1395	-1.35349	1.23236	2	4	7
1396	3.6996	-0.889111	3	6	14
1397	0.671991	2.84737	2	4	8
1398	3.22962	-0.511909	3	6	14
1399	2.51268	0.829702	3	6	15
1400	-0.788008	0.850062	1	3	5
1401	1.24182	0.944223	2	4	6
1402	3.28159	-0.47306	3	6	14
1403	3.52886	-0.67077	3	6	14
1404	2.82428	0.0911282	3	6	15
1405	1.16387	2.35333	2	4	8
1406	-0.471164	3.31825	2	4	8
1407	3.92894	-0.563653	3	6	14
1408	1.39685	2.0719	2	4	8
1409	1.26616	3.19062	2	4	8
1410	3.75727	-0.644095	3	6	14
1411	-1.04911	2.19628	2	4	8
1412	-0.365441	3.18969	2	4	8
1413	1.49731	3.03705	2	4	8
1414	1.36353	0.672695	2	4	6
1415	2.45143	-0.39737	3	5	13
1416	4.28125	-0.947318	3	6	14
1417	4.10151	-0.900804	3	6	14
1418	3.84126	-0.760435	3	6	14
1419	1.01114	3.20641	2	4	8
1420	4.03097	-0.827495	3	6	14
1421	0.432548	3.16321	2	4	8
1422	3.81629	-0.78129	3	6	14
1423	4.03391	-1.03929	3	6	14
1424	3.20296	0.28116	3	6	15
1425	3.66227	-0.752916	3	6	14
1426	3.23496	-0.616134	3	6	14
1427	2.22986	0.832327	2	4	6
1428	3.35039	-1.10141	3	6	14
1429	3.47693	0.00184622	3	6	14
1430	1.22938	0.685129	2	4	6
1431	1.76893	1.20221	2	4	7
1432	0.997184	2.71021	2	4	8
1433	1.51891	0.0648001	2	4	6
1434	3.37665	-0.227576	3	6	14
1435	3.65013	-0.632802	3	6	14
1436	3.65249	-0.459857	3	6	14
1437	0.584426	2.10111	2	4	8
1438	1.83136	1.33898	2	4	6
1439	1.70613	0.152722	2	4	6
1440	1.24934	2.52222	2	4	8
1441	0.0162361	2.85328	2	4	8
1442	1.1561	0.632188	2	4	6
1443	1.64576	2.04505	2	4	8
1444	2.98772	-0.514709	3	6	14
1445	3.84264	-0.831876	3	6	14
1446	4.28687	-0.762349	3	6	14
1447	3.20303	-0.212942	3	6	14
1448	0.831565	1.58051	2	4	8
1449	1.32588	0.714661	2	4	6
1450	2.76317	1.74002	2	4	6
1451	0.505377	1.82601	2	4	8
1452	3.69147	-0.721134	3	6	14
1453	1.15435	1.06982	2	4	6
1454	1.92573	1.45612	2	4	6
1455	0.174157	1.9007	2	4	8
1456	3.58036	-0.397117	3	6	14
1457	2.92343	0.164239	3	6	15
1458	-0.040292	3.33323	2	4	8
1459	-1.40925	2.74189	2	4	7
1460	1.71759	0.668239	2	4	6
1461	2.03768	-0.0820579	3	6	15
1462	-0.272608	2.03945	2	4	7
1463	-0.198375	2.9638	2	4	8
1464	3.77523	-0.904913	3	6	14
1465	3.10243	-0.591375	3	6	14
1466	0.81291	1.98446	2	4	8
1467	3.50992	-0.697672	3	6	14
1468	3.42664	-0.412414	3	6	14
1469	3.17931	-0.513918	3	6	14
1470	-0.396991	1.87333	2	4	7
1471	3.75388	-0.893432	3	6	14
1472	1.87445	0.107247	3	6	15
1473	3.71272	-0.0351591	3	6	14
1474	-1.43017	0.815713	2	4	7
1475	3.80758	-0.783212	3	6	14
1476	0.318693	2.08967	2	4	7
1477	2.20436	0.26733	3	6	15
1478	1.44645	0.979617	2	4	7
1479	0.204894	1.88548	2	4	7
1480	2.72059	-0.369305	3	6	14
1481	3.56444	-0.836787	3	6	14
1482	4.37219	-1.09149	3	6	14
1483	4.18794	-1.03543	3	6	14
1484	-0.357827	3.11575	2	4	8
1485	4.05595	-0.838669	3	6	14
1486	3.10421	-0.577476	3	6	14
1487	3.51264	-0.679891	3	6	14
1488	4.35789	-1.0622	3	6	14
1489	3.31942	-0.331017	3	6	14
1490	1.22831	1.26197	2	4	6
1491	3.79367	-0.592247	3	6	14
1492	2.74355	0.0241729	3	6	14
1493	3.05622	-0.641407	3	6	14
1494	1.19424	0.576932	2	4	6
1495	0.74518	0.701622	3	5	13
1496	4.50906	-1.06927	3	6	14
1497	-0.0505287	2.64298	2	4	7
1498	-0.462325	2.81816	2	4	8
1499	4.01029	-0.908009	3	6	14
1500	-1.74089	2.44396	2	4	7
1501	1.27565	0.571857	2	4	6
1502	2.19031	-0.651554	3	5	13
1503	0.919469	2.31917	2	4	7
1504	3.77192	-0.960989	3	6	14
1505	2.6624	0.25751	3	6	15
1506	2.34791	-0.135538	3	6	15
1507	0.139648	1.64436	2	4	8
1508	2.80181	0.197004	3	6	15
1509	-0.278659	0.870522	2	4	7
1510	-1.27054	2.10127	2	4	7
1511	3.08218	-0.738855	3	6	14
1512	-1.19255	2.50496	2	4	7
1513	2.35386	0.713898	3	6	15
1514	3.73568	-0.7824	3	6	14
1515	2.8145	-0.637881	3	6	14
1516	1.91912	0.541602	2	4	6
1517	2.53796	0.447703	3	6	15
1518	3.82944	-0.81766	3	6	14
1519	3.43695	-0.676342	3	6	14
1520	2.19637	1.03832	2	4	6
1521	3.83764	-0.869906	3	6	14
1522	0.22774	0.0191282	2	4	7
1523	-0.951113	2.54572	2	4	7
1524	-1.13735	2.25998	2	4	7
1525	3.67367	-0.775435	3	6	14
1526	-1.37477	2.34232	2	4	7
1527	0.84959	-0.846448	3	5	13
1528	1.84719	0.790159	2	4	6
1529	1.44717	1.38289	2	4	7
1530	2.13049	-0.221806	3	6	15
1531	3.46969	-0.820726	3	6	14
1532	0.281558	2.76895	2	4	8
1533	0.137781	2.8802	2	4	8
1534	2.98938	-0.685485	3	6	14
1535	1.63145	1.50195	2	4	6
1536	2.78848	0.278255	2	4	6
1537	3.22224	-0.607512	3	6	14
1538	3.1794	-0.740305	3	6	14
1539	3.17248	-0.29951	3	6	14
1540	-0.590514	3.25343	2	4	10
1541	2.99193	0.346516	3	6	15
1542	0.0615012	2.2029	2	4	7
1543	2.80941	-0.488672	3	6	14
1544	3.42105	-0.724686	3	6	14
1545	1.0754	-0.13106	3	5	12
1546	1.16224	0.713223	2	4	6
1547	4.57832	-1.23957	3	6	14
1548	3.61006	-0.952005	3	6	14
1549	3.79487	-0.892024	3	6	14
1550	1.97503	-0.0472991	3	6	15
1551	0.877574	0.884341	2	4	7
1552	2.45883	-0.595821	3	5	13
1553	-0.18874	1.24783	2	4	7
1554	3.59731	-0.363262	3	6	14
1555	-1.36287	1.49519	2	4	7
1556	0.674247	1.46062	2	4	7
1557	2.83654	-0.715703	3	6	14
1558	2.84055	-0.485593	3	6	14
1559	-0.173534	0.121824	1	1	1
1560	0.405834	0.278434	3	5	13
1561	3.2228	-0.659913	3	6	14
1562	3.53788	-0.781728	3	6	14
1563	3.0598	-0.611378	3	6	14
1564	1.68019	0.889271	2	4	6
1565	3.92077	-0.912923	3	6	14
1566	2.26995	0.400705	2	4	6
1567	0.735681	1.67817	2	4	7
1568	1.52541	0.0438825	2	4	7
1569	3.89488	-1.01167	3	6	14
1570	0.366925	0.753797	2	4	6
1571	2.26989	0.931442	2	4	6
1572	2.34665	-0.491716	3	6	14
1573	2.96584	-0.722933	3	6	14
1574	0.815655	1.40205	2	4	7
1575	2.95969	-0.330053	3	6	14
1576	1.79099	0.0220746	2	4	6
1577	1.78743	-0.6743	3	5	13
1578	0.587393	0.942934	2	4	7
1579	0.695949	1.74294	2	4	7
1580	-2.21682	2.36281	2	4	7
1581	1.94841	-0.490652	3	5	13
1582	2.75518	-0.198455	3	6	15
1583	3.23924	-0.587285	3	6	14
1584	1.51129	-0.173894	3	5	13
1585	-0.434418	2.37355	2	4	7
1586	2.79759	-1.12101	3	5	13
1587	0.410869	0.946738	2	4	7
1588	1.58415	0.476054	2	4	6
1589	1.61711	0.894682	2	4	7
1590	-0.454884	2.311	2	4	7
1591	2.63759	-0.484104	3	6	14
1592	0.437449	0.474266	2	4	7
1593	-0.422695	0.393699	2	4	7
1594	1.12671	1.06801	2	4	7
1595	1.80176	-0.237389	3	5	13
1596	1.85354	-0.614994	3	5	13
1597	-1.26006	1.50257	2	4	7
1598	2.08271	0.259121	3	6	15
1599	1.38665	-1.4778	3	5	13
1600	0.653872	0.00756547	2	4	7
1601	1.30645	-0.505962	3	5	13
1602	0.538428	0.282943	2	4	7
1603	0.633986	1.22124	2	4	7
1604	3.8973	-0.777172	3	6	14
1605	4.0374	-1.07354	3	6	14
1606	-0.451138	1.51407	2	4	7
1607	-1.24257	1.74747	2	4	7
1608	-0.762912	1.16245	2	4	7
1609	1.05565	0.731034	2	4	7
1610	3.39259	-0.603017	3	6	14
1611	2.24786	-0.454987	3	5	13
1612	2.76745	-0.44266	3	6	15
1613	0.630819	-1.26712	3	5	13
1614	3.7691	-0.977315	3	6	14
1615	2.73768	-0.162415	3	6	15
1616	3.01684	-0.624603	3	6	14
1617	2.24776	-0.579866	2	4	6
1618	0.890356	0.0350892	3	5	13
1619	1.70967	-0.459026	3	5	13
1620	3.37553	-0.690483	3	6	14
1621	0.682809	1.2483	2	4	7
1622	3.49691	-0.827917	3	6	14
1623	3.18837	-0.66765	3	6	14
1624	-1.29814	1.13523	2	4	7
1625	0.373387	0.256614	2	4	7
1626	2.38213	-0.471327	3	5	13
1627	3.32682	-0.855412	3	6	14
1628	-1.62063	1.69105	2	4	7
1629	2.00234	-0.442668	3	5	13
1630	3.11346	-0.438453	3	6	14
1631	2.01632	-0.358513	3	5	13
1632	3.74247	-0.554532	3	6	14
1633	2.70918	-0.943775	3	6	14
1634	4.07587	-1.02678	3	6	14
1635	-1.03121	1.98579	2	4	7
1636	-0.761615	1.52833	2	4	7
1637	-0.691326	0.873186	2	4	7
1638	-1.66313	2.76178	2	4	9
1639	1.90957	-0.0661701	2	4	6
1640	1.40839	-0.420923	3	5	13
1641	2.56804	-0.768747	3	5	13
1642	1.76935	-0.86917	3	5	13
1643	1.28328	-0.459139	3	5	13
1644	2.66081	0.122056	3	6	15
1645	0.059881	0.483108	2	4	7
1646	3.45918	-0.986299	3	6	14
1647	4.12223	-1.12172	3	6	14
1648	-1.6636	2.11414	2	4	7
1649	-1.21641	1.24882	2	4	7
1650	1.23094	-0.816767	3	5	13
1651	-0.133152	1.65888	2	4	7
1652	3.31836	-0.830223	3	6	14
1653	0.647284	-0.613335	2	4	7
1654	0.140037	0.139416	2	4	7
1655	-0.118028	-0.092344	3	5	13
1656	-0.316901	0.457561	2	4	7
1657	0.391219	0.281747	2	4	7
1658	4.39591	-1.17042	3	6	14
1659	2.19856	-0.349689	3	5	13
1660	0.924362	-0.990799	3	5	13
1661	2.42496	-0.556368	3	5	13
1662	2.53798	-0.35706	3	6	14
1663	1.5453	-1.86464	3	5	13
1664	0.514887	-0.0773367	3	5	13
1665	1.99567	-0.413015	3	5	13
1666	1.25823	-0.327132	3	5	13
1667	3.34304	-1.12961	3	6	14
1668	4.14931	-1.16839	3	6	14
1669	-0.892812	1.0025	2	4	7
1670	1.03575	-0.210918	2	4	7
1671	3.09506	-0.799388	3	6	14
1672	0.0116362	0.45621	2	4	7
1673	-0.132959	0.247437	2	4	7
1674	0.65976	0.343711	3	5	13
1675	0.763374	-0.438651	2	4	7
1676	4.33309	-1.21094	3	6	14
1677	1.47036	-0.0392398	3	5	13
1678	0.386431	-0.0650496	3	5	13
1679	2.46603	-0.743507	3	6	14
1680	-1.70187	1.41883	2	4	7
1681	-1.32212	1.45949	2	4	7
1682	-1.47232	1.06758	1	1	1
1683	3.30151	-0.755805	3	6	14
1684	3.51082	-0.683501	3	6	14
1685	1.45369	-1.29832	3	5	13
1686	-1.74289	1.81039	2	4	7
1687	1.84986	-1.86204	3	5	13
1688	-1.06137	0.670134	1	1	1
1689	3.74961	-1.06505	3	6	14
1690	2.32625	-0.574408	3	5	13
1691	0.886304	-0.91882	3	5	13
1692	0.979995	-0.797963	3	5	13
1693	-2.13803	0.88567	1	1	1
1694	-0.799123	-0.3737	1	1	1
1695	-0.310159	-1.33959	3	5	11
1696	-1.6318	1.5781	2	4	7
1697	0.617452	-0.389718	2	4	7
1698	3.19843	-0.730554	3	6	14
1699	2.08522	-0.823181	3	5	13
1700	0.105557	-0.0244061	2	4	7
1701	-0.981484	0.571524	1	1	1
1702	1.11804	-0.857548	3	5	13
1703	0.0190596	0.0769559	2	4	7
1704	1.5575	-1.92613	3	5	13
1705	3.26557	-1.23349	3	6	14
1706	-1.9327	1.28063	1	1	1
1707	2.11863	-1.96983	3	5	13
1708	1.2784	-0.848005	3	5	13
1709	1.5396	-0.6355	3	5	13
1710	0.543173	-0.358391	2	4	7
1711	0.112963	-0.572327	2	4	7
1712	0.24291	0.0626072	3	5	13
1713	2.77712	-0.999606	3	6	14
1714	2.10018	-0.696197	3	5	13
1715	0.89346	-0.783998	3	5	13
1716	-1.05751	0.162601	1	1	1
1717	0.132693	-0.719334	1	1	1
1718	2.64659	-0.723524	3	5	13
1719	4.57266	-1.31195	3	6	14
1720	2.90857	-2.04505	3	6	14
1721	3.34796	-0.839762	3	6	14
1722	1.6158	-0.496655	3	5	13
1723	1.20012	-0.262401	3	5	13
1724	1.54831	-0.592092	3	5	13
1725	2.09026	-1.01898	3	5	13
1726	1.98456	-2.16382	3	5	13
1727	3.6209	-1.06414	3	6	14
1728	0.974872	-1.42916	3	5	13
1729	1.99074	-0.80697	3	5	13
1730	3.34082	-1.01796	3	6	14
1731	1.04962	0.524595	2	4	6
1732	0.90597	-0.257883	3	5	13
1733	4.27443	-1.2252	3	6	14
1734	3.8818	-1.02122	3	6	14
1735	-0.279625	-0.895426	3	5	13
1736	2.94595	-0.866808	3	6	14
1737	-0.0157636	-0.792162	1	1	1
1738	2.23661	-1.00035	3	5	13
1739	2.90336	-0.776021	3	6	14
1740	2.73238	-1.60633	3	6	14
1741	-2.60854	1.16344	1	1	1
1742	-0.472258	-0.361307	1	1	1
1743	1.59093	-1.96474	3	5	13
1744	-0.739916	0.0695145	1	1	1
1745	1.95487	-0.465594	3	5	13
1746	-1.38141	0.509981	1	1	1
1747	1.46894	-1.72209	3	5	13
1748	1.28013	-0.90353	3	5	13
1749	2.22907	-0.862241	3	5	13
1750	2.91292	-2.12075	3	6	14
1751	3.74861	-1.03049	3	6	14
1752	2.48127	-0.255049	3	5	13
1753	-0.440169	-0.183713	2	4	7
1754	2.30258	-1.0021	3	6	15
1755	0.184111	-1.55977	1	1	1
1756	2.00735	-1.24376	3	5	13
1757	-0.108187	0.107936	3	5	13
1758	3.47443	-1.06565	3	6	14
1759	3.82751	-1.24416	3	6	14
1760	-0.234452	-1.053	1	1	1
1761	1.81795	-1.68547	3	5	13
1762	2.75712	-0.897647	3	6	14
1763	3.57325	-0.986786	3	6	14
1764	1.29436	-0.81976	3	5	13
1765	0.581769	-1.41913	3	5	13
1766	1.72614	-0.802263	3	5	13
1767	2.12167	-0.612922	3	5	13
1768	2.83894	-1.03789	3	6	14
1769	-0.494624	-0.0726458	2	4	7
1770	2.38025	-1.14976	3	5	13
1771	2.22277	-1.32527	3	5	13
1772	2.17297	-0.602302	3	5	13
1773	0.985563	-0.449943	3	5	13
1774	-0.7058	-0.791659	1	1	1
1775	3.48364	-1.14421	3	6	14
1776	2.71089	-0.969873	3	6	15
1777	-0.35589	-0.707118	1	1	1
1778	-0.412785	-0.427062	1	1	1
1779	2.02149	-1.86246	3	5	13
1780	1.834	-0.675234	3	5	13
1781	2.70086	-0.638569	3	6	15
1782	-0.692308	-0.0547856	1	1	1
1783	3.6349	-1.11193	3	6	14
1784	-0.114268	-0.954421	1	1	1
1785	1.48796	-1.99541	3	5	13
1786	-1.04341	-0.289683	1	1	1
1787	0.957394	-1.09661	3	5	13
1788	-1.5987	0.654131	1	1	1
1789	0.634802	-2.14158	1	1	1
1790	0.852308	-1.69334	3	5	11
1791	2.46101	-0.858394	3	5	13
1792	1.67937	-0.46845	3	5	13
1793	0.910783	-0.823548	3	5	13
1794	0.695352	-1.01082	3	5	13
1795	0.931997	0.0140275	3	5	13
1796	0.0276435	-0.418799	1	1	1
1797	-0.806141	-0.752543	3	5	12
1798	-0.922003	-0.486406	1	1	1
1799	3.15136	-0.8734	3	6	14
1800	-0.544647	-1.16079	1	1	1
1801	-1.17838	-0.609367	1	1	1
1802	-0.609975	-0.700091	1	1	1
1803	1.25977	-1.36708	3	5	13
1804	0.274747	-2.05965	1	1	1
1805	0.717851	-1.88332	3	5	13
1806	0.0378471	-1.21996	3	5	13
1807	-0.62795	-0.265955	1	1	1
1808	-0.297384	-1.41024	1	1	1
1809	0.107234	-0.135558	3	5	13
1810	-1.41542	-0.138175	1	1	1
1811	1.91881	-0.551819	3	5	13
1812	0.846207	-2.38622	1	1	1
1813	2.31815	-0.8816	3	5	13
1814	1.62137	-0.582248	3	5	13
1815	2.15657	-1.23372	3	5	13
1816	-2.59605	0.718415	1	1	1
1817	1.77548	-0.802308	3	5	13
1818	0.0319101	-2.31854	1	1	1
1819	0.138388	-2.18766	1	1	1
1820	0.621109	-1.77338	3	5	13
1821	-1.79144	0.211806	1	1	1
1822	1.01822	-1.18733	3	5	13
1823	-0.367044	-1.62928	1	1	1
1824	1.25664	-0.924829	3	5	13
1825	-0.8103	-1.18567	1	1	1
1826	-0.556924	-0.918842	1	1	1
1827	-2.82277	1.08892	1	1	1
1828	-0.677631	-1.02023	1	1	1
1829	-0.739802	-1.08727	1	1	1
1830	-2.52261	0.632151	1	1	1
1831	3.80796	-1.24767	3	6	14
1832	-0.0409196	-1.6078	3	5	11
1833	1.86834	-1.19617	3	5	13
1834	-0.596577	-0.887144	1	1	1
1835	0.945555	-1.71601	3	5	13
1836	-1.1452	-1.7021	1	1	1
1837	-0.272038	-1.64266	1	1	1
1838	-0.586188	-1.10248	1	1	1
1839	-1.7007	-0.223147	1	1	1
1840	1.91707	-1.66997	3	5	13
1841	1.47329	-0.403219	3	5	13
1842	2.96485	-0.95728	3	6	14
1843	-0.16955	-2.0704	1	1	1
1844	3.30196	-0.90047	3	6	14
1845	-0.440077	-1.35219	1	1	1
1846	4.41117	-1.25198	3	6	14
1847	0.297769	-2.20213	1	1	1
1848	0.492135	-2.58258	1	1	1
1849	2.03399	-0.734659	3	5	13
1850	2.2221	-0.63803	3	5	13
1851	-0.881569	-1.13002	1	1	1
1852	0.425852	-1.61338	3	5	13
1853	3.66689	-1.58598	3	6	14
1854	-0.364129	-2.088	1	1	1
1855	2.14122	-1.26419	3	5	13
1856	0.593298	-1.49255	3	5	13
1857	2.62107	-1.00364	3	6	15
1858	2.02958	-0.93306	3	5	13
1859	3.30312	-0.845845	3	6	14
1860	2.73356	-1.67541	3	6	14
1861	0.0519607	-1.95368	1	1	1
1862	0.1705	-2.31244	1	1	1
1863	0.184123	-2.31757	3	5	11
1864	1.46578	-0.989255	3	5	13
1865	3.47354	-1.20205	3	6	14
1866	2.66892	-0.790967	3	6	14
1867	3.09167	-1.73172	3	6	14
1868	-0.326099	-1.15468	1	1	1
1869	1.84707	-0.870201	3	5	13
1870	-0.691153	-1.8363	1	1	1
1871	2.51144	-1.15588	3	6	15
1872	0.12306	-2.35527	1	1	1
1873	0.148434	-2.31579	1	1	1
1874	-0.18814	-2.30154	1	1	1
1875	-0.99901	0.0668533	1	1	1
1876	-0.404809	-1.75185	1	1	1
1877	2.3326	-1.01156	3	6	15
1878	3.3708	-1.13208	3	6	14
1879	-0.404593	-2.12361	1	1	1
1880	-0.747704	-1.70419	1	1	1
1881	2.74995	-0.839682	3	6	14
1882	-0.299056	-2.33021	1	1	1
1883	-1.8196	-0.964077	1	1	1
1884	1.43374	-0.835255	3	5	13
1885	-0.403905	-2.47761	1	1	1
1886	-0.991818	-1.60205	1	1	1
1887	-1.12589	-1.85853	1	1	1
1888	0.01773	-2.757	1	1	1
1889	2.85936	-1.5691	3	6	14
1890	2.21427	-0.698415	3	5	13
1891	-1.51968	-1.2925	1	1	1
1892	-0.11549	-2.84111	1	1	1
1893	-0.457368	-2.11829	1	1	1
1894	-1.33956	-2.34932	3	5	11
1895	2.0437	-1.63766	3	5	13
1896	0.81134	-2.02514	3	5	11
1897	-0.866617	-1.7403	1	1	1
1898	-2.01858	-0.959194	1	1	1
1899	-1.46097	-0.364145	1	1	1
1900	-1.23224	1.16292	2	4	9
1901	-2.14553	-0.481736	1	1	1
1902	1.13358	-0.19101	2	4	6
1903	-1.66603	-0.464994	1	1	1
1904	3.57755	-1.01576	3	6	14
1905	-2.42591	-0.265419	1	3	4
1906	-0.995293	-0.858382	1	1	1
1907	-0.534587	-2.40338	1	1	1
1908	1.70747	-0.886085	3	5	13
1909	-0.967638	-1.90282	1	1	1
1910	-0.545589	-2.16649	1	1	1
1911	3.2038	-0.942072	3	6	14
1912	-2.29814	-0.278087	1	1	1
1913	1.60308	-0.937936	3	5	13
1914	-0.904099	-1.98475	1	1	1
1915	-0.932965	-1.63471	1	1	1
1916	1.67562	-0.975556	3	5	13
1917	1.64462	-0.775535	3	5	13
1918	0.754718	-0.854406	3	5	13
1919	-1.36461	-1.32342	1	1	1
1920	-0.411131	-2.46498	1	1	1
1921	2.07719	-0.914505	3	6	15
1922	2.50526	-0.638335	3	6	15
1923	1.93666	-1.22299	3	5	13
1924	2.09	-1.45773	3	5	13
1925	0.99327	-0.631669	3	5	13
1926	0.170686	-1.67251	3	5	13
1927	0.742836	-0.62683	3	5	13
1928	1.53438	-1.77726	3	5	11
1929	-1.1154	-1.78201	1	1	2
1930	-0.626445	-2.19498	1	1	1
1931	-1.46258	-1.09439	1	1	1
1932	-1.05718	-1.7348	1	1	1
1933	2.70292	-1.22649	3	6	14
1934	2.87358	-0.799471	3	6	14
1935	0.464152	-2.14345	3	5	13
1936	0.245421	-1.81888	3	5	13
1937	-0.195627	-2.52452	1	1	1
1938	-1.43032	-1.30569	1	1	1
1939	3.04994	-0.955164	3	6	14
1940	2.02759	-0.779223	3	5	13
1941	-0.0889521	-1.70995	3	5	11
1942	-0.567167	-2.8383	1	1	1
1943	-0.204917	-1.85966	3	5	13
1944	-2.37975	0.416308	1	1	1
1945	1.43217	-0.801951	3	6	15
1946	-1.20952	-1.68762	1	1	1
1947	-1.00617	-0.786553	1	1	1
1948	-0.76325	-2.10307	1	1	1
1949	-1.68812	-1.57365	1	1	1
1950	2.0887	-1.10362	3	5	13
1951	1.01543	-2.09516	3	5	11
1952	-0.725555	-2.43436	1	1	1
1953	-2.98178	0.842793	1	1	1
1954	-0.564109	-2.50167	1	1	1
1955	1.06045	-2.37692	3	5	11
1956	0.117149	-2.31413	1	1	1
1957	0.408402	-0.947384	3	5	13
1958	1.0045	-1.01543	3	5	13
1959	-0.48718	-2.68046	1	1	1
1960	-0.692122	-2.32012	1	1	1
1961	-2.47791	-1.01221	1	1	2
1962	-0.572967	-1.80618	3	5	11
1963	-1.87407	-1.55564	1	1	1
1964	0.626461	-0.516152	3	5	13
1965	2.91133	-1.24529	3	6	14
1966	-0.590798	-2.97875	1	1	1
1967	3.24419	-0.928249	3	6	14
1968	2.45552	-1.10303	3	6	15
1969	3.63743	-1.20719	3	6	14
1970	-0.760052	-2.54133	1	1	1
1971	-0.43788	-2.52264	1	1	1
1972	2.57338	-0.860554	3	6	15
1973	-0.963671	-2.37401	1	1	1
1974	0.285206	-2.59738	1	1	1
1975	0.740129	-0.450726	3	5	13
1976	3.56407	-0.982372	3	6	14
1977	0.98791	-2.50562	3	5	11
1978	-0.66525	-2.55956	1	1	1
1979	1.9513	-1.85231	3	5	13
1980	2.91962	-1.19285	3	6	14
1981	-1.97918	-0.759745	1	1	1
1982	-1.29094	-0.842799	1	1	2
1983	1.30256	-0.664576	3	5	13
1984	1.61101	-1.38128	3	5	13
1985	0.493517	-2.23152	1	1	1
1986	1.87376	-1.32498	3	5	13
1987	0.544842	-1.3323	3	5	11
1988	2.05863	-1.44348	3	5	13
1989	-1.71871	-0.788043	1	1	1
1990	-1.47093	-1.60237	1	1	1
1991	-1.16293	-2.44804	1	1	1
1992	0.770341	-0.909524	3	5	13
1993	-0.508305	-3.42059	1	1	1
1994	-1.40316	-2.31229	1	1	1
1995	2.38129	-1.0902	3	5	13
1996	-1.76113	1.16476	2	4	7
1997	-0.147044	-1.72816	3	5	11
1998	-1.80319	-1.8569	1	1	1
[truncated: 2,305 more rows]

## Sheet: Fig2f
n_clusters	silhouette_score	silhouette_score_shuffled_99percentile
2	0.319172	0.00215686
3	0.34349	-0.00219508
4	0.316499	-0.00442773
5	0.259846	-0.00659043
6	0.251295	-0.00909374
7	0.245377	-0.0114445
8	0.233247	-0.0134529
9	0.223723	-0.0155424
10	0.223544	-0.01855
11	0.211133	-0.0202346
12	0.152463	-0.0213431
13	0.152371	-0.0231095
14	0.154934	-0.026009
15	0.160117	-0.0274505
16	0.16024	-0.0300641

## Sheet: Fig2g
unit	PC1	PC2	coherence_lb
0	3.48028	-0.276189	0
1	1.70189	0.0251578	0
2	1.63771	-0.188018	0
3	1.22177	-0.260491	0
4	3.63256	-0.403397	0
5	-2.79582	-0.928647	0.322961
6	1.38551	-0.0722349	0
7	-2.18468	1.06155	0.888057
8	0.722109	0.263507	0
9	-1.63932	0.448102	0
10	-2.74758	2.12362	0.967323
11	1.7519	-0.111516	0
12	3.37988	-0.403992	0
13	3.22141	-0.426474	0
14	-2.92736	1.26329	0.991833
15	-3.43747	2.15999	0.991853
16	-0.268463	2.90459	0.993403
17	-1.21486	3.41485	0.985689
18	-1.86765	3.11527	0.986861
19	-1.65332	3.37987	0.98531
20	-0.680306	-0.760787	0.136819
21	2.63847	-0.158327	0
22	-1.03047	3.16974	0.990098
23	3.63606	-0.422093	0
24	-2.27937	-0.609893	0.0761954
25	-0.180742	-0.00575447	0
26	0.834071	0.147367	0
27	2.80275	-0.40139	0
28	1.79038	0.127831	0
29	2.02986	-0.166017	0
30	-1.46809	0.77273	0.10924
31	-0.699464	0.842261
32	1.36481	0.00430476	0
33	-3.09741	1.56006	0
34	1.86205	-0.089524	0
35	1.75659	0.0824237	0
36	2.00794	0.611524	0
37	2.14127	-0.148181	0
38	-1.35302	0.345848	0
39	-1.7035	-0.303144	0.0745123
40	-1.28453	0.402329	0
41	-1.00345	3.00478	0.844541
42	-2.06966	-0.678274	0.0232987
43	3.53825	-0.48489	0.0341722
44	-0.0803649	0.298647	0
45	2.22587	0.0699124	0.0493963
46	1.56119	-0.301391	0
47	2.64275	-0.153441	0
48	-1.81762	0.621541	0
49	-0.474228	0.1186	0.277654
50	1.78125	0.0378542	0
51	1.13227	-0.155286	0.0365117
52	2.7885	-0.40811	0
53	2.94551	-0.446315	0.211558
54	2.8993	-0.25249	0.161535
55	3.06761	-0.153553	0
56	2.84973	-0.215311	0
57	2.93977	-0.148199	0.0785231
58	2.30647	-0.187869	0
59	1.32464	0.677495	0.177809
60	2.02767	-0.439897	0
61	3.46675	-0.288525	0.252762
62	3.30837	-0.577886	0.308686
63	-2.24906	0.26446
64	3.02978	0.0733275	0.819611
65	-0.925272	1.25622	0
66	3.15508	-0.474817	0.273662
67	-1.45981	0.0390135	0
68	0.836598	-0.0307176	0
69	1.3418	-0.335742	0
70	-0.892445	-0.429838	0
71	-3.8699	0.113741	0.935451
72	3.80206	-0.581042	0.425756
73	1.99068	0.564406	0.480097
74	0.818262	-0.5265	0.025114
75	-3.71313	1.65573	0.677196
76	-0.382816	0.076973	0
77	1.39722	-0.487841	0.169734
78	1.95706	-1.17175	0.925226
79	0.181411	0.282375	0
80	0.595285	-0.0613689	0
81	1.39366	0.922855	0.957684
82	2.43563	-0.424133	0.389755
83	1.69179	-0.0705151	0
84	1.22113	-0.0895809	0
85	-1.75063	0.774482
86	-0.857906	3.11727	0.580151
87	2.6702	-0.269729	0
88	1.2115	-0.311204	0
89	0.566136	0.13942	0
90	2.34035	-0.294514	0.3927
91	1.85022	2.30753	0.807246
92	-0.360123	0.218889	0
93	1.74543	-0.633122	0
94	1.93156	-0.123227	0.0474976
95	0.0433809	0.474974	0
96	-3.58098	-1.85271	0.986271
97	-0.802483	1.89574	0.268298
98	-1.00633	-0.42402	0
99	1.3171	-0.452257	0
100	3.35667	-0.325466	0
101	2.47522	-1.0859	0.839637
102	1.51754	-0.53999	0.480603
103	-1.39647	0.289536	0
104	0.968719	0.451238	0
105	-0.225193	-0.409802	0.0796364
106	-1.84292	0.347809	0
107	2.96738	-0.600143	0.103293
108	2.66962	-0.553955	0.548529
109	-0.835719	-1.30682	0.636464
110	1.82187	-0.498421	0.373651
111	2.58377	0.434622	0.402361
112	0.0903227	-0.336499	0.20102
113	2.42632	-0.23082	0
114	1.10865	-0.554245	0
115	1.53139	0.0749167	0
116	3.26577	-0.670443	0.802595
117	2.6071	0.330529	0.0339486
118	-0.0584225	-0.952863	0.0499819
119	0.79833	-0.810886	0.185854
120	-1.02339	0.0744472	0
121	1.75604	0.0359343	0.283345
122	-2.91955	-2.62282	0.996795
123	-1.73561	-2.68435	0.978139
124	2.58513	-0.225737	0
125	-3.64703	-1.80112	0.989623
126	-1.29592	-1.82833	0.975877
127	-0.459122	3.08114	0.973456
128	-1.89521	-3.07281	0.993121
129	-1.83129	-0.751949	0.990852
130	-0.346886	-1.88615	0.894316
131	-1.80782	-2.73756	0.773848
132	0.00547325	2.25343	0.938866
133	-3.70448	1.22393	0.853999
134	1.26648	-0.969183	0.270966
135	-0.233407	2.86301	0.768849
136	-0.242603	-1.60543	0.984386
137	-1.78517	-3.25063	0.976088
138	-2.49344	0.578688
139	-0.820178	0.968956	0
140	1.98845	-0.0714245	0.112712
141	0.625162	0.912542	0.0757772
142	1.44824	-1.65127	0.812846
143	-0.148446	0.395227	0
144	2.77919	-0.271373	0.113754
145	0.934904	-0.556206	0.446954
146	3.17546	-0.118594	0
147	-3.04911	0.537428	0
148	1.76253	-0.3679	0.55107
149	2.69058	0.373495	0.35456
150	-0.134161	-0.685019	0.5766
151	1.23801	-0.156103	0
152	1.91251	0.0869014	0.258646
153	2.81974	-0.217788	0
154	-1.85263	0.229712	0
155	-1.53874	-0.733523	0.517705
156	3.4117	-0.4871	0.0528205
157	-0.221949	0.609608	0
158	2.06111	-0.105946	0.584115
159	1.85728	-0.381709	0.509386
160	0.427141	-0.13577	0.631437
161	2.64783	-0.0412477	0.212513
162	1.55749	-0.347103	0.0326697
163	3.2819	-0.290571	0.0395664
164	-1.57149	-0.827379	0.575905
165	2.28157	-0.249109	0
166	0.878646	-0.0482371	0
167	2.42645	-0.41219	0.318036
168	1.66723	-0.870573	0.685483
169	2.49653	0.0998978	0
170	1.79568	-0.471018	0.341133
171	0.165672	-0.226252	0
172	0.699272	-0.10683	0
173	2.81632	-0.285276	0
174	2.82767	-0.273639	0
175	1.09218	-0.175874	0.125004
176	1.89651	-0.131341	0.029373
177	3.15919	-0.270362	0.113052
178	-1.52048	-0.228477	0.048761
179	3.00426	0.613302	0.795378
180	3.51056	-0.325465	0
181	2.54885	-0.423569	0.159866
182	2.81127	-0.202063	0.353261
183	-1.08969	2.58775	0.915874
184	-2.28483	0.787764	0
185	0.744164	-0.160734	0
186	3.32051	-0.362392	0
187	-0.173581	0.453831	0.00723626
188	2.52351	-0.332553	0.217812
189	3.28123	-0.37506	0
190	2.75621	-0.219941	0
191	2.698	-0.267778	0
192	-2.05146	2.74863	0.741183
193	0.226658	0.364499	0
194	0.985441	0.269138	0.0597258
195	-1.79291	0.0583809
196	1.38279	0.210499	0.184849
197	2.989	0.415809	0.244344
198	2.74222	-0.17491	0.00691862
199	-0.211306	-0.309736	0
200	-1.01032	-0.185611	0
201	1.29192	1.15012	0.0275056
202	0.372286	0.787268	0.36116
203	1.62682	-0.942538	0.625523
204	1.50782	0.13965	0
205	-0.819869	0.601632	0
206	2.58038	0.215903	0.0853977
207	-0.451667	-1.68678	0.46787
208	0.381966	1.76307	0.744139
209	2.08454	1.54562	0.517849
210	3.30483	-0.261505	0
211	0.497553	-0.42416	0
212	-0.0303586	0.625029	0
213	3.69018	0.00525813	0.619995
214	3.37671	-0.269056	0
215	-2.9371	0.920217	0
216	1.62909	-0.634317	0.411555
217	1.49562	-0.374917	0.332703
218	-2.77205	-0.353564	0.918881
219	-2.46732	0.384932	0
220	3.10491	-0.339911	0.0420936
221	1.74862	-0.438838	0
222	3.78025	-0.27189	0.479308
223	2.1635	-0.271972	0.302947
224	-1.20668	-1.28284	0.238345
225	2.95008	-0.18519	0
226	-0.568752	3.85364	0.682487
227	2.2296	-0.0206036	0
228	2.32626	-0.234761	0
229	1.68928	0.0163974	0
230	2.74723	-0.148197	0.00242788
231	2.22064	-0.188034	0
232	3.72821	-0.418907	0
233	-1.48233	0.403265	0
234	-1.21489	-0.471165	0
235	-0.934345	4.00386	0.973488
236	-1.74879	0.131993	0
237	1.52618	0.118425	0
238	2.87724	-0.581101	0
239	1.66001	-1.27092	0.837297
240	0.695358	-0.365893	0
241	-2.48455	0.603973	0
242	-2.03437	-2.68638	0.936626
243	-1.18564	0.317009	0.504255
244	-3.7298	-1.15106	0.820812
245	-2.24446	2.82735	0.882165
246	-3.53683	-1.49942	0.605597
247	0.177339	1.90997	0.180861
248	-1.6684	2.18009	0.607574
249	-2.24395	0.0687153	0.0110491
250	1.49395	0.599413	0
251	-0.503247	-0.00510006	0
252	2.39555	0.211988	0.106694
253	2.96358	-0.399273	0
254	-0.0170881	0.755551	0
255	3.2677	-0.234078	0
256	2.57784	-0.119756	0
257	1.21996	-0.288847	0
258	1.19863	1.28021	0
259	2.63764	-0.41489	0.0302649
260	3.09952	-0.308648	0
261	2.95952	-0.309107	0.017392
262	2.3232	-0.217585	0
263	2.75392	-0.229518	0
264	1.86978	-0.0621951	0
265	0.787513	-0.0371593	0.00239802
266	0.613485	0.427113	0
267	2.82732	-0.247617	0
268	2.53625	-0.211115	0
269	0.236186	0.185432	0
270	2.36337	-0.304868	0
271	2.66837	-0.180419	0
272	2.692	-0.168517	0
273	3.21076	-0.311001	0
274	1.19684	0.888381	0
275	2.20151	-0.114323	0
276	1.77874	-0.502882	0
277	2.98007	-0.321944	0
278	2.09112	-0.224908	0
279	1.73801	0.0238379	0
280	0.237122	0.361714	0
281	3.45977	-0.261787	0
282	0.735339	0.155265	0
283	2.94883	-0.175472	0
284	0.297947	0.446245	0
285	-1.56395	1.00644
286	-2.19298	0.711095	0
287	-0.182577	0.589969	0
288	2.11252	-0.106381	0
289	2.33394	-0.304496	0
290	0.835382	0.457759	0
291	2.05672	-0.110234	0
292	3.13214	-0.275695	0.0681013
293	2.22089	-0.0442246	0
294	0.851017	-0.0552312	0
295	2.80207	-0.165477	0
296	2.59099	-0.33016	0.0626515
297	2.04601	0.320124	0
298	2.97585	-0.282343	0
299	1.81733	-0.0279265	0
300	2.17041	-0.375546	0
301	-0.00525667	-0.86607	0.546917
302	2.62049	0.0119999	0
303	-2.50142	0.49228	0
304	3.23423	-0.29684	0.000320632
305	3.26833	-0.348069	0
306	0.908139	0.292754	0
307	2.00168	-0.334582	0
308	3.88336	-0.329136	0.162299
309	-1.87343	0.132626	0
310	1.51342	-0.0570862	0
311	2.74861	-0.23209	0.0060253
312	3.66988	-0.335703	0
313	1.20983	-0.13422	0
314	2.97041	-0.217229	0
315	-0.710125	0.31539	0
316	1.21746	-1.03789	0.608466
317	3.02231	-0.123951	0
318	0.985181	-0.557405	0
319	3.35606	-0.118464	0.222678
320	-1.24845	-0.410228	0
321	-2.03757	-2.83172	0.956915
322	0.0890623	-0.415249	0.229993
323	1.28296	0.189509	0
324	1.93841	-0.175256	0
325	2.91132	-0.182563	0
326	-1.82139	0.704296	0
327	0.967969	0.046236	0
328	-0.878351	-0.0395541	0
329	1.16628	0.582545	0.030969
330	-0.182001	1.13115	0
331	-2.59617	0.945973	0
332	-1.79601	2.69535	0.644493
333	3.28935	-0.439816	0.0809843
334	1.11432	0.447917	0
335	2.69567	-0.343272	0.14809
336	-2.51947	1.41109	0
337	-1.15819	0.630162	0
338	0.017414	0.543981	0
339	-1.0891	3.13243	0.985416
340	-1.11004	3.80644	0.958387
341	-0.542408	3.52008	0.884306
342	-1.42361	3.23916	0.778021
343	-0.886241	3.5253	0.987252
344	-2.61217	2.663	0.119538
345	-0.426694	3.59015	0.991934
346	-1.45467	3.30684	0.960417
347	-0.0433557	-0.858912	0.504607
348	-0.813959	3.24667	0.97957
349	2.93406	0.45439	0.676495
350	0.865008	0.968421	0.147375
351	2.64755	-0.16622	0.706865
352	0.239612	-0.748414	0.729221
353	2.96959	-0.176236	0
354	-3.2645	1.49673	0.467423
355	-1.59617	-1.71624	0.945431
356	3.70863	-0.380578	0
357	-3.17502	-1.8285	0.978713
358	-1.07501	-0.124158	0
359	1.96763	0.0358016	0
360	0.446108	0.920461	0
361	1.83538	0.0119496	0
362	-3.25671	0.0695826	0
363	3.17065	-0.569327	0.239517
364	2.45179	0.949498	0.929387
365	-2.23608	-0.100959	0
366	-4.23173	-0.270047	0.972636
367	-3.13069	1.75504	0
368	-3.58519	-0.682428	0
369	-2.9732	0.163766
370	2.81804	0.182409	0.474006
371	-2.15011	-1.65944	0.339316
372	-0.734515	-1.28235	0.958257
373	-2.37955	-0.493132	0.0318194
374	3.16563	-0.290259	0
375	0.850583	-0.366669	0.0428529
376	-1.20653	0.157843	0
377	-1.52191	0.682541	0
378	-2.04513	0.934593	0
379	-3.53723	0.719576	0
380	3.42551	-0.355026	0
381	3.80198	-0.45705	0
382	3.32372	-0.263797	0
383	0.29377	0.809185	0
384	2.56481	0.00107681	0
385	1.88207	-0.0893037	0.015409
386	-1.07271	0.171118	0.838656
387	-4.06128	-0.155669
388	0.114765	-1.33906	0.979219
389	-4.09218	-0.971409	0.887579
390	-2.66447	-2.57993	0.992353
391	-2.15085	2.85221	0.980623
392	0.171837	-0.0056872	0.38977
393	-2.60001	-2.86838	0.993851
394	-3.75828	-1.57604	0.987046
395	-3.69341	-0.524412	0.0174027
396	-2.60112	2.1386	0.0206456
397	-4.07156	-0.968743	0.781816
398	-3.90505	1.20744	0.542783
399	-1.29296	3.13604	0.982984
400	1.84223	-0.602423	0.328258
401	1.83812	-1.33194	0.776956
402	-3.54264	-1.78994	0.979581
403	-2.35076	1.61404	0.915799
404	0.752051	-1.0718	0.835045
405	-3.03648	-1.40748	0.836753
406	-2.62369	-0.0379536	0.0572659
407	2.59636	1.30329	0.886525
408	-3.01077	-2.26527	0.981811
409	1.19111	-1.09318	0.736777
410	-3.60157	1.80255	0.980046
411	1.03298	0.127219	0.317657
412	-1.54783	1.70852	0.970147
413	-4.05523	-0.917107	0.563105
414	3.15597	-0.427767	0
415	-1.98806	2.25561	0.96839
416	-1.44807	-0.961809	0
417	-1.82035	-3.00429	0.991683
418	-3.49051	-1.86712	0.814068
419	-2.43425	0.0585522	0
420	-1.12148	-1.00594	0.88047
421	1.48496	1.07692	0.874344
422	-1.29556	-1.84289	0.974709
423	3.59265	0.1438	0.175544
424	-2.24324	0.5534	0.337578
425	-0.797373	0.31128	0.805624
426	-1.30093	-1.52035	0.921695
427	-0.404462	3.3876	0.967117
428	2.16529	1.14512	0.759433
429	2.33215	-0.196875	0
430	1.1409	-0.853214	0.61162
431	3.15514	-0.17959	0.140599
432	-1.79637	0.308593	0
433	0.192877	-0.622485	0
434	1.20264	-0.871581	0.491716
435	0.825527	-0.201979	0
436	2.59347	-0.136841	0
437	-2.43346	0.0232864	0
438	1.1614	-0.122307	0.0475989
439	2.32624	-0.186916	0
440	1.47272	0.702297	0.27189
441	0.948919	0.650469	0
442	0.381119	-0.268471	0.271561
443	-0.570206	-0.749617	0.0143457
444	2.64262	-0.290461	0
445	3.3608	-0.355865	0.0423143
446	-2.39575	0.796176	0
447	2.08694	-0.787348	0.828322
448	3.14107	-0.160517	0.323635
449	0.156043	1.00045	0
450	2.8148	0.0713099	0.245189
451	3.61356	-0.243016	0
452	1.07435	0.850638	0.125148
453	2.33801	0.0905835	0.137071
454	-0.418989	0.72004	0
455	2.74391	0.61675	0.86099
456	1.78726	0.968025	0.0521999
457	-0.951663	-2.73304	0.945612
458	0.529803	-1.26917	0.477204
459	0.0334101	-1.15503	0
460	3.48447	-0.00152399	0.185456
461	3.26161	-0.0430774	0.368651
462	2.38474	-0.169886	0.128869
463	3.26122	0.552036	0.5082
464	-1.16487	-1.29486	0.918554
465	3.25364	-0.41905	0.129372
466	1.25714	-0.228172	0.0714866
467	-3.15933	0.128921	0
468	1.98166	-0.670248	0.538064
469	2.6528	0.918879	0.886846
470	1.04074	0.010235	0
471	-0.158533	0.0532384	0
472	3.84771	-0.391238	0.00193467
473	2.32144	0.189561	0.58138
474	2.39045	-0.182428	0
475	-3.36775	-1.09869	0.872286
476	-3.05513	-1.3682	0.893262
477	-0.253446	4.17238	0.987529
478	1.16318	-0.335226	0.355572
479	1.57662	0.415183	0.153921
480	-2.19929	-2.68331	0.983434
481	2.99489	0.353818	0.572387
482	-3.25166	1.53849	0
483	2.15785	-0.0255331	0
484	3.36464	-0.321324	0
485	-0.569664	0.720364	0
486	2.69445	-0.21174	0
487	3.23834	-0.325279	0
488	3.95279	-0.481903	0.108189
489	2.71336	-0.136823	0.11825
490	0.372576	0.558909	0
491	3.42607	-0.409368	0.054336
492	-0.334772	0.512046	0
493	1.9049	0.0194744	0
494	-1.48528	3.28329	0.995836
495	-0.125509	3.30442	0.984426
496	1.27183	1.21365	0.246429
497	1.63019	-0.227197	0
498	-1.74718	1.2762	0
499	-3.87513	0.644229	0
500	2.03906	-0.426766	0
501	2.40108	-0.130898	0
502	-2.87303	0.164281	0
503	2.16586	-0.098188	0
504	-0.753319	-0.115225	0
505	1.43549	-0.0547552	0
506	1.95525	0.0253257	0
507	0.437588	0.352481	0
508	1.8881	0.232792	0
509	-0.189817	0.231789	0
510	3.25811	-0.305895	0.028967
511	3.04906	-0.26142	0
512	1.27895	-0.201503	0
513	0.891126	0.275574	0
514	-1.73034	0.637032	0
515	2.03501	-0.515491	0.0189526
516	3.35702	-0.235968	0
517	1.85376	0.0414939	0.0412432
518	2.8695	-0.178523	0
519	1.92825	-0.0300251	0
520	2.35953	0.395117	0.0353243
521	-3.30589	0.527639	0
522	2.86945	-0.174097	0
523	0.0276962	-0.520393	0.0967635
524	-4.36083	0.439912	0.403629
525	-1.49966	2.3239	0.399055
526	1.27166	-0.257287	0
527	-1.41391	-0.283182	0
528	0.19436	-0.384596	0.145801
529	2.4375	-0.435911	0.537418
530	-2.98968	2.3611	0.108
531	-1.44471	2.89351	0.959492
532	-1.57032	3.57951	0.709373
533	-1.74425	3.30827	0.383777
534	3.22038	-0.0948323	0.217685
535	-3.67001	-1.4435	0.950406
536	-3.20727	-2.22694	0.990251
537	-2.18454	2.77377	0.74967
538	-1.95125	-3.2896	0.991323
539	-3.1332	-1.39704	0.122345
540	1.93736	-0.0950018	0
541	2.76175	-0.22488	0
542	-0.197947	2.81754	0.952427
543	1.98744	-0.429922	0
544	-0.525404	0.640707	0
545	-2.54339	2.53727	0.280159
546	-1.95055	3.01517	0.735105
547	1.29964	-0.00680496	0
548	-2.11404	-1.7307	0.443162
549	0.935033	0.770654	0.0790634
550	1.93303	-0.0910287	0
551	0.666882	0.0772253	0
552	-2.98015	0.698513	0
553	-2.35716	2.43128	0.718146
554	-0.00746708	-1.30384	0.313318
555	1.55083	0.217476	0.246527
556	1.59141	0.0613863	0
557	-2.5571	0.468951	0
558	-3.15608	-1.34498	0.505246
559	3.58893	-0.715485	0.261914
560	-3.77949	0.275889	0
561	-2.88095	-2.57213	0.978459
562	3.21416	-0.309419	0.204475
563	2.5569	-0.694089	0
564	0.289931	-1.37909	0.770304
565	1.5731	1.34298	0.820381
566	1.17048	-0.434087	0.436063
567	2.19935	-0.389988	0
568	-2.69825	0.969789	0.249091
569	2.82038	-0.103001	0.309205
570	0.407118	0.370369	0
571	3.1544	-0.316041	0
572	1.53912	-0.324533	0.733668
573	2.21861	-0.230539	0
574	1.02592	-0.619781	0.0164775
575	2.38465	0.253447	0.289983
576	1.45761	-0.52983	0.691732
577	0.436789	1.96702	0.852836
578	-0.857206	3.61472	0.620029
579	-1.07009	1.53117	0.344258
580	1.94345	-0.277752	0
581	3.46441	-0.382646	0.185859
582	-1.27825	3.4339	0.88134
583	-3.51844	2.18173	0.800386
584	-1.15793	-2.22	0.951924
585	-0.570684	2.3917	0.824803
586	-4.16027	1.26992	0.440265
587	-0.637924	3.67158	0.981196
588	-3.0513	-0.972694	0.249585
589	0.826303	-0.824193	0.5839
590	2.8448	0.223029	0.116462
591	-2.82616	-2.61762	0.917682
592	-3.53211	-0.714313	0.206791
593	-1.85837	0.113986	0.60762
594	-1.98551	-1.29796	0.758696
595	-0.122971	-0.921907	0.154914
596	1.36645	-0.807013	0.575409
597	-2.44672	-0.559089	0.00543148
598	-0.0392994	3.37614	0.976304
599	-1.53344	-2.52293	0.977301
600	3.04804	1.4676	0.837683
601	2.51981	0.704271	0.444701
602	-2.06775	-2.57467	0.96612
603	2.03654	-0.0664131	0
604	2.55284	-0.268572	0.028035
605	2.66295	0.261425	0.37396
606	3.11426	-0.115295	0.243918
607	3.53961	-0.105808	0.311133
608	2.69491	0.0549238	0.111658
609	-1.59582	-0.197828	0
610	1.90209	0.369253	0
611	-4.15969	-0.195386	0.771458
612	-4.27244	-0.323928	0.612215
613	-0.0296136	-0.652963	0
614	-1.26932	3.82439	0.96494
615	-1.52903	2.43322	0.858855
616	-3.67673	2.12076	0.553162
617	-0.288296	-1.44543	0.920239
618	-2.34504	2.06153	0.923036
619	-2.69699	-2.664	0.983872
620	-2.45862	2.91574	0.715668
621	-3.17101	-1.12571	0.954303
622	-2.20685	2.99872	0.597505
623	-2.84108	-2.38635	0.954899
624	0.605016	0.811137	0
625	-0.948752	-2.76758	0.905862
626	-1.62376	2.63942	0.902215
627	-1.20863	3.57447	0.985892
628	2.18361	-0.46371	0.318697
629	-1.38989	-2.63997	0.830654
630	1.53322	1.81382	0.97983
631	-2.25557	3.1078	0.935145
632	-2.61692	2.63393	0.343949
633	-1.88167	-1.63643	0.155425
634	-3.5805	-0.169532
635	-2.28747	-2.81642	0.990779
636	1.966	-0.00619171	0.117379
637	-1.3823	-2.19249	0.943035
638	-1.16518	-2.44782	0.773225
639	-2.49856	-2.71378	0.994311
640	0.0192971	-2.4878	0.897918
641	-1.90142	-2.68419	0.957665
642	-1.94764	-2.83556	0.984645
643	-2.2382	2.04049	0.457193
644	-2.16361	-3.14911	0.979742
645	-0.839917	-3.17726	0.992097
646	-2.86489	-2.34915	0.901299
647	-1.18421	-3.22272	0.986297
648	-4.02691	-0.390128
649	3.33235	-0.394148	0.333909
650	-2.33213	-2.90944	0.905322
651	-2.02709	-2.95247	0.993041
652	-3.84039	-1.30336	0.789552
653	-1.55184	-3.59477	0.989624
654	-2.38708	0.752432	0.871646
655	-4.03882	-0.355686	0.749728
656	-1.73019	-3.5518	0.987602
657	-2.87801	-2.61648	0.989394
658	-2.65902	-2.75107	0.928799
659	2.50632	-0.0329645	0.388207
660	-3.47131	-1.68546	0.95975
661	-3.80673	-1.25091	0.829713
662	-3.43868	-0.723189	0.90412
663	-4.13434	1.61046	0.890165
664	-0.516858	3.62412	0.971016
665	-2.04318	3.01175	0.890368
666	1.94451	1.46294	0.458325
667	1.64935	-0.441162	0.0906078
668	3.07479	0.840176	0.320621
669	1.1211	-0.657769	0.104296
670	2.74125	-0.674498	0.189246
671	1.44939	-0.291552	0.0733117
672	1.07467	-1.71506	0.85365
673	1.27661	-0.478219	0.150356
674	-2.37691	-0.0247694	0
675	-3.71482	-1.19915
676	-3.69626	-1.09891
677	4.24036	-0.484516	0
678	-3.2031	2.42159	0.929528
679	-3.6998	-1.17587	0.912736
680	0.827733	1.32672	0.639883
681	0.495005	0.935768	0.600985
682	-4.0729	0.611566	0.954047
683	-2.38046	-2.47124	0.949524
684	-2.52981	2.79653	0.993701
685	1.37708	-0.849097	0.881273
686	-2.52827	2.45713	0.978447
687	-0.404308	-1.70671	0.990453
688	-3.37418	-1.80285	0.950471
689	-4.21598	1.14585	0.980244
690	-3.57297	-0.395931	0.990836
691	-3.03415	-1.51364	0.507621
692	-3.00403	-0.937457	0.0185094
693	-2.15534	-3.39852	0.993687
694	-3.27303	-1.97389	0.923918
695	-1.70868	-2.48669	0.954419
696	-1.96549	1.48164	0.841012
697	-1.05644	1.34503	0.916539
698	-0.562169	2.72544	0.985087
699	-1.77236	-3.56631	0.980733
700	-2.75304	-2.30919	0.973967
701	-1.13893	-1.36757	0.978735
702	-4.09851	-0.82123	0.33666
703	-2.78912	-2.00338	0.990336
704	-3.6041	-1.55138	0.99673
705	-1.94619	0.529144	0.894242
706	-1.76486	-3.25964	0.994876
707	-2.21745	-3.00079	0.997401
708	-0.56744	2.93388	0.970366
709	-1.92837	2.89335	0.976866
710	0.922721	-0.935363	0.839502
711	2.0712	0.0118667	0
712	0.246802	-0.439931	0.0304767
713	3.28718	-0.121149	0.153812
714	2.51916	-0.165204	0
715	1.47389	-0.112955	0
716	1.25538	0.314663	0
717	1.64654	0.103223	0
718	2.13834	-0.287425	0
719	2.02014	-0.32245	0.168505
720	2.89939	-0.31083	0.0438306
721	-1.46066	0.619276	0
722	2.65476	-0.357898	0.211095
723	1.00744	0.0541495	0
724	-0.864465	-0.0666725	0
725	2.20191	-0.81511	0.821877
726	1.70715	-0.483284	0.0257393
727	-0.498868	0.961986	0.431834
728	-2.97415	-1.38959	0.209797
729	1.98952	1.66704	0.913528
730	-3.12475	2.47823	0.981644
731	0.9255	2.09042	0.653748
732	-4.05666	-0.477811	0.411374
733	1.58159	0.40138	0.232465
734	-3.43404	2.02399	0.980439
735	3.32672	-0.414118	0.0191249
736	-3.09562	-0.0298735	0
737	2.09601	-0.18486	0
738	3.27431	-0.351152	0.000944343
739	2.06539	-0.527466	0.090004
740	-2.37177	0.31292	0
741	2.40485	0.15922	0
742	-4.02318	1.45212	0
743	-0.670845	0.830624	0
744	3.15285	-0.215065	0
745	2.71614	-0.0577287	0.0243381
746	-0.455246	2.67379	0.929027
747	-3.21922	1.40117	0
748	-4.22851	0.77806	0
749	0.926138	-0.522519	0
750	-0.960198	0.417947	0
751	2.32212	-0.244067	0.213836
752	2.04623	-0.115312	0
753	-1.91914	0.459826	0
754	2.49511	-0.104496	0
755	1.7074	-0.310461	0.00357456
756	1.98212	-0.265251	0
757	-1.04234	-0.0754592	0
758	2.24432	-0.134401	0
759	-3.28027	-1.31839	0.935951
760	3.09372	0.603039	0.825466
761	2.56828	-0.039502	0.0861506
762	2.34467	0.0295589	0
763	-3.49927	-1.37726	0.979982
764	2.08504	0.943578	0.801204
765	-2.37258	0.472008	0
766	-1.66511	1.21014	0.2933
767	-0.83401	-0.619401	0
768	-2.78141	-0.110405	0.734998
769	3.46985	-0.273848	0
770	-0.0793049	-0.176046	0.172561
771	-2.4588	-2.93003	0.899462
772	-2.35516	-2.91201	0.996964
773	3.13969	-0.230668	0
774	-2.11257	0.97965	0
775	-0.654589	0.0508943	0
776	0.395476	0.854827	0
777	0.842031	-0.00467337	0
778	-0.0610742	0.125276	0
779	-0.658947	-1.10415	0.200503
780	2.77416	-0.218176	0
781	-0.546305	-0.376769	0
782	0.370549	-0.216647	0
783	0.0583321	0.561427	0
784	-1.69549	1.61323	0
785	0.596334	1.26133	0.0286906
786	3.11942	-0.323218	0
787	-2.51395	0.250238	0
788	2.65739	-0.443621	0
789	0.567041	0.451129	0
790	0.959289	-0.668732	0.308777
791	0.98966	0.586744	0
792	2.20423	-0.179546	0
793	2.00399	0.0788606	0
794	1.63988	0.020924	0
795	2.68052	-0.0313737	0
796	0.439695	0.799795	0.280785
797	-0.52422	3.64579	0.989639
798	3.70494	-0.267824	0.0101624
799	-2.13722	0.419398	0
800	-4.05749	-0.317696	0.456876
801	-2.85352	2.11028	0.847111
802	-2.78698	1.23228	0.238131
803	-0.0495504	4.21616	0.982573
804	-1.06858	0.905353	0
805	-2.17479	1.89231	0.191191
806	3.54381	-0.360938	0
807	-1.67246	0.0900966	0
808	1.55281	-0.24502	0
809	3.43352	0.0161762	0.196795
810	2.9537	-0.196204	0
811	-1.3595	3.10914	0.959595
812	-0.866249	3.02229	0.929249
813	0.653101	1.36027	0.532932
814	2.20017	-1.07264	0.0629636
815	-0.526695	-0.246901	0
816	-0.638925	0.00418136	0
817	2.09888	0.747167	0.16391
818	2.63131	-0.241955	0
819	2.86142	-0.115581	0
820	3.24035	-0.348201	0
821	2.97282	-0.241284	0
822	-3.28061	-2.18148	0.790788
823	2.09488	0.0593218	0
824	2.97736	-0.0161531	0.225457
825	2.61316	-0.219605	0
826	2.19043	0.161224	0.148316
827	1.7752	-0.592285	0
828	3.4423	-0.163142	0.1479
829	4.00642	-0.38751	0
830	2.80672	-0.244249	0
831	2.4612	-0.681641	0.191106
832	3.36974	-0.131642	0
833	-0.0906058	-0.486582	0
834	1.08754	0.166246	0
835	3.74861	-0.661718	0.0676217
836	2.73957	-0.0975387	0
837	3.63456	0.0677735	0.664693
838	3.13924	-0.00877524	0
839	2.70368	0.0234609	0
840	-3.61905	-1.28262	0.755638
841	3.13195	-0.193623	0.0137774
842	0.329995	-0.707094	0.081124
843	-0.923215	0.265003	0
844	3.85209	-0.505017	0
845	2.97343	0.00199569	0.171615
846	-2.15586	-3.17526	0.993697
847	2.90033	-0.229817	0
848	2.87438	0.355843	0.117767
849	-0.527719	-0.951555	0.0200228
850	-1.01245	-0.881191	0.227204
851	1.10769	-0.804858	0
852	-1.92032	-3.39435	0.9896
853	-1.8105	-3.22353	0.989423
854	2.10703	0.796666	0.43051
855	-1.71612	-3.17998	0.992448
856	-3.55306	-1.20183	0.974154
857	-0.173936	1.70757	0.716441
858	-1.45982	2.86392	0.750573
859	3.00404	-0.342398	0
860	-2.70407	-2.63955	0.955814
861	2.26373	-0.241319	0.0112001
862	0.63339	2.48007	0.680633
863	2.81084	-0.176309	0.00971148
864	1.63036	-0.012825	0.0366101
865	-1.63776	0.51895	0
866	-2.12331	0.0509023	0
867	0.392416	0.137384	0
868	-2.08445	1.85459	0.0259086
869	-0.858955	3.99689	0.981227
870	-2.18384	2.1843	0.881242
871	-2.75249	-0.730805	0.558285
872	-3.61979	-1.70487	0.941143
873	-1.18768	3.39547	0.933555
874	1.97096	-0.132201	0
875	-1.90225	0.0931732	0
876	0.582268	0.184291	0
877	-3.74002	2.09004	0.678497
878	1.29802	0.180612	0.0196804
879	-3.96104	-1.08228	0.87952
880	-3.25045	2.3425	0.713544
881	-4.47822	1.43925	0.876564
882	2.87356	-0.392788	0
883	-4.19606	0.977843	0.620547
884	0.238623	-0.713543	0.196905
885	-1.33537	3.66683	0.790419
886	-3.23624	-1.43594	0.474959
887	-3.51339	2.14317	0.878414
888	-3.04732	2.39604	0.37173
889	-1.61756	-2.95113	0.987915
890	-0.236391	0.458772	0.389979
891	1.97346	0.629085	0.0273977
892	-2.94714	0.301167	0
893	-2.89193	-2.24067	0.957156
894	-1.69938	2.75269	0.868669
895	-1.32869	2.90859	0.693357
896	-3.45289	-1.0719	0.810547
897	2.08384	0.110554	0
898	2.70369	-0.090407	0
899	3.11212	-0.354924	0
900	1.37753	-0.285771	0
901	0.909659	-1.28183	0.559442
902	-0.532141	4.22311	0.978711
903	-0.432859	-1.19618	0.386983
904	-2.5274	-0.986236	0.339833
905	-0.695878	3.80169	0.703749
906	0.112973	3.89268	0.985935
907	0.136637	-0.179442	0
908	-1.15436	0.819807	0.0713384
909	0.919447	0.0182245	0
910	-1.38352	-0.169263	0
911	-3.02354	-2.43667	0.800043
912	2.51407	-0.40919	0
913	-3.28089	-2.30097	0.991622
914	-2.40133	2.57098	0.596626
915	-0.397981	0.356572	0
916	-1.51824	-0.948273	0.420094
917	1.80845	0.144689	0
918	-3.11984	-2.08831	0.417825
919	-0.0765124	-0.872654	0.330161
920	-3.41468	2.17668	0.502361
921	-2.24738	-2.46635	0.952798
922	-0.0312411	-1.74855	0.562244
923	0.598675	-1.04594	0.161655
924	2.30475	-0.00511726	0
925	2.19403	0.422369	0
926	-0.195949	-0.5199	0
927	-0.303992	3.57921	0.41783
928	-1.74375	3.35895	0.947617
929	-1.39269	-1.58199	0.802167
930	2.73476	-0.270346	0
931	0.0513955	2.79909	0.515438
932	-3.44401	1.14383	0
933	2.16908	-0.310199	0.16051
934	-3.84771	-0.86982	0.922076
935	-0.768204	1.69154	0.658022
936	-3.28572	-2.022	0.876389
937	2.06226	-0.181659	0
938	-3.18309	-2.32603	0.937069
939	-0.862095	-2.21078	0.937731
940	2.29632	-0.464353	0.238005
941	2.6408	-0.0488164	0
942	-3.07852	0.262435	0
943	2.98279	-0.129259	0.147499
944	-3.08112	0.4037	0
945	2.98106	-0.0441834	0
946	-3.8851	0.750088	0
947	-2.62343	0.600268	0
948	1.21385	-0.392446	0
949	-0.601417	0.109562	0
950	1.83878	-0.207611	0
951	2.26697	0.0317339	0
952	-1.87679	1.04847	0
953	0.645671	-0.51263	0
954	-2.50566	0.258813	0
955	0.403316	0.568978	0
956	1.35866	-0.0555617	0
957	-1.14862	0.826659	0
958	-2.5812	1.67551	0
959	1.90743	-0.0921263	0
960	2.15387	-0.160165	0
961	1.73115	0.144809	0
962	1.35533	0.0598754	0
963	1.31401	0.141169	0
964	-2.30002	-2.61356	0.61275
965	-3.0529	-0.405962	0.0301891
966	-2.62147	-2.74502	0.942826
967	2.4593	-0.275581	0
968	-3.73212	0.565058	0
969	-2.25488	0.946145	0
970	-0.456774	0.318079	0
971	1.19638	0.289417	0
972	-3.0442	1.9234	0
973	-1.79867	0.76008	0
974	-1.2005	0.947005	0
975	-3.69871	1.28449	0
976	-1.66538	0.872682	0
977	-3.07599	1.30757	0
978	2.21033	-0.371046	0
979	-0.328769	0.461895	0
980	-1.08274	0.171245	0
981	0.619522	0.537423	0
982	-1.01461	0.386691	0
983	-0.798572	0.0103132	0
984	0.00965237	0.773786	0
985	-1.26633	0.272849	0.0239458
986	-1.5504	0.440263	0
987	2.64406	-0.208378	0.00942929
988	1.88722	0.110686	0
989	0.482195	-0.71555	0.379299
990	-0.138586	0.00898356	0.0226042
991	-1.01127	0.0263745	0
992	2.42553	-0.0940042	0.0539242
993	2.93842	-0.178504	0
994	2.72837	-0.334184	0
995	2.47456	-0.233159	0
996	1.64675	0.164898	0.11766
997	2.53824	-0.229399	0
998	-1.16159	0.487902	0.00838108
999	3.25247	-0.470096	0
1000	2.56862	-0.164223	0.145104
1001	-2.67633	0.0978163	0.549361
1002	-2.43916	1.02056	0
1003	2.49423	-0.106531	0
1004	0.49125	-0.36459	0
1005	2.66008	-0.230677	0
1006	1.97666	0.0613462	0
1007	1.27654	-0.27717	0
1008	2.41482	-0.264888	0.0705614
1009	-1.20095	-0.191291	0
1010	2.55356	-0.125852	0
1011	-0.650322	0.573617	0
1012	-0.978249	0.00767501	0
1013	0.884953	0.430116	0.491282
1014	0.758935	0.518974	0
1015	1.43265	0.0513878	0
1016	0.04398	1.63438	0.20016
1017	1.76905	0.343048	0.165212
1018	3.18747	-0.25816	0
1019	2.09697	-0.0801899	0
1020	3.40438	0.218866	0.833514
1021	1.12057	-0.524408	0.752957
1022	1.09309	0.208451	0
1023	1.11122	0.542399	0
1024	2.4431	0.235811	0.126317
1025	2.89562	-0.229782	0.493348
1026	-1.53392	0.417193
1027	-0.963482	0.538788	0
1028	1.10999	0.0882154	0
1029	-0.352276	0.00117102	0
1030	-2.03925	-0.389132	0.524208
1031	-0.666586	0.03464	0
1032	-2.02773	3.27079	0.989647
1033	-3.53569	2.20725
1034	-1.76161	-1.03939	0.97736
1035	-3.94206	-1.16369	0.986111
1036	-2.55747	-1.25682	0.965902
1037	-2.0333	2.30465	0.235125
1038	-0.974748	3.32596	0.983771
1039	-0.925811	1.8438	0
1040	-1.82493	3.21534	0.852532
1041	-1.26012	-0.380564	0.162222
1042	0.00757324	0.13107	0.0647515
1043	-0.782271	-0.215918	0
1044	-1.80601	3.1226	0.710778
1045	-0.994298	1.18327	0
1046	0.153977	0.453493	0
1047	-2.14052	-2.28444	0.937595
1048	-0.88022	0.312164	0
1049	2.4816	-0.502087	0
1050	-3.34911	0.464311	0
1051	1.38166	-0.208538	0
1052	3.29861	-0.121428	0
1053	2.19199	0.285747	0.0417567
1054	-0.0656665	0.99755	0
1055	-2.90963	1.26259
1056	1.17731	0.143023	0
1057	-2.81337	-0.0726648
1058	1.54298	0.025524	0.254565
1059	2.92885	-0.368695	0
1060	2.15732	-0.157542	0
1061	2.23702	-0.609335	0.949107
1062	-3.15554	1.64962	0.96794
1063	-2.79742	-0.339391	0.970932
1064	-2.56206	0.647494	0.986722
1065	-1.17252	2.7651	0.991685
1066	-2.94091	-1.42414	0.493429
1067	-2.73825	2.52494	0.97509
1068	-4.12464	0.767938	0.896338
1069	-1.25405	3.58167	0.976208
1070	0.321683	3.35785	0.994331
1071	-3.32513	2.22436	0.897836
1072	-1.11717	3.47059	0.975524
1073	-1.69169	-2.42095	0.987202
1074	-1.24512	3.22581	0.801572
1075	-1.43589	2.69174	0.974811
1076	-1.69131	-1.42312	0.382209
1077	-1.94944	2.86822	0.954389
1078	-3.05388	1.81653	0.796048
1079	-0.879166	-1.67161	0.492862
1080	-1.90498	3.21839	0.989761
1081	-1.79376	1.417	0.990754
1082	-0.75949	3.68226	0.980592
1083	-2.13484	-1.80069	0.994772
1084	-0.128461	-1.96773	0.911603
1085	0.249768	4.27343	0.987398
1086	-2.23771	-2.58311	0.996102
1087	-2.97545	-2.4066	0.986223
1088	-0.264235	2.47359	0.974201
1089	0.323545	3.46557	0.988871
1090	-0.26087	3.70977	0.994385
1091	0.309707	2.27187	0.838467
1092	-2.85572	-2.82486	0.995613
1093	2.63578	0.0196921	0.201641
1094	-4.16624	0.57719	0.885622
1095	-1.7144	-0.0842164	0.229411
1096	1.31908	-0.539252	0.271846
1097	3.12874	-0.287411	0.199664
1098	-0.782346	0.687458	0
1099	1.6794	-0.78487	0.0964459
1100	-2.64244	1.19516
1101	-0.0156376	0.18591	0.14691
1102	-2.3494	0.634662	0
1103	-3.28044	-0.422214	0.247081
1104	-1.75983	0.249407	0
1105	-4.3779	0.992861	0.969734
1106	0.994582	0.75826	0
1107	-2.7859	2.61098	0.987192
1108	-1.52223	2.61795	0.995327
1109	-3.04271	2.00533
1110	-3.60937	-1.27669	0.965733
1111	1.66388	-0.326714	0.0911594
1112	1.56798	0.114179	0
1113	3.17895	-0.550585	0.467595
1114	-3.64554	-1.2176	0.963922
1115	-3.61802	-0.15608	0.105004
1116	-2.61702	-0.483653	0.0437626
1117	-4.45916	0.322807	0.991884
1118	-0.536108	-1.83078	0.96659
1119	-2.57807	1.55804	0.190364
1120	1.63416	-0.557833	0.370963
1121	1.26044	-0.561924	0
1122	2.49578	-0.111323	0.160436
1123	-3.01508	-2.41318	0.997405
1124	1.2741	-0.776278	0.396144
1125	3.28915	-0.265835	0.096733
1126	3.69981	-0.292531	0.070631
1127	1.33622	-0.302221	0
1128	-4.13691	-0.636101	0.658949
1129	-4.15295	0.0745564	0.824052
1130	-1.24879	-0.782688	0.0392084
1131	-4.08876	-0.0688924	0.991107
1132	2.78996	-0.272006	0.282126
1133	2.99754	-0.320291	0.0561782
1134	3.60374	-0.387485	0.064633
1135	2.04518	-0.0130778	0.0217479
1136	2.041	0.257901	0.469871
1137	-4.10163	-0.0519333	0.972189
1138	-0.700075	-0.661014	0.684743
1139	0.0975129	-0.307144	0
1140	0.137988	-0.187101	0
1141	-3.54124	-0.257384
1142	-2.61818	-0.765083	0.328095
1143	-0.561451	1.28806	0.607093
1144	-0.48297	-0.0260537	0
1145	0.948107	0.466102	0
1146	1.17435	-0.821108	0.959694
1147	-1.80603	-0.339441	0.0224288
1148	-1.98769	-2.24702	0.858371
1149	1.56209	-0.241126	0.162937
1150	3.48263	-0.123053	0
1151	-0.00626466	0.787844	0.278914
1152	2.94872	-0.62364	0
1153	-2.1341	-2.12122	0.866639
1154	-4.2711	-0.325791	0.97439
1155	2.53452	-0.161832	0.0991878
1156	-2.1156	-0.387038	0.396201
1157	2.84516	-0.245251	0
1158	2.24008	-0.0460001	0
1159	2.4218	-0.20046	0
1160	2.24391	0.118461	0.102636
1161	-2.24078	-0.572257	0.170352
1162	-0.553497	1.36352	0.359101
1163	1.67011	0.0926947	0.298025
1164	0.441155	0.591011	0.276511
1165	2.22069	-0.133042	0.457007
1166	-3.68824	-1.2568	0.996639
1167	3.16742	-0.332024	0
1168	-3.37952	-2.0136	0.98724
1169	-1.71905	1.14952	0.102491
1170	-2.90364	-2.73408	0.990414
1171	0.510015	1.14827	0.282047
1172	-3.95586	0.372057	0.992036
1173	0.619285	4.068	0.996806
1174	-1.41977	3.46682	0.988288
1175	0.556487	1.55399	0.715147
1176	-3.71336	2.12173	0.307388
1177	-2.94322	2.59269	0.96649
1178	-0.446616	0.468373	0.535028
1179	-2.61274	-2.74651	0.995268
1180	-0.40824	2.73382	0.969014
1181	-4.19429	1.67437	0.984093
1182	-2.19511	1.35706	0.135061
1183	1.4348	-0.438678	0.625353
1184	0.522221	-0.0306863	0.720416
1185	0.20692	1.67988	0.323225
1186	3.60778	-0.431244	0.0343683
1187	3.08151	-0.429103	0
1188	1.6707	0.00364251	0
1189	0.455664	0.415386	0.000220295
1190	1.31421	0.324369	0
1191	-1.20157	0.140685	0
1192	-0.936015	0.696382	0
1193	-2.57767	-1.29738	0.906916
1194	3.56748	-0.417818	0
1195	-3.6222	1.19904	0.676928
1196	2.39331	-0.0748949	0
1197	1.30232	0.823349	0.750742
1198	0.170255	-0.226583	0
1199	-0.567189	-0.168622	0.587313
1200	-2.52536	2.88326	0.984605
1201	-2.38591	-0.694427	0.695166
1202	-2.97654	2.18852	0.076585
1203	-0.0943244	0.240906	0
1204	-3.71261	-0.780822	0.986504
1205	-2.24018	0.991601	0.169189
1206	2.427	-0.600557	0.593711
1207	2.73779	-0.362698	0.192853
1208	1.69964	-0.674374	0.0808782
1209	1.86895	0.164962	0
1210	2.72901	-0.149978	0.0170494
1211	0.713909	-0.0962649	0
1212	-0.340627	-0.872721	0.0603307
1213	2.79299	-0.241832	0
1214	2.60074	-0.169944	0
1215	1.30165	-0.162592	0
1216	-0.983961	0.458404	0
1217	0.579553	-0.333232	0
1218	3.12398	-0.187288	0
1219	-2.51591	0.276897	0
1220	2.11177	-0.467574	0.437498
1221	-0.53885	-2.35385	0.95776
1222	2.32731	-0.151195	0
1223	2.33631	-0.105457	0
1224	2.22498	-0.42636	0
1225	0.458723	0.0198502	0.803805
1226	2.78743	-0.323955	0.118694
1227	2.31694	-0.359944	0
1228	2.836	0.788307	0.936118
1229	-0.415852	0.370341	0
1230	-0.85325	0.127688	0.788172
1231	0.21658	-0.628041	0
1232	-3.52467	-1.59265	0.996998
1233	2.91708	-0.160578	0.0881336
1234	-2.48994	-3.12101	0.9909
1235	-3.31707	-1.91075	0.991896
1236	-4.09691	0.433352	0.765294
1237	2.48958	-0.478131	0.108741
1238	-0.835884	1.21689	0
1239	-2.49347	-2.8933	0.997941
1240	-2.85507	-2.64103	0.982212
1241	-3.30341	-1.45901	0.993081
1242	-1.19948	-3.35334	0.990024
1243	-3.51409	-0.872529	0.962481
1244	-2.237	-2.65453	0.992171
1245	-2.65054	1.62973	0.516161
1246	0.544609	3.51823	0.977234
1247	-0.0647361	4.27423	0.996379
1248	-2.25879	2.96531	0.996403
1249	0.286225	2.98953	0.976368
1250	-0.974438	1.87471	0.955528
1251	-2.57754	2.53184	0.75535
1252	-1.62523	3.31353	0.945797
1253	-1.69053	1.67333	0.211701
1254	2.42154	0.198365	0.211045
1255	-3.63649	1.0352	0.967725
1256	1.04274	-0.0212336	0
1257	0.893748	0.0332813	0
1258	-3.19754	2.60214	0.689289
1259	-0.703073	3.77549	0.996164
1260	-3.64936	2.15638	0.962957
1261	0.518544	2.76388	0.982238
1262	2.07662	0.738599	0.556227
1263	-0.155127	3.81595	0.997181
1264	-0.882751	3.48394	0.967216
1265	-1.7699	2.96373	0.591199
1266	-2.19616	3.30243	0.987106
1267	0.378089	0.769064	0.307791
1268	-3.71395	1.49233	0.988142
1269	0.170287	3.21856	0.992077
1270	-4.4336	1.42345	0.982145
1271	-1.56194	0.537157	0.417751
1272	-3.86316	-1.09833	0.864764
1273	-3.50095	-1.80918	0.89238
1274	-0.925643	2.27259	0.880932
1275	1.15459	1.1898	0.757604
1276	-3.19797	-1.61935	0.984686
1277	-3.37032	-2.12304	0.990802
1278	-4.38032	1.31431	0.855688
1279	-0.0558832	0.819916	0.109459
1280	-0.699322	-2.477	0.913155
1281	-3.48961	-1.34273	0.968204
1282	-1.78347	-1.20635	0.499436
1283	-2.99493	0.5308	0.333182
1284	-3.85238	1.53717	0.54929
1285	-2.71132	-2.63118	0.996245
1286	-3.04873	0.421482	0
1287	-3.51929	-1.75884	0.993773
1288	1.79567	-0.589544	0.331566
1289	-2.924	-2.00814	0.743428
1290	-3.6581	0.494219	0
1291	-3.45279	-1.80463	0.991261
1292	-3.45215	-1.72427	0.775255
1293	-1.04218	3.36739	0.899631
1294	-2.26747	-3.24961	0.997199
1295	-2.30236	-1.82358	0.991113
1296	-3.84212	-1.26919	0.416526
1297	-3.91474	-0.571141	0.499697
1298	-4.22832	1.66897	0.978471
1299	-2.98541	-2.00246	0.795716
1300	-0.222656	-0.469954	0
1301	0.366457	-0.201221	0.0481634
1302	1.05184	0.69151	0
1303	-1.15501	0.918892	0
1304	2.20015	-0.294059	0
1305	-0.279934	-0.800847	0.0440475
1306	-0.437854	-0.473517	0
1307	-2.53797	-1.84922	0.558119
1308	0.133293	0.142542	0
1309	1.96984	-0.226914	0
1310	-0.665743	-0.0811949	0
1311	1.48862	0.715884	0.291382
1312	-1.03984	0.0180613	0
1313	1.47029	-0.731288	0.452161
1314	-0.202089	-0.0206746	0
1315	1.41772	-0.359294	0
1316	0.895342	-0.417152	0.0474268
1317	0.0855743	-0.0200551	0
1318	2.95189	-0.574769	0.663013
1319	-0.7057	-0.292521	0.0441741
1320	2.0255	-0.540658	0.802109
1321	-0.258998	-1.1251	0.0746651
1322	0.731949	-0.70385	0.3094
1323	1.21075	0.16408	0
1324	1.49893	0.632618	0.148998
1325	2.3413	-0.0653822	0.0220899
1326	2.08373	-0.0355712	0
1327	1.97697	-0.857153	0.792835
1328	0.728685	0.621854	0
1329	0.133073	-0.310998	0
1330	0.800459	0.128488	0
1331	1.10819	-1.19583	0.81323
1332	0.0573482	-0.191154	0
1333	1.36366	-0.726404	0.424666
1334	0.709997	-0.162203	0
1335	0.276124	0.175791	0.617274
1336	0.474972	0.671106	0
1337	1.37235	-0.690264	0.519198
1338	2.5193	-0.0735244	0
1339	-1.47103	-1.07073	0.234179
1340	-0.47132	-0.0445525	0.11681
1341	1.21847	-0.147387	0.315255
1342	0.524547	-0.00947113	0.0384826
1343	-0.97817	-0.812439	0.0434313
1344	-1.54876	0.288323	0
1345	0.671653	0.220828	0
1346	0.422993	0.0803399	0
1347	-2.68499	-0.798677
1348	-0.438351	0.355682	0.855987
1349	-0.301938	-2.24761	0.963515
1350	-0.296427	-1.47017	0.991941
1351	-2.75582	-0.554392
1352	-1.79374	-2.40992	0.830675
1353	-2.78027	-1.05199
1354	2.7453	-0.40228	0.0223826
1355	-1.65959	-0.245093	0.0812666
1356	-1.76669	0.760892
1357	1.43105	-0.0240656	0.116729
1358	1.09002	0.385228	0.366122
1359	-3.43474	0.787714	0.831456
1360	1.75625	-0.0893592	0.0670693
1361	-3.06459	2.41526	0.262657
1362	-2.73294	2.76184	0.889882
1363	2.53629	0.347994	0.859119
1364	-1.79429	3.13018	0.753897
1365	1.77005	-0.265893	0.0911594
1366	-2.11995	2.85093	0.97066
1367	1.35702	1.19969	0.75561
1368	2.64169	-0.0453622	0.439505
1369	-0.330116	0.0821844	0
1370	3.20451	-0.0899118	0.396291
1371	1.65224	-0.03923	0
1372	2.47503	-0.397698	0.252732
1373	2.2104	-0.497526	0.22133
1374	4.1098	-0.43904	0.47413
1375	0.704949	0.996988	0.742479
1376	1.14503	-1.47867	0.746373
1377	2.36977	-0.323924	0
1378	-1.04797	-2.17714	0.85925
1379	-0.458344	0.386921	0
1380	3.55931	-0.367057	0.106431
1381	3.39937	-0.122504	0.451578
1382	3.32303	-0.298727	0.264071
1383	-1.11109	0.057397	0.872446
1384	2.66154	-0.463021	0.32805
1385	3.11522	-0.394919	0
1386	0.626577	-0.269581	0.398117
1387	2.45626	-0.50466	0.771782
1388	3.53403	-0.335376	0.164765
1389	2.70644	0.0377074	0
1390	1.95892	-0.0626622	0
1391	2.09523	0.219383	0.05299
1392	1.42508	-0.00400797	0
1393	3.23674	-0.335884	0
1394	3.78338	-0.261008	0.134439
1395	0.164435	-0.712027	0.104336
1396	-0.90546	0.302563	0
1397	3.42023	-0.251169	0.317125
1398	3.39273	-0.331855	0.200332
1399	3.89013	-0.443334	0
1400	-0.38372	-0.185743	0
1401	1.61717	0.115117	0
1402	1.39035	-0.204682	0
1403	2.79818	-0.374566	0
1404	1.4859	-0.105332	0.176629
1405	3.08117	-0.303131	0.0101381
1406	1.5943	0.268375	0
1407	0.28117	1.40194	0.897646
1408	-1.03318	-0.0748651	0
1409	3.09383	-0.284373	0
1410	2.70717	-0.12809	0
1411	3.22593	-0.136581	0.131509
1412	2.40124	-0.0863201	0
1413	2.64832	-0.131619	0
1414	-0.905204	0.315103	0.840971
1415	2.91569	-0.30552	0.202633
1416	2.22702	0.199538	0.0387407
1417	-2.9675	-2.31909	0.997674
1418	-2.52621	0.244411
1419	3.20987	-0.0327831	0.0814726
1420	2.45613	-0.345048	0.902011
1421	2.95352	-0.380741	0.165189
1422	2.61806	0.226776	0
1423	1.29664	0.376906	0
1424	3.72999	-0.335043	0
1425	2.54936	-0.255228	0.130878
1426	3.08492	-0.103709	0.471979
1427	3.13287	-0.137762	0.121426
1428	2.2886	0.336345	0.239523
1429	1.50833	-0.248084	0
1430	0.676754	1.43419	0.220108
1431	2.37127	-0.187599	0.0888163
1432	2.82764	0.37644	0.784268
1433	-2.05118	0.442231
1434	3.03905	-0.395985	0.204956
1435	-1.13787	2.30527	0.825468
1436	2.16767	-0.328613	0
1437	-0.913519	0.712744	0.0462472
1438	2.08546	-0.61839	0
1439	2.9929	-0.195282	0
1440	2.88287	-0.154983	0.0123658
1441	3.06425	0.00429918	0.70433
1442	2.51551	-0.0600893	0
1443	3.61952	0.0853315	0.86544
1444	2.25528	0.349925	0.297695
1445	3.64805	-0.216204	0.323594
1446	3.32954	0.267554	0.730824
1447	3.45507	-0.367393	0
1448	2.02958	-0.201372	0
1449	2.8616	-0.514583	0.105829
1450	-3.29717	-1.63865	0.993585
1451	2.70554	0.0570559	0.085021
1452	-1.18064	0.104373	0.257865
1453	-2.08955	-2.97963	0.989807
1454	2.08875	-0.391711	0.895085
1455	-2.16243	3.06374	0.470169
1456	-1.33962	3.30274	0.994807
1457	3.05814	-0.374941	0
1458	3.39596	-0.460138	0
1459	2.29948	-0.2155	0
1460	1.63806	-0.122282	0
1461	0.204621	0.858213	0.482803
1462	1.8701	-0.0952881	0
1463	2.15835	0.0899544	0
1464	1.17311	-0.669005	0.101968
1465	-0.718458	0.178006	0
1466	-2.03185	-1.99758	0.886425
1467	2.67888	0.287407	0.513299
1468	1.82929	-0.153548	0.821907
1469	-3.1558	-2.05306	0.980167
1470	0.50488	-1.86809	0.878099
1471	-0.162239	-0.798411	0.597415
1472	0.135891	-1.23721	0.964752
1473	2.69006	-0.253746	0
1474	-3.30383	2.02448	0.980112
1475	0.886277	0.0339651	0
1476	-1.19686	1.24624	0.986244
1477	3.02975	-0.230882	0
1478	1.58409	0.0935482	0
1479	-1.80491	2.22163	0.35509
1480	3.73458	-0.343305	0
1481	2.95945	-0.330869	0
1482	2.9889	-0.315717	0
1483	3.08483	-0.248024	0
1484	1.86652	-0.206602	0
1485	2.76837	-0.370409	0
1486	1.34025	-0.146321	0.133631
1487	0.0662028	0.00607049	0
1488	-0.292316	-0.0831214	0
1489	1.96406	-0.0593479	0
1490	3.11535	-0.422364	0
1491	1.58535	-0.291002	0
1492	0.268045	-0.919922	0.329889
1493	3.56775	-0.335184	0
1494	-3.57064	0.349043
1495	3.14475	-0.274808	0
1496	3.09894	-0.451954	0.407155
1497	1.45388	-0.574901	0
1498	1.89761	-0.00296783	0
1499	-2.48773	0.562897	0
1500	3.23547	-0.302445	0
1501	-2.07357	0.589725
1502	-0.30439	0.243745	0
1503	2.21841	-0.0135738	0
1504	1.51833	-0.574328	0.408422
1505	-1.03425	1.60993	0.502889
1506	1.42943	0.524748	0.689736
1507	2.02528	-0.191671	0
1508	3.44929	-0.326215	0
1509	1.59949	0.591202	0.0190542
1510	1.11176	0.582059	0.156128
1511	-4.38805	0.356031	0.979572
1512	0.239153	0.319053	0.36332
1513	-2.0641	0.33121	0
1514	0.800078	0.118773	0.0171697
1515	1.74619	0.0571628	0
1516	0.906467	0.218194	0
1517	3.09388	-0.0408155	0
1518	0.803041	0.561207	0
1519	-0.105422	0.28114	0
1520	0.453373	0.386351	0.218882
1521	1.37794	0.0528931	0
1522	-1.72877	-0.170153	0.0214365
1523	3.53856	-0.334278	0
1524	-1.3905	-0.622676	0
1525	-0.589607	-0.743935	0.735597
1526	-0.0241421	-0.00849705	0
1527	-2.22098	2.15576	0.323525
1528	0.461548	0.0577718	0
1529	-0.174036	0.179984	0
1530	0.0403331	0.0532953	0
1531	0.936607	0.0597539	0
1532	-3.42363	0.296873	0.703999
1533	1.30771	0.233529	0.181525
1534	3.88663	-0.341305	0.000557196
1535	-2.88517	0.967254	0.774469
1536	0.481958	-1.53241	0.788588
1537	1.77197	-0.245335	0
1538	3.34984	-0.287406	0
1539	2.50986	-0.0718335	0
1540	2.77837	-0.098628	0
1541	0.655583	-0.258399	0.624658
1542	-0.17677	0.0287815	0.290106
1543	-2.51224	-0.423045
1544	3.2716	-0.194993	0
1545	3.77731	-0.410601	0
1546	3.33795	-0.207462	0
1547	1.21949	-0.357155	0
1548	4.00467	-0.279889	0.216834
1549	1.59453	0.0474813	0
1550	0.119839	0.56065	0
1551	1.46252	-0.157847	0
1552	0.751847	-0.666351	0.361042
1553	-1.59827	0.722557	0.625578
1554	-0.688347	0.462993	0.0851394
1555	2.64874	0.221702	0
1556	-0.322775	0.351088	0.349751
1557	0.481417	-0.389926	0
1558	1.43577	-0.166238	0.651549
1559	1.79299	-0.089447	0
1560	0.872451	-0.504399	0.331072
1561	-0.616816	-0.481248	0
1562	-0.356143	-0.0263879	0.174974
1563	-0.521378	0.192487	0
1564	1.53128	-0.419353	0.329519
1565	1.79697	0.298975	0.301412
1566	3.10104	-0.316361	0
1567	1.89905	-0.244942	0.0155943
1568	-0.543652	1.37841	0
1569	0.599811	0.212266	0
1570	0.991321	0.0576399	0
1571	-2.46927	0.777781	0
1572	1.65883	-0.198324	0
1573	-1.67906	-0.378146
1574	-1.97231	1.03541	0.181857
1575	-0.0364157	-0.275688	0
1576	0.853524	-0.612154	0.026368
1577	2.65033	-0.281059	0.0986698
1578	-0.602362	1.24134	0.586279
1579	2.66787	-0.405513	0.278825
1580	1.49154	-0.0242379	0
1581	-0.387477	0.30276	0.243547
1582	0.0688109	-0.791859	0.368276
1583	-2.41614	0.342215
1584	-1.09751	0.0805829	0
1585	-3.60862	-0.154623
1586	-2.60564	1.07208	0.269697
1587	1.55266	-0.692144	0.123041
1588	3.21496	-0.258204	0
1589	2.498	-0.0429658	0.17182
1590	-0.621414	0.38515
1591	-4.02939	-0.293409
1592	2.89024	-0.785841	0.439199
1593	1.69108	1.26332	0.65796
1594	0.632055	0.861263	0
1595	-0.303715	-0.460327	0.0571607
1596	-1.64993	-0.385317	0
1597	-4.58428	1.39904	0.747302
1598	3.18699	0.02161	0.69328
1599	0.339891	0.409298	0
1600	0.152219	0.48681	0
1601	1.4777	-0.173336	0
1602	-0.774095	0.802343	0
1603	0.543839	-1.53978	0.879653
1604	2.58604	-0.144439	0
1605	2.38674	-0.242181	0
1606	2.62154	-0.126498	0
1607	2.45983	-0.346061	0.0290288
1608	3.15733	0.0608877	0.323743
1609	0.324196	0.166444	0.140287
1610	2.50734	-0.336162	0
1611	-1.90883	-0.645575
1612	-3.72371	1.10168	0.812141
1613	2.47763	-0.0456524	0.034922
1614	2.66967	-0.55839	0.189664
1615	1.80065	-0.22003	0
1616	2.60307	-0.501461	0
1617	3.51573	-0.0318369	0.0689629
1618	-0.0688851	-0.0465703	0
1619	3.96806	-0.422848	0
1620	-1.21664	-0.227068	0
1621	-0.187399	-0.561074	0
1622	1.15867	0.131461	0
1623	3.12025	-0.383014	0
1624	3.38533	-0.424622	0.00715629
1625	2.85318	-0.19452	0
1626	-2.1417	0.0157283	0
1627	1.06405	-0.223402	0.288257
1628	1.95717	-0.183706	0
1629	1.57256	-0.639008	0.619222
1630	-1.66023	-0.0470653	0
1631	2.31883	-0.288933	0
1632	1.02052	-0.29267	0
1633	1.53784	0.0504924	0.177994
1634	1.69948	0.713909	0
1635	1.85359	-0.0847239	0
1636	0.735503	-0.0319026	0
1637	2.36027	-0.387614	0
1638	2.29315	-0.81764	0.782177
1639	-0.183703	-0.614027	0
1640	1.57551	-0.549554	0.596649
1641	2.36866	0.143437	0
1642	-0.364031	1.16681	0
1643	-0.281567	0.00405841	0.260383
1644	2.80225	-0.494933	0
1645	-0.275293	0.931828	0.0864332
1646	0.898061	0.114196	0.059853
1647	1.83755	-0.257063	0
1648	3.09855	0.203697	0.424184
1649	2.03777	-0.198964	0
1650	0.77242	0.761893	0.336356
1651	-3.53936	-1.41982	0.896946
1652	2.57499	-0.662502	0.834014
1653	2.64072	-0.384476	0.102218
1654	-1.14528	0.23081
1655	0.690831	0.0300148	0.00290869
1656	1.53963	0.911186	0.473794
1657	2.17068	-0.360637	0.368148
1658	-2.03126	-0.168045	0
1659	2.30954	-0.481752	0.384555
1660	1.08558	0.367925	0.346237
1661	-0.561865	1.25494	0.134839
1662	2.54287	-0.010187	0.118315
1663	-0.482951	3.44355	0.986931
1664	2.85051	-0.096368	0.128566
1665	1.0576	-0.122788	0
1666	-0.591213	1.81507	0.428015
1667	2.73273	0.777469	0.822898
1668	1.26281	0.947231	0.329403
1669	-0.796238	3.90515	0.913611
1670	2.39677	0.315656	0.423404
1671	-2.57362	2.45653	0.838073
1672	-0.42788	3.594	0.96992
1673	-0.39391	-2.52723	0.977756
1674	2.82501	-0.328641	0.0227955
1675	2.35843	-0.377203	0.0797204
1676	1.52034	-0.430095	0.423733
1677	0.256206	-0.12667	0.0889427
1678	-0.0649058	-0.186029	0
1679	2.87318	-0.260074	0
1680	2.72988	-0.193631	0
1681	-0.988255	3.74952	0.91574
1682	-1.18808	-0.0522811	0
1683	-2.72171	-2.67382	0.976224
1684	-3.89267	-1.15783	0.907009
1685	-1.26888	-1.22706	0.837145
1686	1.5439	0.225843	0.0190101
1687	-0.330059	1.57847	0.889458
1688	1.72048	-0.599223	0.161514
1689	2.33815	-0.141314	0
1690	2.16541	1.52247	0.937227
1691	-3.27248	2.13978	0.571895
1692	2.44782	0.850325	0.823884
1693	-2.75623	2.47453	0.970304
1694	-3.48231	-1.9943	0.969289
1695	2.29667	-0.0596618	0
1696	2.90176	-0.226987	0
1697	2.70526	-0.178729	0
1698	2.84888	-0.219565	0
1699	2.95461	-0.362987	0.0607644
1700	-0.834549	0.330379
1701	-0.679831	1.15114	0
1702	-0.338052	0.342987	0
1703	3.28231	-0.24954	0
1704	-2.19001	0.216648
1705	3.03148	-0.247355	0
1706	2.21267	-0.0718824	0
1707	1.72448	-0.105477	0
1708	-4.24859	-0.222418	0.8337
1709	2.95035	-0.0244834	0
1710	0.220293	0.766768	0
1711	2.15791	0.556215	0.200558
1712	1.88557	0.0315776	0.157443
1713	2.2558	-0.140547	0
1714	2.00726	-0.168159	0
1715	1.0636	1.09549	0
1716	-2.27414	-0.275829	0
1717	1.27595	0.189553	0
1718	-3.70846	-1.36311	0.98067
1719	-2.86023	-2.70163	0.972602
1720	3.36988	0.0744822	0.32527
1721	-1.43562	2.49171	0.727382
1722	-3.8934	-0.520919	0.977389
1723	1.23401	1.46193	0.485196
1724	-2.26371	-3.14991	0.979188
1725	-0.46544	-1.12122	0.0513868
1726	-0.340077	1.05721	0.930019
1727	-2.12067	2.67401	0.92576
1728	-1.01404	1.56196	0.462358
1729	-2.73715	-1.83182	0.500905
1730	-2.48654	-2.79307	0.925411
1731	-1.65968	3.4261	0.780327
1732	-1.19316	2.19356	0.408801
1733	0.237843	-2.44788	0.938683
1734	-1.53679	-2.65318	0.70366
1735	0.738422	1.03988	0.716302
1736	-3.96084	-0.219304	0.940533
1737	-2.25493	-0.37953	0
1738	-0.166557	1.80905	0.86575
1739	-0.480412	3.04203	0.921962
1740	1.04413	-1.03539	0.152536
1741	-2.91284	-0.45156	0
1742	-1.24094	3.29775	0.953824
1743	-0.536281	1.20591	0.085403
1744	2.6921	-0.694424	0.350838
1745	3.30991	-0.274432	0
1746	2.36679	-0.232712	0
1747	3.13918	-0.10248	0.0514672
1748	1.73896	0.185088	0
1749	2.49671	-0.185745	0
1750	2.36949	-0.240378	0
1751	3.65345	-0.341109	0
1752	2.98319	-0.364653	0.0894723
1753	0.0659411	-0.151963	0.103985
1754	3.1211	-0.107327	0
1755	3.0735	-0.238598	0
1756	2.30005	-0.120476	0
1757	-3.53997	-0.451561	0.922282
1758	-1.13546	3.66319	0.973377
1759	-0.108043	3.11899	0.989699
1760	0.48906	2.33716	0.990411
1761	-3.85669	-0.488748	0.907951
1762	-1.99062	-2.43318	0.919666
1763	-3.65202	-1.21553	0.990478
1764	-0.967128	2.43962	0.877431
1765	-2.11032	-2.23884	0.807552
1766	-0.893505	3.59431	0.983472
1767	0.759057	3.6827	0.980028
1768	0.456841	2.78452	0.987742
1769	0.724502	3.20818	0.98531
1770	0.74453	0.328703	0.98524
1771	-3.7953	-1.31496
1772	-0.176786	3.75998	0.994437
1773	-0.97346	3.16755	0.915675
1774	-0.887417	2.10166	0.887873
1775	-1.18321	0.447282	0.95403
1776	0.865576	3.62838	0.990618
1777	2.24243	-0.441634	0.0561418
1778	1.60766	0.753206	0.923355
1779	1.26535	1.43277	0.968674
1780	-2.30939	-2.55258	0.993495
1781	-2.22872	-2.85919	0.99266
1782	-0.588196	3.61281	0.956425
1783	-0.204051	3.59185	0.948302
1784	1.58421	2.85086	0.962205
1785	-1.62906	-2.99718	0.973761
1786	-0.403908	3.53171	0.991023
1787	-3.42616	1.32875	0.725252
1788	-2.69469	-2.82165	0.967328
1789	-3.45414	0.993367	0.591915
1790	-0.0280485	-0.0726621	0.942728
1791	-1.82979	-0.665289	0
1792	0.513575	1.02433	0.746562
1793	-2.92396	-2.45469	0.994408
1794	-3.07432	-2.41165	0.99407
1795	-3.93405	1.76948	0.971706
1796	-0.975767	-2.76131	0.964336
1797	-0.94557	-2.33818	0.876784
1798	1.71517	-1.25703	0.633903
1799	-2.2066	2.25405	0.756398
1800	-4.01955	-0.0704114	0.982937
1801	-3.17947	-2.28548	0.994854
1802	-3.1712	-2.24182	0.994159
1803	-3.27549	-2.12413	0.991763
1804	-3.53428	-1.10565	0.994194
1805	-3.19002	-2.22236	0.996178
1806	-3.42939	1.48528	0.860851
1807	0.275133	-2.34918	0.934564
1808	-0.477063	-1.56044	0.944044
1809	-2.53204	-0.907276	0.0406127
1810	-4.07787	0.936026	0.936394
1811	-3.39176	-1.94741	0.994795
1812	-3.4814	1.68629	0.973992
1813	-3.43444	-1.37175
1814	-0.671188	3.74646	0.994587
1815	-3.52006	2.18822	0.978836
1816	-2.41271	-2.86066	0.995821
1817	-1.94136	-3.17106	0.993861
1818	-3.86383	2.01312	0.932948
1819	0.0742168	0.080119	0.89939
1820	-3.19731	1.55726	0.988468
1821	-0.644857	-0.0119156	0.708777
1822	0.809748	1.12286	0
1823	-2.11427	-2.99215	0.995229
1824	-0.111714	-2.23304	0.972289
1825	3.26967	-0.116295	0.129709
1826	2.18519	0.0952137	0
1827	2.4496	0.636434	0.477706
1828	1.30015	0.0907511	0
1829	-0.0973215	0.741324	0.359683
1830	3.22885	-0.280586	0
1831	2.81855	-0.287869	0
1832	2.93114	-0.223347	0
1833	3.72675	-0.414534	0
1834	3.99617	-0.431304	0
1835	0.712576	0.0560408	0
1836	2.90591	0.162534	0.269751
1837	-0.457265	2.65103	0.95814
1838	-2.23815	2.69693
1839	-3.19005	1.38088	0.864993
1840	-2.75871	1.98848	0.95994
1841	-3.30988	2.31496	0.986878
1842	-3.79671	1.8766	0.98228
1843	-2.74769	2.7253	0.978855
1844	-4.00831	1.8295	0.975656
1845	-3.50067	0.697166
1846	-3.54059	2.07888	0.986017
1847	-3.95864	1.65883	0.978926
1848	-4.07183	1.53869	0.955182
1849	-2.81758	1.43625	0.980876
1850	-4.10378	1.83925	0.969776
1851	-0.529501	-0.635706	0.954556
1852	-2.24698	2.28715	0.936754
1853	-4.45561	1.56542	0.826657
1854	2.66987	0.0553512	0
1855	-0.251189	0.388305	0.736352
1856	-3.45195	-1.17381
1857	-1.72126	-0.413096	0.339215
1858	2.90785	-0.270416	0
1859	-2.45549	2.96513	0.954508
1860	-1.89853	-0.276416	0
1861	1.42616	-0.344144	0
1862	-2.89638	-0.405482
1863	-2.79756	-0.953243
1864	-3.07062	-0.413122
1865	2.87407	-0.131117	0
1866	-1.8836	-1.5199	0.523958
1867	-1.80578	0.496902	0
1868	1.32432	0.918154	0.0409204
1869	-2.07604	0.244944	0
1870	1.46671	0.663999	0.118533
1871	-4.18156	-0.0707563
1872	2.59284	-0.220504	0.0289837
1873	1.33573	0.089813	0
1874	2.02894	0.166532	0
1875	0.39209	-0.629748	0
1876	-0.62641	2.50087	0.650092
1877	-4.04134	-0.351403	0.736023
1878	-0.449982	2.87958	0.946881
1879	-3.60667	-1.31771
1880	-0.0294284	0.109235	0.265943
1881	-3.44586	-2.02335	0.995766
1882	-3.78854	0.335551	0.539095
1883	0.828976	1.33095	0.380922
1884	-2.38303	0.132975	0
1885	2.04977	0.0167756	0
1886	-4.31672	1.22189	0.973319
1887	-3.689	-1.51063	0.994389
1888	0.870507	-0.144027	0.105841
1889	2.52837	-0.20473	0
1890	1.45267	0.569033	0.243941
1891	-3.00315	-0.492626	0
1892	3.26173	-0.227861	0.506394
1893	2.92513	-0.362556	0
1894	-2.58349	-0.325494	0
1895	1.50082	0.0120874	0
1896	-3.74875	-0.800567
1897	2.21711	-0.320108	0
1898	2.16969	-0.105572	0
1899	2.34122	-0.235589	0.0938263
1900	-1.49368	-1.6835	0.203557
1901	-2.45931	-2.85802	0.981924
1902	-3.56835	0.028989
1903	-2.39115	1.08121	0
1904	2.83139	-0.375739	0
1905	0.651098	0.243648	0
1906	2.5736	-0.48504	0
1907	2.73097	-0.136187	0
1908	0.0554189	0.15239	0
1909	2.62764	0.660313	0.698927
1910	3.15038	-0.184805	0
1911	2.48187	-0.26187	0
1912	-0.562543	0.0673037	0
1913	1.99601	-0.156344	0
1914	0.673394	0.263369	0
1915	3.49975	-0.342406	0
1916	-3.91628	-1.32557	0.977953
1917	-2.50276	-3.0162	0.996236
1918	2.41436	-0.207643	0.441043
1919	-3.40514	-2.00623	0.993278
1920	-3.75014	-1.57454	0.964352
1921	-2.51998	0.318701	0
1922	-1.37115	2.35431	0.250636
1923	-1.30271	2.08577	0.972251
1924	-2.27173	2.96639	0.846712
1925	-2.95201	2.48187	0.935067
1926	-2.68852	2.4797	0.911346
1927	-2.13329	3.07495	0.871781
1928	-4.05046	0.799884	0.982978
1929	-2.48974	-2.61523	0.992864
1930	-2.38298	-2.70205	0.99527
1931	-1.69988	3.10397	0.946286
1932	-3.46991	2.3588	0.819
1933	-3.17938	-1.33352	0.453751
1934	-2.33957	-2.97812	0.996291
1935	-1.72079	-3.14124	0.994776
1936	-2.07069	-2.62463	0.966889
1937	-2.29352	2.06801	0.67525
1938	-2.74445	-2.81422	0.998065
1939	-2.86115	-2.42191	0.962633
1940	-3.76797	-1.33326	0.965267
1941	-2.12912	-3.19265	0.997498
1942	-1.89696	-3.1632	0.993459
1943	-1.9305	-2.35452	0.950545
1944	-1.4289	-2.72002	0.851225
1945	0.588107	3.39049	0.953899
1946	2.35691	-0.312357	0
1947	-2.50217	-2.75164	0.954694
1948	-2.83138	1.8753	0.956121
1949	-0.844121	3.19277	0.902241
1950	-1.50909	2.9252	0.599331
1951	1.28053	2.26342	0.670614
1952	2.53985	-0.204557	0.132566
1953	-3.4763	1.67312	0.93856
1954	2.23008	0.261762	0
1955	-2.03754	-2.31212	0.96979
1956	-3.96949	-1.00406	0.688001
1957	0.785866	-0.041332	0.079351
1958	0.395544	0.903771	0.425311
1959	3.03871	-0.275065	0
1960	2.94662	-0.194086	0
1961	3.06127	-0.331621	0
1962	2.66312	-0.00996165	0.302811
1963	0.289858	1.21578	0.867429
1964	1.56183	-1.31815	0.825822
1965	3.20566	-0.232991	0.766897
1966	1.61022	-1.3605	0.836236
1967	1.68354	-1.07923	0.826643
1968	-1.2388	2.42105	0.869263
1969	1.56478	-0.879265	0.52248
1970	1.90506	-1.00625	0.828919
1971	1.48038	-1.50221	0.817289
1972	-1.4087	2.3757	0.841046
1973	0.126588	-1.11154	0.786319
1974	-0.450642	2.31323	0.827012
1975	1.16908	-1.55316	0.811971
1976	2.3426	-1.11369	0.628075
1977	0.166524	2.09085	0.859979
1978	0.921073	1.11677	0.789173
1979	2.61165	-1.58589	0.806203
1980	-1.90015	1.86138	0.522499
1981	2.58628	-1.50932	0.834649
1982	1.79071	-1.57152	0.813889
1983	0.887838	1.25165	0.855734
1984	-0.522059	2.57456	0.857786
1985	-1.24536	2.36031	0.877362
1986	-1.37747	1.7862	0.694635
1987	0.184406	2.1451	0.841404
1988	0.976513	-1.21449	0.722082
1989	1.20882	-1.71899	0.819904
1990	1.24427	-1.63324	0.768869
1991	1.70653	-1.79108	0.837301
1992	-2.46133	0.819927	0.186174
1993	-0.278574	2.32879	0.849829
1994	2.43638	-0.0342591	0.172443
1995	2.00642	-0.137494	0
1996	-1.19666	2.07217	0.872488
1997	1.34334	-0.110836	0.317276
1998	-0.516614	0.753669	0
[truncated: 6,002 more rows]

## Sheet: Fig2h
# clusters	silhouette score	coherence threshold	dimensionality_reduction	clustering_method
2	0.465937	0	pca	kmeans
3	0.463083	0	pca	kmeans
4	0.378763	0	pca	kmeans
5	0.385853	0	pca	kmeans
6	0.382729	0	pca	kmeans
7	0.349332	0	pca	kmeans
8	0.323511	0	pca	kmeans
9	0.319007	0	pca	kmeans
10	0.315749	0	pca	kmeans
11	0.295759	0	pca	kmeans
12	0.299221	0	pca	kmeans
13	0.293405	0	pca	kmeans
14	0.288941	0	pca	kmeans
15	0.266309	0	pca	kmeans
2	0.385349	0	none	kmeans
3	0.383504	0	none	kmeans
4	0.280877	0	none	kmeans
5	0.277006	0	none	kmeans
6	0.26581	0	none	kmeans
7	0.219446	0	none	kmeans
8	0.194846	0	none	kmeans
9	0.183406	0	none	kmeans
10	0.187276	0	none	kmeans
11	0.162231	0	none	kmeans
12	0.154222	0	none	kmeans
13	0.153813	0	none	kmeans
14	0.150325	0	none	kmeans
15	0.14795	0	none	kmeans
2	0.371412	0	NMF	kmeans
3	0.399914	0	NMF	kmeans
4	0.387638	0	NMF	kmeans
5	0.286817	0	NMF	kmeans
6	0.27778	0	NMF	kmeans
7	0.281738	0	NMF	kmeans
8	0.265829	0	NMF	kmeans
9	0.253412	0	NMF	kmeans
10	0.196915	0	NMF	kmeans
11	0.191754	0	NMF	kmeans
12	0.191908	0	NMF	kmeans
13	0.194361	0	NMF	kmeans
14	0.190968	0	NMF	kmeans
15	0.1869	0	NMF	kmeans
2	0.450091	0	pca	ward
3	0.440916	0	pca	ward
4	0.302312	0	pca	ward
5	0.308794	0	pca	ward
6	0.308555	0	pca	ward
7	0.302907	0	pca	ward
8	0.275527	0	pca	ward
9	0.280833	0	pca	ward
10	0.272038	0	pca	ward
11	0.266756	0	pca	ward
12	0.256151	0	pca	ward
13	0.253662	0	pca	ward
14	0.199851	0	pca	ward
15	0.196482	0	pca	ward
2	0.364092	0	NMF	ward
3	0.386563	0	NMF	ward
4	0.366743	0	NMF	ward
5	0.252644	0	NMF	ward
6	0.254622	0	NMF	ward
7	0.243355	0	NMF	ward
8	0.242611	0	NMF	ward
9	0.229548	0	NMF	ward
10	0.232241	0	NMF	ward
11	0.139268	0	NMF	ward
12	0.143295	0	NMF	ward
13	0.142156	0	NMF	ward
14	0.144868	0	NMF	ward
15	0.143768	0	NMF	ward
2	0.374727	0	none	ward
3	0.371672	0	none	ward
4	0.347008	0	none	ward
5	0.32132	0	none	ward
6	0.208503	0	none	ward
7	0.198747	0	none	ward
8	0.196678	0	none	ward
9	0.185012	0	none	ward
10	0.189219	0	none	ward
11	0.106487	0	none	ward
12	0.103619	0	none	ward
13	0.101833	0	none	ward
14	0.105714	0	none	ward
15	0.104707	0	none	ward
2	0.38489	0.1	pca	kmeans
3	0.469383	0.1	pca	kmeans
4	0.42177	0.1	pca	kmeans
5	0.411484	0.1	pca	kmeans
6	0.351016	0.1	pca	kmeans
7	0.343667	0.1	pca	kmeans
8	0.325132	0.1	pca	kmeans
9	0.332518	0.1	pca	kmeans
10	0.326593	0.1	pca	kmeans
11	0.315783	0.1	pca	kmeans
12	0.300241	0.1	pca	kmeans
13	0.295132	0.1	pca	kmeans
14	0.297596	0.1	pca	kmeans
15	0.287606	0.1	pca	kmeans
2	0.340361	0.1	none	kmeans
3	0.406001	0.1	none	kmeans
4	0.362071	0.1	none	kmeans
5	0.338063	0.1	none	kmeans
6	0.280999	0.1	none	kmeans
7	0.268583	0.1	none	kmeans
8	0.248105	0.1	none	kmeans
9	0.249836	0.1	none	kmeans
10	0.237703	0.1	none	kmeans
11	0.218538	0.1	none	kmeans
12	0.217779	0.1	none	kmeans
13	0.20763	0.1	none	kmeans
14	0.209624	0.1	none	kmeans
15	0.202884	0.1	none	kmeans
2	0.39502	0.1	NMF	kmeans
3	0.412694	0.1	NMF	kmeans
4	0.37365	0.1	NMF	kmeans
5	0.320079	0.1	NMF	kmeans
6	0.304265	0.1	NMF	kmeans
7	0.306898	0.1	NMF	kmeans
8	0.289008	0.1	NMF	kmeans
9	0.273576	0.1	NMF	kmeans
10	0.237721	0.1	NMF	kmeans
11	0.244531	0.1	NMF	kmeans
12	0.244392	0.1	NMF	kmeans
13	0.238157	0.1	NMF	kmeans
14	0.238268	0.1	NMF	kmeans
15	0.237615	0.1	NMF	kmeans
2	0.355174	0.1	pca	ward
3	0.434494	0.1	pca	ward
4	0.374209	0.1	pca	ward
5	0.297008	0.1	pca	ward
6	0.293997	0.1	pca	ward
7	0.293711	0.1	pca	ward
8	0.287774	0.1	pca	ward
9	0.298214	0.1	pca	ward
10	0.29142	0.1	pca	ward
11	0.2781	0.1	pca	ward
12	0.270185	0.1	pca	ward
13	0.275499	0.1	pca	ward
14	0.2768	0.1	pca	ward
15	0.224402	0.1	pca	ward
2	0.380855	0.1	NMF	ward
3	0.399434	0.1	NMF	ward
4	0.350534	0.1	NMF	ward
5	0.275095	0.1	NMF	ward
6	0.251501	0.1	NMF	ward
7	0.241061	0.1	NMF	ward
8	0.236366	0.1	NMF	ward
9	0.228194	0.1	NMF	ward
10	0.227709	0.1	NMF	ward
11	0.222474	0.1	NMF	ward
12	0.194764	0.1	NMF	ward
13	0.198123	0.1	NMF	ward
14	0.195153	0.1	NMF	ward
15	0.159449	0.1	NMF	ward
2	0.300894	0.1	none	ward
3	0.365065	0.1	none	ward
4	0.326217	0.1	none	ward
5	0.29332	0.1	none	ward
6	0.266691	0.1	none	ward
7	0.269337	0.1	none	ward
8	0.262166	0.1	none	ward
9	0.258665	0.1	none	ward
10	0.186519	0.1	none	ward
11	0.174798	0.1	none	ward
12	0.161973	0.1	none	ward
13	0.161815	0.1	none	ward
14	0.165007	0.1	none	ward
15	0.164848	0.1	none	ward
2	0.368896	0.3	pca	kmeans
3	0.452952	0.3	pca	kmeans
4	0.404778	0.3	pca	kmeans
5	0.393201	0.3	pca	kmeans
6	0.362183	0.3	pca	kmeans
7	0.344559	0.3	pca	kmeans
8	0.327029	0.3	pca	kmeans
9	0.329524	0.3	pca	kmeans
10	0.311969	0.3	pca	kmeans
11	0.308595	0.3	pca	kmeans
12	0.305913	0.3	pca	kmeans
13	0.299275	0.3	pca	kmeans
14	0.287537	0.3	pca	kmeans
15	0.294858	0.3	pca	kmeans
2	0.329043	0.3	none	kmeans
3	0.394087	0.3	none	kmeans
4	0.34588	0.3	none	kmeans
5	0.32292	0.3	none	kmeans
6	0.294686	0.3	none	kmeans
7	0.287705	0.3	none	kmeans
8	0.256553	0.3	none	kmeans
9	0.241607	0.3	none	kmeans
10	0.242555	0.3	none	kmeans
11	0.228735	0.3	none	kmeans
12	0.224919	0.3	none	kmeans
13	0.210424	0.3	none	kmeans
14	0.213629	0.3	none	kmeans
15	0.210013	0.3	none	kmeans
2	0.414789	0.3	NMF	kmeans
3	0.39175	0.3	NMF	kmeans
4	0.359827	0.3	NMF	kmeans
5	0.339319	0.3	NMF	kmeans
6	0.31092	0.3	NMF	kmeans
7	0.312346	0.3	NMF	kmeans
8	0.284113	0.3	NMF	kmeans
9	0.266812	0.3	NMF	kmeans
10	0.245605	0.3	NMF	kmeans
11	0.252964	0.3	NMF	kmeans
12	0.252937	0.3	NMF	kmeans
13	0.25011	0.3	NMF	kmeans
14	0.24818	0.3	NMF	kmeans
15	0.248202	0.3	NMF	kmeans
2	0.320415	0.3	pca	ward
3	0.396382	0.3	pca	ward
4	0.34469	0.3	pca	ward
5	0.320248	0.3	pca	ward
6	0.322903	0.3	pca	ward
7	0.317334	0.3	pca	ward
8	0.319139	0.3	pca	ward
9	0.304886	0.3	pca	ward
10	0.305758	0.3	pca	ward
11	0.278562	0.3	pca	ward
12	0.280216	0.3	pca	ward
13	0.226438	0.3	pca	ward
14	0.219148	0.3	pca	ward
15	0.223592	0.3	pca	ward
2	0.414423	0.3	NMF	ward
3	0.350913	0.3	NMF	ward
4	0.308512	0.3	NMF	ward
5	0.307697	0.3	NMF	ward
6	0.289084	0.3	NMF	ward
7	0.273005	0.3	NMF	ward
8	0.224669	0.3	NMF	ward
9	0.220716	0.3	NMF	ward
10	0.215462	0.3	NMF	ward
11	0.225885	0.3	NMF	ward
12	0.210521	0.3	NMF	ward
13	0.202976	0.3	NMF	ward
14	0.209531	0.3	NMF	ward
15	0.207057	0.3	NMF	ward
2	0.293536	0.3	none	ward
3	0.342961	0.3	none	ward
4	0.283748	0.3	none	ward
5	0.254003	0.3	none	ward
6	0.239666	0.3	none	ward
7	0.240263	0.3	none	ward
8	0.23878	0.3	none	ward
9	0.232445	0.3	none	ward
10	0.203347	0.3	none	ward
11	0.181762	0.3	none	ward
12	0.164325	0.3	none	ward
13	0.170315	0.3	none	ward
14	0.161541	0.3	none	ward
15	0.164888	0.3	none	ward
2	0.379048	0.5	pca	kmeans
3	0.44212	0.5	pca	kmeans
4	0.393059	0.5	pca	kmeans
5	0.386056	0.5	pca	kmeans
6	0.366312	0.5	pca	kmeans
7	0.346841	0.5	pca	kmeans
8	0.331894	0.5	pca	kmeans
9	0.315824	0.5	pca	kmeans
10	0.312331	0.5	pca	kmeans
11	0.296015	0.5	pca	kmeans
12	0.290283	0.5	pca	kmeans
13	0.29134	0.5	pca	kmeans
14	0.280608	0.5	pca	kmeans
15	0.287491	0.5	pca	kmeans
2	0.338441	0.5	none	kmeans
3	0.385187	0.5	none	kmeans
4	0.335064	0.5	none	kmeans
5	0.314615	0.5	none	kmeans
6	0.299864	0.5	none	kmeans
7	0.27995	0.5	none	kmeans
8	0.268355	0.5	none	kmeans
9	0.250063	0.5	none	kmeans
10	0.243664	0.5	none	kmeans
11	0.230791	0.5	none	kmeans
12	0.221152	0.5	none	kmeans
13	0.222307	0.5	none	kmeans
14	0.217584	0.5	none	kmeans
15	0.21135	0.5	none	kmeans
2	0.294378	0.5	NMF	kmeans
3	0.303907	0.5	NMF	kmeans
4	0.316547	0.5	NMF	kmeans
5	0.316565	0.5	NMF	kmeans
6	0.307561	0.5	NMF	kmeans
7	0.298611	0.5	NMF	kmeans
8	0.280806	0.5	NMF	kmeans
9	0.25897	0.5	NMF	kmeans
10	0.242498	0.5	NMF	kmeans
11	0.247058	0.5	NMF	kmeans
12	0.248114	0.5	NMF	kmeans
13	0.249591	0.5	NMF	kmeans
14	0.245985	0.5	NMF	kmeans
15	0.247315	0.5	NMF	kmeans
2	0.360318	0.5	pca	ward
3	0.383083	0.5	pca	ward
4	0.351679	0.5	pca	ward
5	0.34097	0.5	pca	ward
6	0.323015	0.5	pca	ward
7	0.303915	0.5	pca	ward
8	0.317882	0.5	pca	ward
9	0.285186	0.5	pca	ward
10	0.250912	0.5	pca	ward
11	0.233613	0.5	pca	ward
12	0.231015	0.5	pca	ward
13	0.236779	0.5	pca	ward
14	0.235627	0.5	pca	ward
15	0.235543	0.5	pca	ward
2	0.275876	0.5	NMF	ward
3	0.286109	0.5	NMF	ward
4	0.269179	0.5	NMF	ward
5	0.24147	0.5	NMF	ward
6	0.256005	0.5	NMF	ward
7	0.229099	0.5	NMF	ward
8	0.230041	0.5	NMF	ward
9	0.237621	0.5	NMF	ward
10	0.212311	0.5	NMF	ward
11	0.210475	0.5	NMF	ward
12	0.19127	0.5	NMF	ward
13	0.183129	0.5	NMF	ward
14	0.18785	0.5	NMF	ward
15	0.191815	0.5	NMF	ward
2	0.281424	0.5	none	ward
3	0.332691	0.5	none	ward
4	0.295687	0.5	none	ward
5	0.264671	0.5	none	ward
6	0.233076	0.5	none	ward
7	0.24546	0.5	none	ward
8	0.215794	0.5	none	ward
9	0.191602	0.5	none	ward
10	0.193861	0.5	none	ward
11	0.184951	0.5	none	ward
12	0.182531	0.5	none	ward
13	0.177985	0.5	none	ward
14	0.166613	0.5	none	ward
15	0.170993	0.5	none	ward
2	0.420909	0.7	pca	kmeans
3	0.435396	0.7	pca	kmeans
4	0.385086	0.7	pca	kmeans
5	0.380471	0.7	pca	kmeans
6	0.365385	0.7	pca	kmeans
7	0.345041	0.7	pca	kmeans
8	0.340701	0.7	pca	kmeans
9	0.320248	0.7	pca	kmeans
10	0.308002	0.7	pca	kmeans
11	0.304407	0.7	pca	kmeans
12	0.288038	0.7	pca	kmeans
13	0.295216	0.7	pca	kmeans
14	0.292819	0.7	pca	kmeans
15	0.285323	0.7	pca	kmeans
2	0.376334	0.7	none	kmeans
3	0.37915	0.7	none	kmeans
4	0.329333	0.7	none	kmeans
5	0.307867	0.7	none	kmeans
6	0.299273	0.7	none	kmeans
7	0.27782	0.7	none	kmeans
8	0.25148	0.7	none	kmeans
9	0.249028	0.7	none	kmeans
10	0.239302	0.7	none	kmeans
11	0.230313	0.7	none	kmeans
12	0.225543	0.7	none	kmeans
13	0.219037	0.7	none	kmeans
14	0.217721	0.7	none	kmeans
15	0.210747	0.7	none	kmeans
2	0.318311	0.7	NMF	kmeans
3	0.294217	0.7	NMF	kmeans
4	0.295225	0.7	NMF	kmeans
5	0.304729	0.7	NMF	kmeans
6	0.308137	0.7	NMF	kmeans
7	0.318281	0.7	NMF	kmeans
8	0.277392	0.7	NMF	kmeans
9	0.271037	0.7	NMF	kmeans
10	0.254991	0.7	NMF	kmeans
11	0.2494	0.7	NMF	kmeans
12	0.247146	0.7	NMF	kmeans
13	0.239734	0.7	NMF	kmeans
14	0.237995	0.7	NMF	kmeans
15	0.23095	0.7	NMF	kmeans
2	0.363359	0.7	pca	ward
3	0.363937	0.7	pca	ward
4	0.355255	0.7	pca	ward
5	0.344728	0.7	pca	ward
6	0.314543	0.7	pca	ward
7	0.298541	0.7	pca	ward
8	0.255944	0.7	pca	ward
9	0.261438	0.7	pca	ward
10	0.258197	0.7	pca	ward
11	0.273058	0.7	pca	ward
12	0.26766	0.7	pca	ward
13	0.245661	0.7	pca	ward
14	0.238539	0.7	pca	ward
15	0.230229	0.7	pca	ward
2	0.259609	0.7	NMF	ward
3	0.273068	0.7	NMF	ward
4	0.24844	0.7	NMF	ward
5	0.236041	0.7	NMF	ward
6	0.239275	0.7	NMF	ward
7	0.24227	0.7	NMF	ward
8	0.239884	0.7	NMF	ward
9	0.242437	0.7	NMF	ward
10	0.227022	0.7	NMF	ward
11	0.227029	0.7	NMF	ward
12	0.192575	0.7	NMF	ward
13	0.192121	0.7	NMF	ward
14	0.193399	0.7	NMF	ward
15	0.19588	0.7	NMF	ward
2	0.352716	0.7	none	ward
3	0.350863	0.7	none	ward
4	0.276962	0.7	none	ward
5	0.26282	0.7	none	ward
6	0.264851	0.7	none	ward
7	0.25961	0.7	none	ward
8	0.228967	0.7	none	ward
9	0.226398	0.7	none	ward
10	0.200739	0.7	none	ward
11	0.189351	0.7	none	ward
12	0.195823	0.7	none	ward
13	0.167926	0.7	none	ward
14	0.167878	0.7	none	ward
15	0.170401	0.7	none	ward
2	0.502081	0.9	pca	kmeans
3	0.399884	0.9	pca	kmeans
4	0.365803	0.9	pca	kmeans
5	0.368339	0.9	pca	kmeans
6	0.357999	0.9	pca	kmeans
7	0.338258	0.9	pca	kmeans
8	0.308086	0.9	pca	kmeans
9	0.318858	0.9	pca	kmeans
10	0.302566	0.9	pca	kmeans
11	0.295786	0.9	pca	kmeans
12	0.295576	0.9	pca	kmeans
13	0.288457	0.9	pca	kmeans
14	0.288781	0.9	pca	kmeans
15	0.281537	0.9	pca	kmeans
2	0.453191	0.9	none	kmeans
3	0.351217	0.9	none	kmeans
4	0.297494	0.9	none	kmeans
5	0.300336	0.9	none	kmeans
6	0.298733	0.9	none	kmeans
7	0.274985	0.9	none	kmeans
8	0.248387	0.9	none	kmeans
9	0.238096	0.9	none	kmeans
10	0.229488	0.9	none	kmeans
11	0.220411	0.9	none	kmeans
12	0.230857	0.9	none	kmeans
13	0.220814	0.9	none	kmeans
14	0.22403	0.9	none	kmeans
15	0.220179	0.9	none	kmeans
2	0.402963	0.9	NMF	kmeans
3	0.303325	0.9	NMF	kmeans
4	0.275571	0.9	NMF	kmeans
5	0.280663	0.9	NMF	kmeans
6	0.289596	0.9	NMF	kmeans
7	0.27121	0.9	NMF	kmeans
8	0.259161	0.9	NMF	kmeans
9	0.260747	0.9	NMF	kmeans
10	0.259177	0.9	NMF	kmeans
11	0.26149	0.9	NMF	kmeans
12	0.261403	0.9	NMF	kmeans
13	0.259663	0.9	NMF	kmeans
14	0.259308	0.9	NMF	kmeans
15	0.256382	0.9	NMF	kmeans
2	0.464956	0.9	pca	ward
3	0.409031	0.9	pca	ward
4	0.356595	0.9	pca	ward
5	0.340072	0.9	pca	ward
6	0.346457	0.9	pca	ward
7	0.326477	0.9	pca	ward
8	0.263721	0.9	pca	ward
9	0.275215	0.9	pca	ward
10	0.259788	0.9	pca	ward
11	0.261874	0.9	pca	ward
12	0.243561	0.9	pca	ward
13	0.234557	0.9	pca	ward
14	0.238535	0.9	pca	ward
15	0.224875	0.9	pca	ward
2	0.384795	0.9	NMF	ward
3	0.334501	0.9	NMF	ward
4	0.310733	0.9	NMF	ward
5	0.251446	0.9	NMF	ward
6	0.21479	0.9	NMF	ward
7	0.195365	0.9	NMF	ward
8	0.20203	0.9	NMF	ward
9	0.205592	0.9	NMF	ward
10	0.209458	0.9	NMF	ward
11	0.212023	0.9	NMF	ward
12	0.203075	0.9	NMF	ward
13	0.214154	0.9	NMF	ward
14	0.22021	0.9	NMF	ward
15	0.219842	0.9	NMF	ward
2	0.444207	0.9	none	ward
3	0.320807	0.9	none	ward
4	0.289779	0.9	none	ward
5	0.291519	0.9	none	ward
6	0.223909	0.9	none	ward
7	0.225383	0.9	none	ward
8	0.239935	0.9	none	ward
9	0.205945	0.9	none	ward
10	0.193553	0.9	none	ward
11	0.183749	0.9	none	ward
12	0.189026	0.9	none	ward
13	0.184433	0.9	none	ward
14	0.183453	0.9	none	ward
15	0.177313	0.9	none	ward
2	0.656954	0.99	pca	kmeans
3	0.492513	0.99	pca	kmeans
4	0.411575	0.99	pca	kmeans
5	0.341508	0.99	pca	kmeans
6	0.328588	0.99	pca	kmeans
7	0.333688	0.99	pca	kmeans
8	0.325648	0.99	pca	kmeans
9	0.326019	0.99	pca	kmeans
10	0.324627	0.99	pca	kmeans
11	0.311344	0.99	pca	kmeans
12	0.302061	0.99	pca	kmeans
13	0.301232	0.99	pca	kmeans
14	0.310848	0.99	pca	kmeans
15	0.30052	0.99	pca	kmeans
2	0.619368	0.99	none	kmeans
3	0.431271	0.99	none	kmeans
4	0.352877	0.99	none	kmeans
5	0.282967	0.99	none	kmeans
6	0.280844	0.99	none	kmeans
7	0.263889	0.99	none	kmeans
8	0.257646	0.99	none	kmeans
9	0.246752	0.99	none	kmeans
10	0.258301	0.99	none	kmeans
11	0.237447	0.99	none	kmeans
12	0.229817	0.99	none	kmeans
13	0.239072	0.99	none	kmeans
14	0.230749	0.99	none	kmeans
15	0.217097	0.99	none	kmeans
2	0.607482	0.99	NMF	kmeans
3	0.443761	0.99	NMF	kmeans
4	0.401666	0.99	NMF	kmeans
5	0.386031	0.99	NMF	kmeans
6	0.354889	0.99	NMF	kmeans
7	0.35256	0.99	NMF	kmeans
8	0.344251	0.99	NMF	kmeans
9	0.348626	0.99	NMF	kmeans
10	0.34463	0.99	NMF	kmeans
11	0.333717	0.99	NMF	kmeans
12	0.33628	0.99	NMF	kmeans
13	0.323308	0.99	NMF	kmeans
14	0.331412	0.99	NMF	kmeans
15	0.329056	0.99	NMF	kmeans
2	0.656954	0.99	pca	ward
3	0.468955	0.99	pca	ward
4	0.395649	0.99	pca	ward
5	0.308928	0.99	pca	ward
6	0.303272	0.99	pca	ward
7	0.313993	0.99	pca	ward
8	0.294483	0.99	pca	ward
9	0.288757	0.99	pca	ward
10	0.29074	0.99	pca	ward
11	0.295513	0.99	pca	ward
12	0.275917	0.99	pca	ward
13	0.278641	0.99	pca	ward
14	0.273949	0.99	pca	ward
15	0.251789	0.99	pca	ward
2	0.604604	0.99	NMF	ward
3	0.438777	0.99	NMF	ward
4	0.398444	0.99	NMF	ward
5	0.379746	0.99	NMF	ward
6	0.319041	0.99	NMF	ward
7	0.319761	0.99	NMF	ward
8	0.305989	0.99	NMF	ward
9	0.292886	0.99	NMF	ward
10	0.298315	0.99	NMF	ward
11	0.307823	0.99	NMF	ward
12	0.309705	0.99	NMF	ward
13	0.313558	0.99	NMF	ward
14	0.297301	0.99	NMF	ward
15	0.312543	0.99	NMF	ward
2	0.618436	0.99	none	ward
3	0.425197	0.99	none	ward
4	0.388641	0.99	none	ward
5	0.314014	0.99	none	ward
6	0.242606	0.99	none	ward
7	0.236867	0.99	none	ward
8	0.2272	0.99	none	ward
9	0.22498	0.99	none	ward
10	0.209648	0.99	none	ward
11	0.202199	0.99	none	ward
12	0.204693	0.99	none	ward
13	0.212397	0.99	none	ward
14	0.208373	0.99	none	ward
15	0.210645	0.99	none	ward
