# Supplementary material for: Latent neural population dynamics underlying breathing, opioid-induced respiratory depression and gasping
Source: Nat Neurosci. 2024 Jan 5;27(2):259–71. doi: 10.1038/s41593-023-01520-3 (PMC10849970; doi:10.1038/s41593-023-01520-3)
Supplement: Supplementary file 11 — Statistical source data. [file 41593_2023_1520_MOESM11_ESM.xlsx]

## Sheet: Fig3e
phi	PC1	PC1_sem	PC2	PC2_sem	PC3	PC3_sem	PC4	PC4_sem
-3.13464	-0.0439957	0.00481454	0.0380914	0.0115589	-0.00135575	0.0120066	-0.0167329	0.0108584
-3.07188	-0.0528393	0.00507907	0.0308815	0.010985	-0.00610492	0.0116963	-0.0214174	0.0105548
-3.00912	-0.0578696	0.00529411	0.0257538	0.0103121	-0.00958384	0.0113485	-0.0227197	0.010094
-2.94636	-0.0609453	0.00541921	0.0214816	0.00976384	-0.0127818	0.0109497	-0.0229855	0.00957083
-2.88359	-0.0624695	0.00553115	0.0174679	0.00920488	-0.0157256	0.0103789	-0.0193279	0.00927741
-2.82083	-0.0633217	0.00561461	0.0146374	0.00874411	-0.0160831	0.00953632	-0.0190163	0.00894128
-2.75807	-0.0639892	0.00558884	0.0113601	0.00825994	-0.0167217	0.00883335	-0.0173014	0.00846319
-2.69531	-0.0643764	0.00561381	0.00879305	0.00770596	-0.015989	0.00831586	-0.0169399	0.00818716
-2.63254	-0.0652612	0.00556861	0.00565157	0.00730472	-0.0155616	0.00773719	-0.0149777	0.00789102
-2.56978	-0.0656633	0.00556031	0.00390641	0.00688078	-0.013885	0.00744277	-0.0139815	0.00764405
-2.50702	-0.065101	0.00556225	0.0021251	0.00650889	-0.0117468	0.007229	-0.0149399	0.00749252
-2.44426	-0.0644891	0.00553487	7.25571e-05	0.00620913	-0.0111514	0.00704832	-0.0139611	0.00756564
-2.38149	-0.0631898	0.00553812	-0.00127112	0.00589907	-0.0110852	0.00693431	-0.0123636	0.00722344
-2.31873	-0.062576	0.00551273	-0.00227775	0.00565356	-0.0112587	0.00696157	-0.0126437	0.00699535
-2.25597	-0.0616568	0.00541512	-0.00345966	0.00560362	-0.0117768	0.00686793	-0.0119434	0.00680456
-2.19321	-0.0610084	0.00532776	-0.00513921	0.00538078	-0.0103193	0.00689957	-0.0103301	0.00667487
-2.13044	-0.0608593	0.00526731	-0.00620902	0.00539397	-0.0102478	0.00686567	-0.00972026	0.0067287
-2.06768	-0.0608721	0.00517045	-0.00717406	0.0053152	-0.0106679	0.00681541	-0.0087897	0.00672613
-2.00492	-0.0604767	0.00505325	-0.00804855	0.00527177	-0.0093969	0.00687866	-0.00673351	0.00674336
-1.94216	-0.0596455	0.00499849	-0.00878579	0.00510962	-0.0087439	0.00682963	-0.00592709	0.00677383
-1.8794	-0.059408	0.00494833	-0.01021	0.00508531	-0.00962431	0.00690322	-0.00696687	0.00671245
-1.81663	-0.0590777	0.0049145	-0.0120376	0.00499831	-0.00808994	0.00695182	-0.00745318	0.00669893
-1.75387	-0.0589296	0.00481061	-0.0127039	0.00506243	-0.00853573	0.00696906	-0.00588463	0.006697
-1.69111	-0.0589119	0.00462429	-0.0137868	0.00516139	-0.00781339	0.00703351	-0.00675353	0.00671174
-1.62835	-0.0584192	0.00462033	-0.0145736	0.00515623	-0.0084776	0.00703311	-0.00597723	0.0068506
-1.56558	-0.0585077	0.00461496	-0.0156472	0.00529328	-0.00738765	0.0072022	-0.00490378	0.00670433
-1.50282	-0.0579593	0.0044668	-0.0173696	0.00529374	-0.00657002	0.00724115	-0.004697	0.00664168
-1.44006	-0.0572077	0.00430279	-0.0187372	0.00536576	-0.00665163	0.0071951	-0.00356967	0.00660417
-1.3773	-0.0555961	0.00435437	-0.0196195	0.00548822	-0.00664693	0.00711257	-0.000806094	0.00655927
-1.31453	-0.0547783	0.00420435	-0.0212199	0.00558181	-0.00672618	0.00713265	-0.000521161	0.00663646
-1.25177	-0.0530796	0.00434127	-0.0228698	0.00583583	-0.00798693	0.00719611	-0.00131192	0.00669057
-1.18901	-0.051658	0.00429069	-0.0241367	0.00593244	-0.0079304	0.00728237	6.18234e-05	0.0067764
-1.12625	-0.0499566	0.00420365	-0.0250309	0.00616128	-0.00769211	0.00736826	0.00128927	0.00677882
-1.06348	-0.0485916	0.00417578	-0.0261877	0.00637972	-0.00719519	0.0073605	0.00180045	0.00681591
-1.00072	-0.0470952	0.00399832	-0.0281176	0.00655767	-0.00789372	0.00741696	0.00255522	0.00692561
-0.93796	-0.0451306	0.00399467	-0.0291311	0.00670785	-0.00834036	0.00750335	0.00312257	0.00691817
-0.875198	-0.0431301	0.00386663	-0.0300892	0.00685573	-0.00979116	0.00765758	0.00404046	0.00698271
-0.812435	-0.0407866	0.00378831	-0.031605	0.00714989	-0.0122663	0.00776792	0.00696031	0.00716116
-0.749673	-0.0389331	0.00360489	-0.033421	0.00737696	-0.0121249	0.00776613	0.00596448	0.00725719
-0.686911	-0.0358818	0.00353428	-0.0355341	0.00762875	-0.0120847	0.00801254	0.00785485	0.00751008
-0.624148	-0.032935	0.003468	-0.0375499	0.00790848	-0.0133691	0.00812775	0.00741492	0.00755175
-0.561386	-0.0291821	0.00335426	-0.0412849	0.00818258	-0.0144566	0.00830971	0.00849977	0.00749972
-0.498624	-0.0256912	0.00320866	-0.0435746	0.00850279	-0.0160859	0.00844487	0.00872136	0.0074624
-0.435861	-0.0206975	0.00322919	-0.045884	0.00883038	-0.0166111	0.00857367	0.00777865	0.00765177
-0.373099	-0.0157833	0.00337044	-0.0482225	0.00911821	-0.0172585	0.00874958	0.00728719	0.00780716
-0.310337	-0.00928945	0.00353346	-0.0498364	0.00944825	-0.0182913	0.00898706	0.00620216	0.00797427
-0.247574	-0.00163731	0.00386427	-0.0504963	0.00969349	-0.0202808	0.00933193	0.00448243	0.00829729
-0.184812	0.00684963	0.00426183	-0.0517431	0.0098891	-0.0210782	0.00956345	0.00296111	0.00864398
-0.122049	0.0156404	0.00444076	-0.0524559	0.00995415	-0.0219723	0.00985252	0.00351348	0.00887383
-0.0592871	0.0267561	0.00484538	-0.0524202	0.00989306	-0.0224597	0.0101113	0.00233858	0.00938948
0.00347521	0.0340759	0.0051758	-0.0519113	0.00971068	-0.0233076	0.0102213	0.00146952	0.00949948
0.0662376	0.0396611	0.00538013	-0.0511086	0.00965584	-0.0231879	0.0100739	-0.000371292	0.0098604
0.129	0.0453959	0.00546606	-0.0498179	0.00955131	-0.02452	0.0099851	-0.00169163	0.00964586
0.191762	0.0501206	0.00569694	-0.0485655	0.0093536	-0.024528	0.00994458	-0.00367959	0.00997119
0.254525	0.0563722	0.00584397	-0.045746	0.00927512	-0.0254457	0.00980646	-0.00458538	0.0101124
0.317287	0.0603383	0.00592244	-0.0448955	0.00892478	-0.027688	0.00968487	-0.00696462	0.00974045
0.380049	0.0667516	0.00610518	-0.0425297	0.00877767	-0.0261029	0.00956129	-0.00633063	0.0101619
0.442812	0.0709723	0.00620141	-0.0394885	0.00853643	-0.0283297	0.00937661	-0.0092855	0.00997846
0.505574	0.0756878	0.00639847	-0.0379958	0.00828908	-0.0282262	0.00914999	-0.00950771	0.00985702
0.568336	0.080432	0.00649586	-0.0343752	0.00797915	-0.0268748	0.00908517	-0.0109374	0.00999589
0.631099	0.0852291	0.00658403	-0.0321371	0.00788174	-0.0272354	0.00875505	-0.00999493	0.00980941
0.693861	0.0898442	0.00672316	-0.0282521	0.00762545	-0.0282783	0.00853253	-0.0114071	0.00964368
0.756623	0.0929956	0.00688084	-0.0253982	0.00738439	-0.0267645	0.00833668	-0.0125402	0.0096662
0.819386	0.0975805	0.00699204	-0.0222327	0.00718951	-0.0262881	0.00808709	-0.0121484	0.00942332
0.882148	0.101215	0.00714358	-0.018398	0.00709877	-0.0255796	0.00802428	-0.0114795	0.00921295
0.94491	0.104412	0.0072568	-0.0142125	0.00691353	-0.0243035	0.0078203	-0.0144862	0.00910051
1.00767	0.1084	0.00735072	-0.00964052	0.00697532	-0.0237097	0.00782197	-0.0133184	0.00895999
1.07044	0.111352	0.00750526	-0.00638021	0.0067347	-0.0216414	0.00764063	-0.0132898	0.0088745
1.1332	0.114153	0.00760278	-0.00206624	0.0068023	-0.0208306	0.00784885	-0.011786	0.0087128
1.19596	0.117615	0.00769057	0.00183877	0.00677573	-0.0196619	0.0077749	-0.0129161	0.00854556
1.25872	0.119643	0.00778285	0.00676517	0.0068121	-0.0166911	0.00795279	-0.0130711	0.00874317
1.32148	0.121724	0.00786048	0.00980216	0.00691931	-0.0162375	0.00810391	-0.011661	0.00858123
1.38425	0.124067	0.00795981	0.0136708	0.0069397	-0.0125972	0.00815913	-0.0114515	0.00882801
1.44701	0.125165	0.00803043	0.0177465	0.00722965	-0.0132156	0.00837827	-0.00881256	0.00879214
1.50977	0.126577	0.00805296	0.0219832	0.00726523	-0.00993672	0.00852544	-0.0107279	0.00880743
1.57253	0.127385	0.00817488	0.0243665	0.00762607	-0.00758791	0.00851862	-0.00729702	0.00890831
1.6353	0.128263	0.00804637	0.0287623	0.00763028	-0.007373	0.00882822	-0.00778704	0.00889787
1.69806	0.128417	0.00821636	0.0317186	0.0079686	-0.00449423	0.00869704	-0.00587334	0.00903595
1.76082	0.128268	0.00805365	0.0348039	0.00805476	-0.00360616	0.00901749	-0.00722726	0.0092422
1.82358	0.127836	0.00811314	0.0374597	0.00839257	-0.000990639	0.00876592	-0.00608146	0.00920341
1.88635	0.126627	0.00802861	0.0414993	0.00851986	-0.00164907	0.00907361	-0.00500799	0.00929435
1.94911	0.124864	0.00805883	0.0425013	0.0088144	0.00255682	0.00884393	-0.00504188	0.00955496
2.01187	0.122422	0.00799408	0.0463045	0.00900837	-0.000853458	0.00919628	-0.00483494	0.00978606
2.07463	0.119894	0.00789407	0.0488245	0.00909336	0.0033761	0.00895091	-0.00149488	0.00981944
2.1374	0.115481	0.00777648	0.0511279	0.00951459	0.00364916	0.00906431	-0.00270519	0.0100398
2.20016	0.111207	0.00755064	0.0533709	0.00961628	0.00584659	0.00905105	0.000689711	0.0101303
2.26292	0.105684	0.00734554	0.054923	0.0099831	0.00560604	0.00914977	-0.00260471	0.0103097
2.32568	0.0994206	0.00714948	0.0572704	0.0101517	0.00824916	0.00901306	0.000732836	0.0103707
2.38844	0.0916976	0.00676931	0.057892	0.0104824	0.00895545	0.00925357	0.00108505	0.0108216
2.45121	0.0829535	0.00640325	0.0596728	0.0107267	0.00906981	0.00932765	0.0029575	0.0107849
2.51397	0.0731663	0.00605847	0.0602464	0.0109329	0.0111661	0.00962245	0.00411298	0.0110379
2.57673	0.0623519	0.0056397	0.0597467	0.0113968	0.01066	0.0100095	0.00339461	0.0110592
2.63949	0.0502473	0.00517012	0.061989	0.0114495	0.0104942	0.0103094	0.00207777	0.0113818
2.70226	0.0381108	0.00479839	0.0597897	0.0117706	0.0119381	0.0108234	0.00157499	0.0114453
2.76502	0.0246722	0.00443144	0.0587962	0.0119851	0.0111266	0.0111401	0.00287233	0.0117331
2.82778	0.0119576	0.00427073	0.0582652	0.0120819	0.00898644	0.0117442	0.000137785	0.0115075
2.89054	-0.000421988	0.00416863	0.0548061	0.012173	0.00766301	0.0117999	-0.00317536	0.0115516
2.95331	-0.0113978	0.00427475	0.053147	0.0121871	0.0064383	0.0121533	-0.00318427	0.0116015
3.01607	-0.0224127	0.00430838	0.0488023	0.0120103	0.00550598	0.0121571	-0.00812688	0.0112119
3.07883	-0.0319937	0.00460809	0.0450656	0.0118837	0.00212512	0.0120522	-0.0118315	0.0112992

## Sheet: Fig3f
phi	0	1	2	3	4	5	6	7	8	9	10	11	12	13	14	15	16	17	18	19	20	21	22	23	24	25	26	27	28	29	30	31	32	33	34	35	36	37	38	39	40	41	42	43	44	45	46	47	48
-3.13464	0.0760459	0.0838469	0.0959247	0.0891326	0.0727524	0.106752	0.0798887	0.0651331	0.0767664	0.0882639	0.112366	0.0874333	0.0777396	0.066061	0.0775039	0.165057	0.15282	0.0912801	0.180406	0.104384	0.104098	0.040183	0.168813	0.10051	0.0940878	0.100713	0.155812	0.192904	0.0735279	0.105312	0.0844085	0.0942435	0.0799738	0.121549	0.181447	0.122466	0.077672	0.0992438	0.0801946	0.0753948	0.0636213	0.0668754	0.18947	0.17858	0.0823684	0.131554	0.152042	0.095058	0.111919
-3.07188	0.0728704	0.0818467	0.0827448	0.0905237	0.0732508	0.0892594	0.0807341	0.0644548	0.0683464	0.0890713	0.0926912	0.0774721	0.0737337	0.0533118	0.0778417	0.123082	0.131691	0.0767052	0.13997	0.0814036	0.0948663	0.0381793	0.166399	0.0821876	0.0792113	0.0757485	0.114043	0.160166	0.0666652	0.0782757	0.0754128	0.0849968	0.0725184	0.073946	0.105671	0.101932	0.0627733	0.0671718	0.080177	0.0611061	0.0669946	0.0591554	0.159009	0.174902	0.0798758	0.106196	0.129517	0.0730023	0.0894204
-3.00912	0.0734345	0.0855839	0.0756924	0.0889682	0.071992	0.0804826	0.0800993	0.0637204	0.064838	0.0910362	0.0822847	0.0732526	0.0701965	0.048576	0.0770001	0.0980712	0.113355	0.0704158	0.112356	0.0706367	0.0850617	0.0363487	0.17142	0.0733012	0.0703074	0.0628606	0.0829711	0.129195	0.0615879	0.0656664	0.0720989	0.0811418	0.0698102	0.0609282	0.0805801	0.101455	0.0576795	0.0539517	0.0823757	0.0604442	0.0640793	0.0560963	0.136367	0.169944	0.0772543	0.0797012	0.110545	0.0602325	0.0772274
-2.94636	0.0744144	0.0848632	0.0680429	0.0879347	0.072258	0.0769686	0.0802031	0.0642258	0.0613948	0.0924498	0.0767605	0.0678144	0.0693661	0.0480414	0.0779976	0.0812164	0.0987651	0.0694483	0.0942299	0.0694096	0.0811569	0.0370987	0.172385	0.0730161	0.0676229	0.0569689	0.0671733	0.107063	0.0584526	0.0627563	0.0720768	0.0786239	0.0722075	0.057479	0.0728861	0.085335	0.055607	0.0500534	0.086443	0.0596209	0.0668458	0.0584961	0.118747	0.165034	0.0758118	0.0664456	0.0967948	0.0525182	0.0692962
-2.88359	0.0743311	0.0888443	0.0650855	0.0887606	0.0720913	0.0757671	0.0806296	0.0650602	0.0599087	0.0880092	0.0717444	0.0680376	0.0680366	0.0477271	0.0739222	0.0679461	0.0897882	0.0707651	0.0836533	0.0661899	0.0785335	0.0360284	0.170054	0.0742157	0.0689415	0.0568799	0.0582607	0.09254	0.0592956	0.0611883	0.0727977	0.0822421	0.0709802	0.0570505	0.0714364	0.0781194	0.0553627	0.0524941	0.0832554	0.0582915	0.0663446	0.0632109	0.105175	0.161488	0.0766861	0.075688	0.0856889	0.0511705	0.0635513
-2.82083	0.0756405	0.0930664	0.0611539	0.0876264	0.0701484	0.0748888	0.0811676	0.0648573	0.0599193	0.0863222	0.0695054	0.0679101	0.0683493	0.0463433	0.0716611	0.0593903	0.0853019	0.0698421	0.0759853	0.0637664	0.0793109	0.0350615	0.171497	0.0759678	0.0736288	0.0573379	0.0546804	0.081654	0.0612217	0.0618323	0.072804	0.0846082	0.0722333	0.0590491	0.0738794	0.0814478	0.0542472	0.0586643	0.0844965	0.0598591	0.0674949	0.0615503	0.0968396	0.155161	0.0756069	0.0808532	0.0781372	0.0481513	0.0606561
-2.75807	0.0761637	0.0973946	0.0592005	0.0873934	0.0718086	0.0763375	0.0812106	0.0668335	0.0628711	0.081561	0.0690727	0.066659	0.0671543	0.0456195	0.0712416	0.0547661	0.0814312	0.069967	0.0699245	0.0643824	0.0790663	0.0350523	0.17259	0.0754368	0.0747713	0.0582349	0.0524666	0.0702485	0.0637255	0.0611908	0.0747203	0.0869659	0.0699741	0.0604012	0.0782164	0.0884463	0.0545801	0.0550762	0.0831717	0.061833	0.0699216	0.060754	0.0904557	0.147813	0.073219	0.0759737	0.0731432	0.0480741	0.0592929
-2.69531	0.0761866	0.0996601	0.0585426	0.0878679	0.0760639	0.0768291	0.0818334	0.0687083	0.062233	0.0769729	0.0690563	0.0663375	0.0682391	0.0467448	0.0716223	0.0535583	0.0822586	0.0700492	0.066898	0.065469	0.0801365	0.0342871	0.173239	0.0746333	0.0752512	0.0595264	0.0528558	0.061812	0.0623958	0.0602922	0.0805311	0.081836	0.0711314	0.0593465	0.0798973	0.0939122	0.0560493	0.0543505	0.0840887	0.0595806	0.0705678	0.0632885	0.088664	0.146526	0.0690687	0.068451	0.0702596	0.0483679	0.0566227
-2.63254	0.077628	0.102958	0.0574444	0.0869861	0.0750742	0.0746367	0.0806032	0.0668756	0.0594302	0.0760693	0.0663598	0.0692035	0.0677637	0.0474995	0.0721034	0.0537376	0.079335	0.0688327	0.0649587	0.0643804	0.0795823	0.0334835	0.175042	0.0743784	0.075624	0.061313	0.0523606	0.058551	0.064753	0.0624741	0.0860237	0.0816488	0.0719023	0.0602254	0.0814515	0.0952775	0.056624	0.054702	0.0849152	0.0624535	0.0719018	0.0630659	0.0892513	0.147227	0.0688995	0.0645703	0.0665949	0.0481294	0.0569292
-2.56978	0.075815	0.103642	0.0571043	0.0853237	0.0712491	0.0755435	0.0812112	0.0656808	0.0612293	0.0770616	0.0651148	0.0686642	0.0678166	0.046862	0.0684908	0.0529121	0.079649	0.0705947	0.0669337	0.0639188	0.0773679	0.0327305	0.173217	0.0744352	0.0738648	0.0600453	0.0516304	0.0572307	0.0632945	0.0632249	0.092268	0.0848063	0.0712437	0.0605937	0.0788272	0.0937943	0.0580503	0.0542025	0.0835588	0.0639455	0.0725739	0.0660012	0.0925673	0.14732	0.0705988	0.0598575	0.0648995	0.0489737	0.0590307
-2.50702	0.0764136	0.105632	0.0573357	0.0868349	0.0738381	0.0790671	0.0799542	0.0637958	0.0620546	0.07838	0.0629311	0.0667242	0.0694363	0.0458285	0.0679869	0.0519724	0.0754426	0.0725918	0.066396	0.0629968	0.0767134	0.0353378	0.171434	0.0758567	0.0720861	0.0575141	0.0512155	0.0563619	0.0653156	0.0627664	0.0916189	0.085106	0.0695615	0.0612147	0.0753301	0.0906791	0.0573588	0.0571678	0.0832271	0.0610139	0.072242	0.0672736	0.0935824	0.149964	0.073588	0.056104	0.063953	0.0476186	0.0598366
-2.44426	0.0763527	0.105507	0.0574969	0.0870214	0.0756454	0.078744	0.0808551	0.0640225	0.0613251	0.0792155	0.0627129	0.0643304	0.0690402	0.0479168	0.0694252	0.0544866	0.0740907	0.0737283	0.0657123	0.0651874	0.0771423	0.0331067	0.17262	0.0762414	0.0715631	0.0554502	0.0513037	0.0557791	0.0681599	0.0635014	0.0868808	0.0838797	0.0717566	0.0623302	0.076017	0.084302	0.0588461	0.0548303	0.0845166	0.0598278	0.0735583	0.0698268	0.0950344	0.151711	0.0737778	0.0540019	0.0645812	0.0479771	0.0614826
-2.38149	0.0756271	0.105976	0.0566926	0.0868256	0.0746999	0.0770837	0.0816152	0.0655472	0.0606781	0.0803121	0.0632147	0.0638473	0.066276	0.0474242	0.0706545	0.055044	0.0693458	0.0731548	0.0657	0.066381	0.0780578	0.0346512	0.170375	0.0770811	0.0738084	0.0542309	0.050975	0.0552633	0.0680108	0.0636251	0.0832933	0.0855068	0.0710665	0.0646862	0.0762166	0.0849909	0.059449	0.0579708	0.0887531	0.0600235	0.0720817	0.0651749	0.0941871	0.152819	0.0719141	0.0531062	0.0654636	0.0483687	0.0629016
-2.31873	0.0776739	0.105142	0.0570009	0.0893354	0.0727417	0.0749811	0.082551	0.0645722	0.0606831	0.0807394	0.0637613	0.0662599	0.0683213	0.0466195	0.0694452	0.0537256	0.0653455	0.0703166	0.0661585	0.0666489	0.077317	0.0356417	0.168696	0.0776541	0.0723852	0.0562283	0.0507824	0.0558297	0.0711275	0.0635441	0.0811037	0.0854004	0.0713017	0.0649109	0.0744893	0.0848167	0.0617893	0.0589881	0.0910118	0.060622	0.0698002	0.0645255	0.0912816	0.153362	0.070296	0.055503	0.065686	0.0457414	0.0635096
-2.25597	0.0782386	0.105601	0.0564852	0.0884886	0.0736428	0.0780537	0.0816807	0.0662384	0.0624175	0.0810544	0.0656911	0.0667979	0.0671944	0.0474165	0.0674958	0.0541534	0.062521	0.0674251	0.0663987	0.0656845	0.0755132	0.0344587	0.162993	0.0766004	0.0702426	0.0574078	0.0497132	0.055095	0.0746287	0.0638149	0.0798266	0.0804208	0.0713433	0.0635728	0.0705388	0.0839244	0.0631557	0.056682	0.0886325	0.0595337	0.0668517	0.0659268	0.0915663	0.151717	0.0695497	0.0591503	0.0650772	0.0458151	0.0657868
-2.19321	0.0787699	0.10707	0.0569017	0.0886881	0.0743851	0.0795404	0.0839111	0.0669195	0.0649682	0.0810962	0.0666777	0.0653432	0.0691099	0.0482905	0.0683068	0.0560862	0.0580479	0.0662932	0.0654235	0.0633351	0.0750189	0.0346483	0.163357	0.0772269	0.0705738	0.0602265	0.0492144	0.0538942	0.0745438	0.0651217	0.0814312	0.0818141	0.0709633	0.062098	0.0688597	0.0830516	0.063114	0.0577821	0.086719	0.0589104	0.0686838	0.0638582	0.0887649	0.150738	0.0694727	0.0624273	0.0665557	0.0446017	0.0706431
-2.13044	0.0759859	0.108526	0.0565677	0.0870479	0.0750094	0.0794543	0.0834228	0.0663136	0.0647444	0.0821287	0.0646133	0.0658046	0.0698413	0.0490445	0.070398	0.0565382	0.054919	0.0666119	0.0667802	0.0647301	0.0753978	0.0343894	0.164367	0.0759147	0.0722084	0.0603557	0.0504007	0.0537384	0.071359	0.0644175	0.0823185	0.0857972	0.0706717	0.0611153	0.0665425	0.0856533	0.0614947	0.0577854	0.0890115	0.0593715	0.0657145	0.0668759	0.0894468	0.146127	0.0686482	0.0625617	0.06679	0.0418859	0.0715112
-2.06768	0.0746487	0.107075	0.0567199	0.0871165	0.0746879	0.0763736	0.0814723	0.065531	0.063906	0.0810165	0.0633086	0.0662007	0.0693537	0.0487039	0.067302	0.0539439	0.05316	0.0654363	0.0665678	0.0653867	0.0756847	0.0362558	0.174008	0.0739798	0.0707014	0.0586161	0.0480408	0.0528326	0.0703368	0.0655001	0.0827709	0.0870068	0.0701842	0.0621249	0.0638196	0.0870806	0.0611617	0.0564834	0.0902068	0.0602059	0.0646026	0.0661013	0.0885676	0.145113	0.0691817	0.0624504	0.0691842	0.0410233	0.0726852
-2.00492	0.0749197	0.110907	0.056092	0.0890513	0.0736583	0.075197	0.0867318	0.064762	0.061975	0.0796078	0.0648389	0.0667729	0.0693918	0.0492507	0.0674061	0.055423	0.0506271	0.0641637	0.0656567	0.065476	0.0769294	0.0357554	0.17259	0.0743061	0.0723598	0.0578119	0.0484677	0.0516422	0.0722694	0.0639725	0.0842221	0.0875241	0.0685457	0.0619386	0.0623894	0.0853288	0.061837	0.0580054	0.087329	0.0600474	0.0653828	0.0677511	0.088113	0.145353	0.0692793	0.063441	0.0677495	0.0400739	0.0746191
-1.94216	0.0751011	0.105202	0.0568517	0.0886329	0.071217	0.0779562	0.083982	0.0659353	0.067861	0.0802462	0.0661588	0.0675024	0.0697934	0.0496918	0.0677371	0.0563242	0.0504781	0.0641165	0.0646885	0.0656747	0.0783253	0.0359067	0.171727	0.0757283	0.0744745	0.0573932	0.0472691	0.0500925	0.0743798	0.0650126	0.0855004	0.0840806	0.0689059	0.0609096	0.0605472	0.0850459	0.0623163	0.0584737	0.0932874	0.0605287	0.0631399	0.0705999	0.0883412	0.146415	0.0698086	0.062267	0.0687819	0.039995	0.0762253
-1.8794	0.0759034	0.104571	0.0581023	0.0910529	0.0742987	0.0756189	0.0795439	0.0653643	0.065499	0.0787858	0.0660988	0.0684261	0.0684288	0.0481653	0.0683025	0.0576105	0.0513845	0.0631022	0.0657104	0.0661345	0.0784406	0.0364307	0.17126	0.0779312	0.0737606	0.0599884	0.0469167	0.0485311	0.0730334	0.065974	0.0835309	0.0824711	0.0690683	0.0621286	0.0607079	0.0864665	0.0627998	0.0565797	0.0945474	0.0586359	0.0633558	0.0691291	0.0847423	0.147848	0.0691999	0.0618334	0.0676658	0.0385705	0.0750859
-1.81663	0.0750443	0.101106	0.0564475	0.0902622	0.0741356	0.0744871	0.0820269	0.0636801	0.0631093	0.0789404	0.0658289	0.0666274	0.0700948	0.0484675	0.0704678	0.0586394	0.0509629	0.0638799	0.0643531	0.0654425	0.0766768	0.0345307	0.168254	0.0756098	0.0727456	0.0599887	0.0461111	0.0478998	0.0733063	0.0653068	0.0825492	0.0843496	0.0688715	0.0622364	0.0613573	0.0876767	0.0642474	0.0606964	0.0946478	0.0582975	0.0664814	0.0674231	0.0811421	0.148789	0.0681597	0.0606739	0.0708842	0.0382001	0.073474
-1.75387	0.0759026	0.0968367	0.0568344	0.0874908	0.0737239	0.0737796	0.0839513	0.0650106	0.0625142	0.0779389	0.0655684	0.0659724	0.0726644	0.048543	0.0690799	0.0601131	0.0524768	0.0650139	0.0663496	0.0661058	0.0779949	0.0373033	0.167669	0.0721691	0.074306	0.0573339	0.0460326	0.0479102	0.0732168	0.0661193	0.0823575	0.0795692	0.0682245	0.0635742	0.0588836	0.0849492	0.0655523	0.0605977	0.0966783	0.0592181	0.0646975	0.0708673	0.0782463	0.148339	0.0675724	0.0563699	0.071697	0.0388038	0.0745268
-1.69111	0.0728918	0.0941762	0.0570668	0.0888791	0.071937	0.074177	0.0811249	0.0635943	0.0647416	0.0776931	0.0653396	0.0667791	0.0687002	0.047748	0.0682338	0.0591011	0.0548515	0.0651569	0.0668528	0.0669076	0.07745	0.0362732	0.168403	0.0682106	0.0766889	0.0561537	0.0469349	0.0464305	0.0752709	0.0652255	0.0826859	0.0792758	0.0680715	0.0618712	0.0577096	0.0851069	0.0683809	0.0567838	0.09902	0.0566744	0.0629687	0.0701638	0.0796103	0.145811	0.068246	0.0524214	0.0725646	0.0393294	0.0774748
-1.62835	0.0738174	0.0902435	0.0564077	0.088573	0.0700865	0.0765939	0.080175	0.0662442	0.0640806	0.0794901	0.0650823	0.0671565	0.0709395	0.048036	0.0660725	0.0577067	0.0551313	0.0656441	0.0677555	0.0675346	0.0750827	0.0347911	0.169051	0.0656766	0.0743714	0.0560918	0.0475294	0.0462973	0.0776101	0.0659232	0.0800009	0.077256	0.0730368	0.0611193	0.0577033	0.0872257	0.0696562	0.059667	0.105174	0.0593759	0.0632581	0.0758334	0.0803324	0.143479	0.0689251	0.0512933	0.072334	0.0379002	0.0799543
-1.56558	0.0718169	0.0895211	0.0569946	0.0897194	0.0734864	0.0742913	0.0808602	0.0670609	0.063337	0.0780389	0.0671324	0.0649006	0.069578	0.0468433	0.0656517	0.0589783	0.0605644	0.0667788	0.0670697	0.0678339	0.0772373	0.0366207	0.170466	0.0658763	0.0723026	0.0549421	0.0462979	0.0475772	0.0810119	0.0652278	0.0800293	0.0794612	0.0725538	0.06286	0.0563822	0.083425	0.071256	0.0592579	0.106	0.0587591	0.0619037	0.073038	0.083568	0.14868	0.0697583	0.0516369	0.0718861	0.0377256	0.0841241
-1.50282	0.0713805	0.0874159	0.0594027	0.0882912	0.0743005	0.0769096	0.0827405	0.0668716	0.0657703	0.0770956	0.0683782	0.0676673	0.0710999	0.0487762	0.0669266	0.0595898	0.0619353	0.0676128	0.0665325	0.0685825	0.0781771	0.0358579	0.170062	0.0663366	0.0709638	0.0563331	0.0462628	0.0486143	0.0844859	0.0651698	0.0814935	0.0849427	0.0709871	0.062342	0.0587769	0.0851937	0.0725784	0.0598515	0.10982	0.0639668	0.0618731	0.0755722	0.0888296	0.152316	0.0687529	0.0528154	0.0717206	0.0376409	0.0881221
-1.44006	0.0726407	0.0851885	0.0597165	0.0877616	0.0719136	0.0770406	0.0808094	0.065971	0.0682042	0.0776663	0.0672276	0.068269	0.0712413	0.0491701	0.0679562	0.0594809	0.0673133	0.0663604	0.0655479	0.0666029	0.0763263	0.0358392	0.176483	0.0667082	0.0739883	0.0583515	0.0473988	0.0481618	0.0857271	0.0648451	0.081441	0.0837767	0.0723336	0.0639152	0.060284	0.0834953	0.0721159	0.0616079	0.108307	0.0666798	0.0629826	0.0747269	0.0917411	0.150384	0.0677945	0.0526164	0.0721062	0.0375585	0.0925812
-1.3773	0.0757021	0.0892702	0.0603909	0.0876001	0.0720053	0.0756571	0.0818387	0.0678201	0.0690489	0.0778712	0.0676545	0.0693657	0.072835	0.0499331	0.0673242	0.0598179	0.0712766	0.0670399	0.0663344	0.0674275	0.0764531	0.03574	0.174747	0.0669569	0.0746935	0.0581337	0.0476076	0.0482413	0.0880884	0.0688394	0.0809702	0.077797	0.0710491	0.0624273	0.0584991	0.0860636	0.0713223	0.0633506	0.105398	0.0669452	0.0656741	0.0688819	0.095421	0.150388	0.0691103	0.0530114	0.0705014	0.0382723	0.0921648
-1.31453	0.0743642	0.088202	0.0643179	0.0879161	0.0729117	0.0801417	0.0813451	0.0677228	0.0706858	0.077938	0.0683292	0.0700267	0.0694917	0.0492064	0.067072	0.0587776	0.0766583	0.0653267	0.0682619	0.0679299	0.0780904	0.0347235	0.170613	0.0665041	0.0734482	0.0559013	0.047484	0.0494518	0.0881367	0.0680339	0.0798005	0.0782275	0.0718435	0.065038	0.059446	0.0866257	0.0722063	0.0611215	0.104475	0.0647642	0.0608839	0.0698268	0.0981318	0.149717	0.0696133	0.0545678	0.070251	0.0379765	0.0936116
-1.25177	0.0737296	0.0894317	0.0670937	0.087676	0.072207	0.0795154	0.0819591	0.0688677	0.0749934	0.0783118	0.0695354	0.0703144	0.0723566	0.0487988	0.0665953	0.0579462	0.0802496	0.0645082	0.0704895	0.0695712	0.078294	0.036172	0.171482	0.0644962	0.0729161	0.0561961	0.0487331	0.051109	0.090139	0.0653988	0.0790299	0.0859909	0.0705614	0.0615712	0.0584444	0.0841156	0.0727798	0.065211	0.102717	0.0638789	0.0592905	0.0741502	0.0973108	0.146123	0.0716428	0.0565846	0.0690005	0.0392639	0.0929263
-1.18901	0.0720267	0.0877848	0.0729378	0.0867874	0.0738648	0.0789418	0.081894	0.0678595	0.0750787	0.0781911	0.0699271	0.0708485	0.0733944	0.048857	0.0684185	0.0585623	0.0852898	0.0636722	0.0723711	0.0696943	0.0768339	0.0335185	0.174638	0.0620462	0.0733367	0.0592324	0.0502827	0.0543455	0.0890807	0.0655302	0.0792313	0.0858323	0.0679725	0.0620573	0.0598785	0.0854322	0.0717924	0.0652877	0.104325	0.0647492	0.0600922	0.0700998	0.100251	0.145449	0.0702227	0.057239	0.0710808	0.0397421	0.0951572
-1.12625	0.0709769	0.0870274	0.0774538	0.0882128	0.0730258	0.0791815	0.082804	0.0669524	0.0741407	0.0778938	0.07011	0.0707048	0.0731367	0.0475756	0.0690977	0.0600709	0.088554	0.0625902	0.0747681	0.0697784	0.0792833	0.0359553	0.175793	0.0613225	0.0739188	0.0582131	0.0506062	0.0572917	0.0884757	0.0689032	0.0792641	0.0868134	0.0706077	0.0620732	0.0626341	0.0853918	0.074529	0.0669759	0.10846	0.0667918	0.0597347	0.069479	0.106324	0.147958	0.0694292	0.0579031	0.0709297	0.0397445	0.0958071
-1.06348	0.0715117	0.0877707	0.0854731	0.0883363	0.0724356	0.0769924	0.0815673	0.0676622	0.0755308	0.0808649	0.0689918	0.0716786	0.0749886	0.0494688	0.0678562	0.0623889	0.0924598	0.061843	0.0780913	0.0698912	0.0776771	0.0361462	0.172765	0.0624659	0.0729968	0.0571412	0.0508842	0.060085	0.0871556	0.0691906	0.0776742	0.084951	0.0718558	0.0632033	0.063003	0.0837169	0.074633	0.0687966	0.109464	0.0677689	0.0579418	0.0734256	0.109808	0.149404	0.0708702	0.0573456	0.0741297	0.0406028	0.0961994
-1.00072	0.0734951	0.0874917	0.0900917	0.0894408	0.074442	0.0799018	0.0828333	0.0684037	0.0767579	0.0794489	0.0687104	0.0708716	0.0788205	0.0493123	0.0674949	0.0607636	0.095897	0.0624037	0.0847412	0.0720805	0.0771772	0.0364584	0.170968	0.0645751	0.0750631	0.0561712	0.0503007	0.0648227	0.0862134	0.0673368	0.0784215	0.0884913	0.0704258	0.0625673	0.0640112	0.0845912	0.074572	0.0699953	0.10989	0.0675829	0.0611312	0.0698357	0.113848	0.150075	0.0729436	0.0582716	0.0776718	0.0417605	0.0964205
-0.93796	0.0737895	0.0905735	0.0922006	0.09084	0.0748104	0.082522	0.0834988	0.0659999	0.0766029	0.080162	0.0691695	0.0717456	0.0776927	0.0493593	0.0679477	0.0611161	0.0987279	0.0615654	0.0922639	0.0739214	0.0779538	0.0376327	0.168185	0.0646702	0.0768164	0.0571523	0.0512936	0.0683926	0.0834874	0.0671572	0.0794942	0.0892275	0.0720078	0.0636092	0.0643009	0.0862463	0.0725488	0.0719182	0.113648	0.0702916	0.0610421	0.0703287	0.118065	0.148785	0.0739635	0.0596851	0.0831656	0.0428789	0.0984689
-0.875198	0.0731139	0.0887608	0.0947161	0.0914659	0.0736909	0.0836764	0.0812438	0.065336	0.0771881	0.081839	0.0685226	0.0723682	0.0798796	0.0493284	0.0682171	0.0616251	0.102508	0.0603043	0.0980037	0.0739047	0.0781996	0.0379547	0.16898	0.0648721	0.0764222	0.0575443	0.0541273	0.0695021	0.0857754	0.0674183	0.0814993	0.0920365	0.0694529	0.0638743	0.0673917	0.0867035	0.0729506	0.0746452	0.109432	0.0708815	0.0608284	0.0713625	0.120061	0.151367	0.0722552	0.0587132	0.0882446	0.0450792	0.10044
-0.812435	0.0741591	0.0906741	0.0971945	0.0877221	0.073739	0.0831943	0.0809449	0.0685853	0.0775907	0.0815581	0.0680762	0.0728886	0.0798692	0.0505296	0.0679858	0.0624067	0.103801	0.0599003	0.103267	0.0727308	0.0785374	0.037814	0.170031	0.0632405	0.0795771	0.0581507	0.0583424	0.070773	0.082825	0.0706513	0.0802915	0.0929628	0.0698037	0.0643032	0.070351	0.0885523	0.0727067	0.0761368	0.10691	0.0743435	0.0600635	0.0708573	0.122587	0.14976	0.0696004	0.0576139	0.0932936	0.0481624	0.100732
-0.749673	0.075095	0.0906917	0.0987098	0.0888042	0.073892	0.0857132	0.0819245	0.0676105	0.0779849	0.0854589	0.0696119	0.0705618	0.0805391	0.0514869	0.070121	0.0645637	0.111245	0.0595981	0.107855	0.0763974	0.0786768	0.0389506	0.172403	0.0652592	0.0820201	0.0611718	0.0628679	0.0709076	0.082973	0.0726748	0.0807291	0.0914466	0.0687135	0.0661274	0.0726339	0.0877899	0.0690697	0.0786025	0.104713	0.0790188	0.0602296	0.06955	0.126738	0.146314	0.0686631	0.0552607	0.0980626	0.0510107	0.0999861
-0.686911	0.0755654	0.0929756	0.0976571	0.0898571	0.0741752	0.0867753	0.0820371	0.0663029	0.0795432	0.088387	0.072003	0.0720327	0.0818408	0.050627	0.067149	0.0652817	0.111256	0.0606458	0.111036	0.0780317	0.0789851	0.0388705	0.171589	0.0678318	0.0823149	0.0607661	0.0671155	0.0696162	0.0806171	0.0745038	0.0829361	0.0918633	0.0702604	0.0694211	0.0737121	0.0858531	0.0701685	0.0762966	0.100824	0.0813591	0.0585385	0.0690726	0.132479	0.148003	0.0701914	0.0544818	0.102537	0.0541094	0.0999579
-0.624148	0.0779724	0.0945202	0.0949597	0.0892768	0.0727835	0.0883839	0.0802342	0.0668616	0.0787516	0.0914472	0.0737625	0.0749562	0.0841745	0.0509447	0.064949	0.0688732	0.120736	0.0598853	0.112046	0.0802845	0.0791385	0.0399173	0.170224	0.0698653	0.0832763	0.0615073	0.073174	0.0705423	0.0809275	0.0733085	0.0827801	0.0915457	0.0675334	0.0735957	0.0766425	0.0888778	0.0687334	0.0758516	0.101152	0.0833747	0.0605325	0.0677954	0.1365	0.148063	0.0691879	0.0543993	0.104789	0.0595015	0.0994763
-0.561386	0.0775345	0.0937643	0.0959953	0.0892183	0.0727614	0.0921814	0.0805676	0.0664989	0.0763673	0.0926035	0.0764874	0.0793694	0.0835165	0.0531201	0.068399	0.0775218	0.12302	0.0585321	0.109391	0.0795073	0.0783329	0.0405279	0.173051	0.0722599	0.0847676	0.0597462	0.0784647	0.0696474	0.0789493	0.0786692	0.0828066	0.092693	0.0698028	0.0788283	0.0843489	0.0909403	0.0675674	0.0772629	0.101059	0.0866954	0.0639503	0.0697218	0.146338	0.150644	0.0685941	0.0522676	0.108227	0.0679815	0.099717
-0.498624	0.0789355	0.0965304	0.0943091	0.0906878	0.0742133	0.0939069	0.0810931	0.0665841	0.0791459	0.0950178	0.0810152	0.0791217	0.082182	0.0561221	0.0704075	0.0911633	0.134199	0.057947	0.110123	0.0759062	0.0800223	0.0413771	0.168183	0.0763267	0.0871725	0.0604334	0.0834372	0.0717459	0.0770632	0.081725	0.0821361	0.0924497	0.0682744	0.0851278	0.0875846	0.0914868	0.0661114	0.0785999	0.0968187	0.0898539	0.065619	0.0706082	0.152936	0.152991	0.0688467	0.052526	0.109266	0.0792256	0.102852
-0.435861	0.0790239	0.0952136	0.0925444	0.0898597	0.0746927	0.0964978	0.0811264	0.066459	0.081872	0.0973915	0.0838281	0.0821492	0.0807906	0.0604131	0.0691336	0.115224	0.140156	0.0596151	0.10882	0.0790178	0.0795615	0.0421919	0.164561	0.0797728	0.092433	0.0620276	0.0847965	0.0747724	0.0779369	0.0846903	0.0823437	0.0894555	0.0652813	0.0916704	0.0915027	0.0914634	0.0662157	0.0803763	0.0920677	0.0932171	0.0674753	0.0732378	0.157948	0.149386	0.0685905	0.0542412	0.109866	0.0907618	0.104517
-0.373099	0.0794027	0.0985099	0.09409	0.0891307	0.0722776	0.0941735	0.0807895	0.0675416	0.0834372	0.101045	0.0908046	0.084645	0.0812112	0.064344	0.0694603	0.150617	0.150826	0.0617129	0.10853	0.0814571	0.0814328	0.0418974	0.164557	0.0831537	0.0963849	0.064537	0.0845345	0.0771752	0.0777832	0.0875556	0.082563	0.0932653	0.0675061	0.0932324	0.0951956	0.0879289	0.0653069	0.0784862	0.088798	0.0949084	0.0698164	0.0734228	0.162108	0.145754	0.0679689	0.0570157	0.111004	0.101978	0.110481
-0.310337	0.0814622	0.0945562	0.0974131	0.0902593	0.0726321	0.0917379	0.0830394	0.0682972	0.0817499	0.101323	0.099728	0.0836616	0.0785719	0.0687688	0.0716025	0.187313	0.158054	0.0624218	0.110268	0.082163	0.0851984	0.0419248	0.164856	0.0832757	0.102241	0.0661623	0.0824034	0.0804791	0.0814024	0.0920412	0.0836921	0.0898079	0.0682476	0.0961137	0.101432	0.0886826	0.0652154	0.0767481	0.0877625	0.0979262	0.0754683	0.072813	0.160892	0.145691	0.0675523	0.0572628	0.109966	0.113779	0.116541
-0.247574	0.0823049	0.0936675	0.101085	0.0906408	0.0729769	0.0908644	0.0829401	0.0668056	0.0831789	0.102031	0.111763	0.0867184	0.0770445	0.0706872	0.0708664	0.211887	0.169125	0.0639845	0.114371	0.0818619	0.0908302	0.0440172	0.16468	0.0845946	0.106996	0.0666294	0.0851805	0.0836649	0.0781236	0.0978425	0.0890916	0.0871481	0.0681326	0.093849	0.107748	0.0866273	0.0657962	0.0814102	0.0859592	0.106153	0.0762876	0.0790912	0.157966	0.145783	0.0691004	0.0577247	0.112508	0.118066	0.122533
-0.184812	0.0819728	0.0934915	0.109161	0.0900237	0.0723482	0.0912314	0.0812066	0.0674614	0.0792671	0.103555	0.124909	0.0925959	0.075284	0.0738662	0.0742187	0.217888	0.172615	0.0677834	0.116207	0.0832922	0.0934178	0.0431773	0.166369	0.0839527	0.111942	0.0681111	0.0886798	0.0859686	0.0792649	0.0981042	0.0906481	0.0874328	0.0696697	0.0906651	0.10989	0.0885771	0.064752	0.081236	0.0843364	0.114703	0.0767585	0.0875273	0.153735	0.147019	0.0700604	0.0583923	0.112569	0.120433	0.124969
-0.122049	0.0833869	0.0919627	0.114178	0.089561	0.0711751	0.0915659	0.0832126	0.0663116	0.075897	0.100361	0.136161	0.0961317	0.0728997	0.0789938	0.0819216	0.205377	0.177166	0.0739377	0.119139	0.0797709	0.0951643	0.043881	0.171631	0.0822319	0.121108	0.0710937	0.0918878	0.0866195	0.0787129	0.0964282	0.0935747	0.0862972	0.0704409	0.0920507	0.109191	0.0885611	0.0650412	0.0938759	0.0823446	0.112606	0.082841	0.0995991	0.146692	0.151443	0.072753	0.0610179	0.112576	0.117281	0.125748
-0.0592871	0.0832876	0.0917758	0.11877	0.090463	0.0722098	0.0893678	0.0835054	0.0647858	0.0795333	0.0993833	0.144021	0.102205	0.0724756	0.0789113	0.0886036	0.180209	0.178113	0.0765435	0.120599	0.0750716	0.0959442	0.0441776	0.17232	0.0784642	0.130863	0.0734115	0.0924167	0.0878641	0.0777467	0.0972581	0.0961868	0.0854597	0.0737498	0.0991308	0.106035	0.0893559	0.0652392	0.124166	0.0796904	0.119728	0.0859102	0.107666	0.136801	0.154502	0.0754541	0.067492	0.110635	0.108834	0.123224
0.00347521	0.0814302	0.092461	0.118325	0.0878124	0.0713893	0.0911201	0.084309	0.063348	0.0773256	0.0985983	0.144343	0.101574	0.0719858	0.0769758	0.0929991	0.164403	0.176858	0.076803	0.118778	0.0764068	0.0932528	0.0452861	0.172108	0.0760002	0.13618	0.0779806	0.0900907	0.0920478	0.0784458	0.0952087	0.0959272	0.0869236	0.0747789	0.0988107	0.105564	0.0904055	0.0663945	0.144753	0.0767714	0.120231	0.0839445	0.107294	0.130211	0.153389	0.0769065	0.075385	0.107743	0.099427	0.121163
0.0662376	0.0803255	0.0912595	0.119336	0.0923137	0.0734488	0.0892198	0.0817072	0.0651389	0.0786787	0.0962965	0.148443	0.0987561	0.0689638	0.0780528	0.0945631	0.153661	0.170116	0.0744352	0.119819	0.0738433	0.0936528	0.0450546	0.164586	0.0733461	0.140629	0.0798688	0.091922	0.0903818	0.0783385	0.0921826	0.0951574	0.0862421	0.0744674	0.100302	0.10481	0.0912047	0.0656497	0.154795	0.077414	0.12037	0.0854761	0.108642	0.123981	0.15903	0.0804984	0.0814647	0.105162	0.0947569	0.116747
0.129	0.0797593	0.0883483	0.116125	0.0901562	0.0704634	0.0875199	0.0794548	0.0650199	0.078095	0.0951184	0.14498	0.0967594	0.0709686	0.0778523	0.096451	0.142728	0.163279	0.0733639	0.118336	0.0725662	0.0902798	0.0449881	0.169914	0.0722115	0.147135	0.0788483	0.0896735	0.0944047	0.0793369	0.0902779	0.0948935	0.0882713	0.0727091	0.0997607	0.106004	0.0885464	0.0659056	0.161913	0.0773056	0.118814	0.0847442	0.110494	0.120757	0.157943	0.0792538	0.09148	0.103995	0.0902221	0.112395
0.191762	0.0827804	0.0892103	0.112061	0.0878464	0.0721546	0.0879562	0.0810853	0.0640797	0.0756988	0.0926973	0.14603	0.0923105	0.0662764	0.0786671	0.0938962	0.13722	0.153685	0.0696641	0.114451	0.0735094	0.0874097	0.0469455	0.168111	0.0690697	0.15723	0.0793002	0.0883561	0.0944025	0.0767168	0.088543	0.0933351	0.0880982	0.0696801	0.0993881	0.105971	0.0911458	0.065042	0.161252	0.0757196	0.115705	0.0865762	0.117335	0.116207	0.16175	0.0833485	0.100175	0.100025	0.0852332	0.111078
0.254525	0.0799951	0.0835396	0.110911	0.0895561	0.0711615	0.0871802	0.0786273	0.0666775	0.0784029	0.0922037	0.141135	0.090636	0.0669633	0.0786077	0.0915431	0.123719	0.141981	0.0667204	0.111031	0.0699979	0.0869533	0.047208	0.161499	0.068848	0.161524	0.0813595	0.0840936	0.0939448	0.0757792	0.0861676	0.0912759	0.0864292	0.0674584	0.0957272	0.108211	0.0917377	0.0660796	0.16274	0.0800285	0.114226	0.0850203	0.118877	0.113138	0.16342	0.0826556	0.112347	0.0930016	0.086561	0.106849
0.317287	0.079032	0.0851513	0.108347	0.0886898	0.0713078	0.0898009	0.0812213	0.0669933	0.0782797	0.0869841	0.137926	0.0835485	0.0655835	0.0784027	0.0907225	0.122034	0.13156	0.0651516	0.107443	0.0665195	0.0851489	0.0460535	0.170237	0.0680025	0.165701	0.0810031	0.0809572	0.0961618	0.0766511	0.0840624	0.0899985	0.084603	0.0679543	0.094654	0.112745	0.0924902	0.0672512	0.160763	0.080849	0.112122	0.0873969	0.119951	0.109605	0.166643	0.0866723	0.11556	0.0926014	0.0878846	0.105411
0.380049	0.0791073	0.0801531	0.104599	0.087204	0.0709519	0.086582	0.0832912	0.0688094	0.0779629	0.0870118	0.134302	0.0839176	0.063355	0.0791929	0.0880244	0.109889	0.123639	0.0642346	0.103389	0.0687803	0.0888876	0.0482207	0.163728	0.0676646	0.170223	0.0799127	0.0774126	0.0964784	0.0773421	0.0822167	0.0876077	0.0838359	0.0697403	0.0928652	0.115675	0.094901	0.0693756	0.153146	0.0792791	0.113309	0.0929667	0.118792	0.105545	0.170499	0.0902044	0.119574	0.0872349	0.0888662	0.100072
0.442812	0.0782209	0.0774396	0.108183	0.0888133	0.069684	0.0880112	0.0825392	0.0675539	0.0775224	0.0812288	0.132883	0.081275	0.0617426	0.0779693	0.0861943	0.112069	0.115632	0.062729	0.0996417	0.0684728	0.0885946	0.0467534	0.166264	0.0686504	0.164358	0.0812847	0.0743769	0.0994994	0.0764918	0.0810188	0.0839024	0.0844503	0.0698935	0.0922933	0.119552	0.0946024	0.0680724	0.142201	0.0781778	0.116072	0.0965665	0.113693	0.100944	0.172209	0.0931048	0.115222	0.0838886	0.090955	0.103511
0.505574	0.0760949	0.0775557	0.106752	0.0876183	0.0729675	0.0863742	0.0796753	0.0664615	0.078001	0.078212	0.128124	0.0778315	0.0609663	0.0771257	0.0862171	0.0985866	0.111911	0.0619682	0.096673	0.0667332	0.0888053	0.0474784	0.171396	0.0665545	0.163805	0.0826546	0.0745671	0.103736	0.0767098	0.0793297	0.0819903	0.0818279	0.0718089	0.0920595	0.123212	0.09561	0.0728425	0.1387	0.0785682	0.118019	0.0982942	0.115277	0.0976941	0.172394	0.100413	0.108157	0.0790662	0.0914779	0.101424
0.568336	0.0764083	0.0729273	0.1062	0.0890287	0.0718185	0.0832616	0.0802291	0.0658702	0.0760876	0.0765234	0.128436	0.0718776	0.0575247	0.0756823	0.0843699	0.101971	0.109515	0.0622821	0.0932639	0.0700779	0.0915918	0.046771	0.174189	0.0651498	0.155902	0.0818282	0.0763953	0.106344	0.07642	0.0787875	0.0829455	0.0805791	0.0734803	0.094021	0.127484	0.0953624	0.0776385	0.128891	0.0796909	0.116853	0.0988086	0.117524	0.0926298	0.176104	0.100373	0.0999383	0.0776123	0.0895628	0.102386
0.631099	0.0756845	0.0732813	0.108352	0.086614	0.0742022	0.0844449	0.0791106	0.0668795	0.0780223	0.0711236	0.130288	0.071755	0.058098	0.0727555	0.0809406	0.0933082	0.109253	0.0621803	0.0899195	0.0693473	0.0888253	0.0477878	0.180515	0.0651268	0.143191	0.0805092	0.079826	0.106762	0.0769217	0.080193	0.0794669	0.0824428	0.074549	0.0977674	0.133575	0.0950344	0.0782408	0.12232	0.079495	0.118203	0.0979749	0.11089	0.0915404	0.178993	0.10277	0.0905815	0.0711068	0.0877164	0.103044
0.693861	0.0743353	0.0696037	0.1067	0.0888391	0.0769647	0.0814661	0.0798024	0.0668976	0.0760173	0.0701678	0.129196	0.0678464	0.0583626	0.0689017	0.0779677	0.0933987	0.113389	0.0632704	0.0885498	0.0699557	0.0890541	0.0474246	0.175981	0.0660287	0.13294	0.0785344	0.0821676	0.108833	0.0758219	0.0785582	0.0785872	0.0830464	0.0744619	0.097524	0.142049	0.0963356	0.0834988	0.115159	0.0769218	0.119475	0.0966095	0.113083	0.0878821	0.178421	0.102971	0.0809807	0.06889	0.0859449	0.0996709
0.756623	0.0743439	0.0698459	0.10571	0.0909625	0.073278	0.0827598	0.0836565	0.0665763	0.0766501	0.0654756	0.131894	0.0674783	0.0584919	0.0656607	0.0734229	0.0910525	0.113729	0.0648164	0.086702	0.0671411	0.0898415	0.0485063	0.17568	0.0663364	0.125767	0.0772319	0.0870923	0.106333	0.0770894	0.0776621	0.0787063	0.0844198	0.0739206	0.0974241	0.148028	0.0953208	0.0847508	0.110698	0.077572	0.116958	0.0965293	0.111933	0.0862219	0.181017	0.0989059	0.0802448	0.0689687	0.0816261	0.100231
0.819386	0.0725434	0.068107	0.104064	0.0905063	0.0749839	0.0818523	0.0827861	0.0675895	0.0762621	0.0619615	0.132757	0.0680686	0.0565484	0.0616132	0.0739975	0.0898868	0.12	0.063606	0.0849984	0.0682677	0.0876316	0.0473864	0.169776	0.0663785	0.113461	0.0743999	0.0907016	0.108263	0.076628	0.0748715	0.0811883	0.0852802	0.0736223	0.0944275	0.150946	0.0917233	0.0867724	0.106539	0.0753567	0.115618	0.0918915	0.110328	0.0862012	0.175139	0.0994898	0.0761938	0.0675153	0.077025	0.0971497
0.882148	0.0725125	0.0679314	0.102191	0.0890493	0.0710393	0.0824817	0.0807625	0.0682937	0.0762811	0.0594243	0.132935	0.0681508	0.057011	0.0574727	0.0721387	0.0898275	0.121398	0.0643566	0.084666	0.0661366	0.088926	0.0469358	0.172936	0.0672074	0.106608	0.0709369	0.0947456	0.107143	0.0787926	0.0750351	0.0788567	0.084046	0.0730558	0.0902412	0.152734	0.0889141	0.090242	0.101224	0.0736698	0.113756	0.0907543	0.106266	0.0826068	0.176692	0.09236	0.0781606	0.0707524	0.0763482	0.0967083
0.94491	0.0713342	0.0688001	0.0987175	0.0852771	0.0736937	0.0818378	0.084017	0.0672292	0.0764753	0.0572003	0.133291	0.0690586	0.0562981	0.0558715	0.0693256	0.0899871	0.126299	0.0650708	0.0826462	0.068718	0.0839403	0.0492322	0.160264	0.068518	0.0994294	0.0682687	0.0971982	0.10828	0.0772435	0.0765205	0.0761217	0.0837286	0.0702156	0.0861878	0.149255	0.0854048	0.0939017	0.0952972	0.0757238	0.108938	0.0912878	0.100699	0.0844379	0.168619	0.0908137	0.0788825	0.0733357	0.0745886	0.0935006
1.00767	0.0708109	0.0674896	0.0936964	0.0852768	0.0736431	0.0824899	0.0831118	0.0672372	0.0796577	0.0559227	0.132962	0.0689668	0.0555414	0.0512153	0.0698617	0.0913556	0.127753	0.0620745	0.0823825	0.0674042	0.0807764	0.0467397	0.168155	0.0707007	0.0921804	0.0677646	0.0995725	0.108812	0.0778852	0.0784596	0.0780319	0.0841268	0.0674527	0.0853707	0.147031	0.0791509	0.0956726	0.0952117	0.0744461	0.105065	0.0892692	0.0994041	0.0816593	0.163164	0.085444	0.0791364	0.0763793	0.069784	0.0912194
1.07044	0.0716087	0.0701575	0.0919446	0.085623	0.072786	0.077487	0.0822628	0.065749	0.0758283	0.055711	0.130897	0.0692028	0.0542719	0.05109	0.0686473	0.0921384	0.130065	0.0641797	0.0817278	0.0696404	0.0809181	0.0472827	0.165749	0.0707774	0.0842397	0.0699619	0.100233	0.107502	0.0786884	0.0772522	0.0791212	0.0838919	0.0685776	0.0840467	0.14635	0.0786292	0.0982426	0.0884499	0.0725573	0.0986788	0.0846173	0.0966632	0.0831786	0.157346	0.084768	0.080396	0.0797973	0.0677327	0.087718
1.1332	0.0711145	0.0699019	0.0878781	0.0878418	0.0752409	0.0801021	0.08135	0.0650892	0.077087	0.0548701	0.128242	0.066784	0.0552334	0.0481559	0.0694113	0.092655	0.12998	0.0644465	0.0790715	0.067216	0.0796551	0.049012	0.166819	0.0738222	0.0770042	0.0712224	0.0982534	0.105094	0.0791707	0.0753788	0.0764794	0.0855342	0.0706994	0.0856968	0.145814	0.0779242	0.094974	0.0847324	0.0723478	0.0947652	0.0833903	0.0976507	0.0824761	0.154915	0.0785146	0.0802478	0.0832452	0.0633818	0.0841983
1.19596	0.0710022	0.0708663	0.0863728	0.0890908	0.0752547	0.0805181	0.0824098	0.0657955	0.0739983	0.0542202	0.123924	0.066498	0.0537017	0.0471015	0.0699457	0.0953623	0.131353	0.0659883	0.0793613	0.0687558	0.077028	0.0484286	0.169366	0.0736728	0.0712379	0.0725733	0.096841	0.103012	0.07942	0.0732135	0.0734238	0.087249	0.0717601	0.0881649	0.144168	0.0759206	0.0959568	0.0824508	0.0736248	0.0881076	0.0817896	0.0952106	0.0826576	0.149668	0.0807304	0.0800622	0.0828102	0.0596595	0.080421
1.25872	0.0715807	0.0729876	0.080526	0.0913989	0.0733462	0.0783327	0.0797923	0.0647986	0.0782827	0.0533149	0.115839	0.0703056	0.0558865	0.0467914	0.0706741	0.0904564	0.13003	0.0654832	0.0760286	0.0693225	0.0775113	0.0497082	0.173366	0.075052	0.0676419	0.0730228	0.0932657	0.0978703	0.0794874	0.0737409	0.0733746	0.0870228	0.07127	0.0882135	0.138409	0.0768026	0.0931993	0.0751369	0.0750722	0.0842844	0.0868663	0.0947667	0.0836538	0.153414	0.0755086	0.0791823	0.0844565	0.0560191	0.0814663
1.32148	0.0704976	0.0728911	0.0790153	0.0920066	0.0735471	0.0771995	0.0803067	0.0656254	0.0775671	0.0541748	0.113269	0.0691075	0.056781	0.0457818	0.0694959	0.0916363	0.129294	0.0668887	0.0775167	0.0675669	0.0769456	0.0478604	0.169205	0.0759019	0.0673337	0.0744997	0.089951	0.0951557	0.0803378	0.0748027	0.070966	0.0839349	0.0702952	0.0888253	0.131255	0.0731114	0.0900816	0.0686829	0.0730518	0.0817452	0.0873919	0.089606	0.0842281	0.153065	0.0770921	0.0746809	0.0885229	0.0536112	0.0776654
1.38425	0.0688593	0.0734938	0.0784572	0.089319	0.0726829	0.0771437	0.0821577	0.0642717	0.0754332	0.0526964	0.105392	0.0708256	0.0576972	0.045198	0.0712558	0.0880248	0.126464	0.0693917	0.0761624	0.0695009	0.0770694	0.0503936	0.17406	0.076271	0.0656906	0.075352	0.085433	0.092213	0.0813275	0.0744678	0.0709141	0.0826426	0.0672985	0.0872605	0.12192	0.0744319	0.088369	0.0656394	0.0753713	0.0819207	0.0850844	0.0871686	0.0829766	0.153851	0.0755372	0.0706588	0.0873014	0.0508994	0.076471
1.44701	0.0702646	0.0755357	0.0760196	0.0907505	0.072264	0.0777439	0.0843368	0.0667423	0.0776994	0.0532942	0.101234	0.0700569	0.0576471	0.046387	0.0726761	0.0842776	0.122486	0.068954	0.075619	0.0664442	0.0779628	0.049363	0.171218	0.0757987	0.0648537	0.0768539	0.0804546	0.0883698	0.0806702	0.0735049	0.0672714	0.0836945	0.0661863	0.0851826	0.109686	0.0740206	0.0854181	0.0670713	0.0747149	0.0807613	0.0831274	0.0869605	0.0848463	0.15234	0.0750722	0.0694229	0.0902364	0.0503478	0.0729255
1.50977	0.0722122	0.0767578	0.0763079	0.0876972	0.0731583	0.0783611	0.0841386	0.0661762	0.0739131	0.05337	0.0949106	0.0709801	0.054017	0.0447561	0.0729025	0.0863688	0.121822	0.0672765	0.0729762	0.067192	0.0764803	0.0485881	0.174961	0.0740272	0.0639948	0.0790366	0.0751037	0.0873458	0.0802858	0.0721455	0.0663033	0.0863126	0.0674684	0.0818171	0.0990278	0.0726312	0.0838902	0.06795	0.0746009	0.0850528	0.0797433	0.0887338	0.0841596	0.152467	0.0757187	0.0669569	0.0918778	0.0478966	0.0712991
1.57253	0.0696408	0.078694	0.0775444	0.089031	0.0712368	0.0796319	0.0816884	0.0670816	0.0746198	0.0542107	0.0940324	0.0678305	0.0542267	0.0450794	0.0741088	0.0822225	0.114475	0.0697868	0.0710303	0.0668042	0.0761927	0.0505529	0.175278	0.0735678	0.0647313	0.0791911	0.0738669	0.0864558	0.0819671	0.0707158	0.0658951	0.0873419	0.0680851	0.0797389	0.0910544	0.0761787	0.0804431	0.0645059	0.0767744	0.0887597	0.0827168	0.0937138	0.085653	0.154497	0.0769419	0.068352	0.0953107	0.046965	0.0688999
1.6353	0.0705592	0.0822265	0.077915	0.088936	0.0701067	0.080404	0.0835025	0.0658222	0.0744911	0.0558537	0.091136	0.0674483	0.0552027	0.0461935	0.0726519	0.086387	0.115055	0.0670959	0.0688478	0.0677505	0.0767887	0.050383	0.174218	0.0720259	0.0648787	0.0791497	0.0717377	0.0838859	0.0839312	0.0703966	0.0641993	0.0872072	0.0668346	0.079188	0.0831805	0.0748342	0.0747668	0.0667363	0.0787634	0.091736	0.0810575	0.0954923	0.0854492	0.151976	0.0765232	0.0715707	0.0942775	0.0464859	0.067548
1.69806	0.0723312	0.0835895	0.0810839	0.0877538	0.071347	0.0772733	0.0818616	0.067398	0.0741063	0.0556142	0.0910898	0.0692531	0.0535655	0.0467872	0.0747038	0.087278	0.108725	0.0669798	0.0671986	0.0660473	0.0755085	0.0493939	0.171329	0.0703108	0.0680168	0.0807223	0.0698677	0.0830072	0.0829626	0.0697701	0.0634968	0.0856788	0.066295	0.0787466	0.0783433	0.076768	0.0774532	0.0651878	0.0758682	0.100938	0.0819818	0.106773	0.0872531	0.155111	0.0788493	0.0730295	0.0943643	0.0469521	0.0686725
1.76082	0.0721289	0.0861921	0.0842564	0.090638	0.0700827	0.0772507	0.0794389	0.0691094	0.0770523	0.0604653	0.0873976	0.0670341	0.0565234	0.0481952	0.0769334	0.0920559	0.105663	0.0653181	0.0652331	0.0657923	0.0745367	0.0502379	0.171265	0.0680233	0.0693966	0.0820595	0.0672768	0.0847974	0.0832249	0.0716064	0.0645132	0.085912	0.0648996	0.0764594	0.0765592	0.0747756	0.0762553	0.0679491	0.0763669	0.11445	0.0831193	0.118272	0.0872863	0.156803	0.078101	0.0737271	0.0903789	0.0463375	0.0649819
1.82358	0.0730986	0.0904834	0.085053	0.0894212	0.0736615	0.0795454	0.0786125	0.0666285	0.0765164	0.0658797	0.0924674	0.0666787	0.0580098	0.0486155	0.0805223	0.0979877	0.103301	0.0634713	0.064966	0.0661813	0.0766202	0.0505656	0.168357	0.0682069	0.0713591	0.0833923	0.0673299	0.0821067	0.0811689	0.0714831	0.0662634	0.0845119	0.0667337	0.0743306	0.0739481	0.0749896	0.0732305	0.069138	0.0782504	0.124816	0.086326	0.128241	0.0913946	0.155211	0.079798	0.0741611	0.0855522	0.0477879	0.0694309
1.88635	0.0729288	0.0910013	0.0899626	0.0932622	0.0710227	0.0802571	0.081779	0.0671284	0.0775397	0.0742017	0.0950213	0.0673002	0.0611046	0.0493568	0.0835172	0.106825	0.102531	0.0633916	0.0666413	0.0641039	0.0752955	0.0504045	0.1771	0.065096	0.0722502	0.0831228	0.0682102	0.0826414	0.0826687	0.0706778	0.0675217	0.0851364	0.066092	0.072332	0.0763567	0.0768533	0.0720362	0.0796846	0.0804902	0.145452	0.0872858	0.145112	0.0940063	0.155259	0.0781066	0.0704258	0.085666	0.0465389	0.0692011
1.94911	0.0728348	0.096331	0.0972576	0.0930483	0.0710555	0.0780204	0.0803398	0.0682454	0.077414	0.0854602	0.101959	0.0697888	0.0620343	0.0497838	0.0850691	0.118407	0.103215	0.0615728	0.0662789	0.0647306	0.076362	0.0477245	0.166694	0.0654924	0.0794688	0.0838935	0.0700442	0.0805244	0.0851491	0.0696736	0.0690878	0.0846737	0.0676981	0.0696913	0.0759797	0.0754591	0.0724521	0.0821677	0.0769328	0.167431	0.0944775	0.163052	0.1018	0.157304	0.0806065	0.0709417	0.0813017	0.0484209	0.0690301
2.01187	0.0729352	0.0993265	0.105361	0.0945692	0.0703535	0.0788965	0.0806908	0.0674156	0.0740914	0.101497	0.113898	0.0717953	0.062539	0.0535817	0.0867351	0.132843	0.107396	0.0625194	0.0674523	0.0658774	0.0756265	0.0508433	0.178071	0.0655557	0.0916519	0.0808568	0.0733139	0.0790862	0.0864	0.0702897	0.0692334	0.0837483	0.0691092	0.068746	0.0720139	0.0789507	0.0743913	0.093668	0.0789788	0.188516	0.0943356	0.182399	0.107738	0.158515	0.0778956	0.0680828	0.0795556	0.0481271	0.0721235
2.07463	0.0743761	0.100279	0.114628	0.0923749	0.0705081	0.0786831	0.0791206	0.0665917	0.0762983	0.113964	0.126925	0.0737567	0.0663004	0.054369	0.0911757	0.151277	0.116325	0.0611806	0.0718458	0.0669275	0.077452	0.0489345	0.170525	0.0664192	0.103692	0.0824098	0.0754898	0.0774785	0.0877089	0.0707198	0.069622	0.0843881	0.0701134	0.0660651	0.0708954	0.0825295	0.0795999	0.108798	0.0793658	0.214949	0.097879	0.195403	0.121998	0.157112	0.0793784	0.0683863	0.078219	0.0535786	0.0759789
2.1374	0.0750034	0.104897	0.13158	0.0934264	0.0730347	0.0772541	0.077666	0.0676452	0.0755176	0.133571	0.142074	0.0757206	0.07202	0.0596432	0.0924922	0.175371	0.125981	0.062376	0.0749759	0.0670346	0.0794023	0.0485139	0.172518	0.0690588	0.123076	0.0782593	0.0789152	0.0793842	0.0881224	0.0728644	0.0702277	0.0851734	0.0692913	0.0658265	0.071767	0.0823471	0.0811184	0.125768	0.0798128	0.235982	0.100592	0.211687	0.13551	0.15688	0.07846	0.0662528	0.0836223	0.0600784	0.0789618
2.20016	0.0760019	0.10431	0.140739	0.0931121	0.0753912	0.0793641	0.0774922	0.0673171	0.0761078	0.145557	0.163301	0.0775339	0.0755823	0.0653667	0.0964647	0.195923	0.14352	0.0625802	0.0855397	0.0652714	0.0782946	0.0508241	0.174716	0.0724364	0.143722	0.0738117	0.082904	0.0802603	0.0894269	0.0739507	0.0705793	0.0881241	0.0682085	0.0681559	0.0723411	0.08722	0.0892072	0.149031	0.0819407	0.253616	0.101391	0.222113	0.156533	0.157826	0.079925	0.0670104	0.0891264	0.0703549	0.0896779
2.26292	0.0758545	0.108296	0.157316	0.09172	0.0727842	0.0840954	0.0780115	0.0671191	0.0760812	0.164932	0.183428	0.0830274	0.0777237	0.0679107	0.101228	0.222552	0.157449	0.0637543	0.0950293	0.0665331	0.0817836	0.0489542	0.168375	0.0776116	0.170579	0.0734904	0.0845796	0.0825683	0.0873021	0.074025	0.0697491	0.0946432	0.0681158	0.0738519	0.0792481	0.0924922	0.092396	0.161331	0.079259	0.2572	0.10507	0.220895	0.177963	0.156251	0.0836887	0.0663004	0.102722	0.0829335	0.0999953
2.32568	0.076985	0.108966	0.167586	0.0923957	0.0725689	0.0859406	0.0798821	0.0683728	0.0774144	0.170527	0.211827	0.0872651	0.0803498	0.0780738	0.103788	0.248791	0.180213	0.0652121	0.112343	0.0684947	0.0860067	0.0500326	0.16999	0.0840956	0.193888	0.0726996	0.0876606	0.090156	0.088521	0.0739524	0.0689359	0.0985203	0.0709733	0.0794551	0.0929008	0.100106	0.103831	0.189262	0.0795605	0.254201	0.106108	0.216716	0.206445	0.159099	0.0790283	0.0677929	0.12176	0.101219	0.117246
2.38844	0.0795699	0.110005	0.181823	0.0938019	0.0736178	0.0890924	0.0833612	0.0652626	0.0789941	0.180174	0.230896	0.100451	0.0832042	0.0910881	0.107596	0.275163	0.197398	0.0709042	0.136179	0.0716476	0.0875363	0.0489033	0.168312	0.0947702	0.215381	0.0740935	0.0973369	0.0941142	0.0911314	0.0773563	0.0718399	0.098841	0.0742656	0.0888424	0.110051	0.10935	0.109376	0.217493	0.0803044	0.24788	0.105325	0.209604	0.231845	0.156859	0.0829437	0.0711742	0.142502	0.123287	0.140214
2.45121	0.0783573	0.110771	0.189625	0.0944464	0.0703226	0.0924183	0.0792697	0.0679428	0.0852379	0.179399	0.254945	0.109999	0.0846679	0.0999505	0.111447	0.295157	0.21938	0.0765269	0.158432	0.076298	0.0930389	0.0496441	0.170043	0.111516	0.234575	0.0802417	0.112758	0.103699	0.0954292	0.0841877	0.0748934	0.100609	0.0788157	0.105755	0.138753	0.123504	0.116005	0.239578	0.0781884	0.243809	0.106979	0.193829	0.261957	0.15556	0.0790401	0.076051	0.165134	0.149099	0.164026
2.51397	0.0767742	0.109171	0.195316	0.0940771	0.0701364	0.0986317	0.0794312	0.0674645	0.0852092	0.173329	0.273446	0.120503	0.0868104	0.11306	0.111383	0.314233	0.237997	0.0829654	0.187086	0.0879495	0.0992551	0.0496277	0.1752	0.129128	0.243365	0.0959839	0.132563	0.116836	0.098109	0.0948823	0.0788113	0.104084	0.0863073	0.136572	0.178172	0.143267	0.126163	0.251915	0.0812329	0.236766	0.106403	0.181866	0.286372	0.159428	0.0819696	0.0822035	0.1909	0.17498	0.196195
2.57673	0.0770631	0.109973	0.198525	0.0948879	0.073035	0.108504	0.0810317	0.0673049	0.0903961	0.165366	0.283456	0.129279	0.0873774	0.127235	0.1142	0.326619	0.255487	0.0927678	0.217806	0.100551	0.110452	0.0480229	0.169622	0.148745	0.240818	0.119463	0.163513	0.129969	0.101606	0.109584	0.0896331	0.110852	0.0971292	0.175922	0.229522	0.169736	0.129246	0.271061	0.0793919	0.227012	0.103273	0.176464	0.307522	0.155154	0.0799441	0.0917449	0.211665	0.194734	0.225094
2.63949	0.0769326	0.107587	0.196626	0.0936265	0.0729944	0.120157	0.0820163	0.0689781	0.0908194	0.149121	0.283434	0.136638	0.0914402	0.132701	0.111597	0.329203	0.268787	0.105724	0.244646	0.115811	0.113003	0.0500295	0.169937	0.165965	0.230315	0.150857	0.196499	0.147672	0.106026	0.130265	0.102532	0.11853	0.111382	0.218791	0.287457	0.190156	0.137864	0.275105	0.0792793	0.222012	0.0978842	0.1588	0.323695	0.161732	0.0820939	0.103366	0.224726	0.211788	0.251871
2.70226	0.0759032	0.104092	0.191504	0.092217	0.0726679	0.128681	0.0813594	0.0683126	0.0919754	0.134981	0.280599	0.140681	0.0931821	0.141349	0.109555	0.329859	0.273026	0.114953	0.269795	0.134617	0.122458	0.04721	0.176256	0.179364	0.213894	0.183993	0.232305	0.166818	0.109547	0.156004	0.118695	0.127667	0.125932	0.258705	0.349277	0.218673	0.139444	0.272217	0.0816805	0.211015	0.0967974	0.15175	0.329822	0.156379	0.0810517	0.117053	0.236529	0.219286	0.269789
2.76502	0.0776969	0.102602	0.180162	0.0959691	0.0734377	0.137272	0.0799638	0.0660074	0.0951748	0.117509	0.264213	0.139624	0.0934519	0.141771	0.105504	0.319759	0.276452	0.124846	0.287216	0.153058	0.126365	0.0486111	0.167877	0.184736	0.192041	0.210035	0.259247	0.184003	0.111902	0.18365	0.132437	0.132673	0.138321	0.295961	0.401458	0.239549	0.141742	0.263571	0.0789666	0.193107	0.0902592	0.136238	0.328318	0.167811	0.0858419	0.124116	0.242582	0.216725	0.276175
2.82778	0.0758157	0.0961996	0.167314	0.093526	0.0728604	0.141699	0.0784925	0.0658426	0.0964935	0.106799	0.244449	0.136638	0.0944624	0.13572	0.101079	0.304623	0.268917	0.129303	0.295253	0.161526	0.128481	0.0469506	0.173015	0.184521	0.171675	0.225687	0.275947	0.20266	0.110717	0.204919	0.139778	0.135892	0.142522	0.311603	0.431388	0.250697	0.13875	0.243647	0.0771976	0.178277	0.0828014	0.126756	0.318119	0.16484	0.0841984	0.137253	0.236285	0.209523	0.267691
2.89054	0.0755304	0.0958769	0.154115	0.0930441	0.0725965	0.143725	0.0811738	0.0646391	0.0937755	0.0958574	0.224778	0.127409	0.0906203	0.12793	0.0949745	0.287045	0.257082	0.132755	0.292364	0.166441	0.129713	0.0458629	0.172989	0.177988	0.151324	0.222277	0.278453	0.216014	0.107581	0.214868	0.13705	0.135312	0.139044	0.307346	0.433147	0.249126	0.127842	0.222047	0.0759275	0.155398	0.0781171	0.115015	0.303996	0.170413	0.0841041	0.143151	0.229964	0.193083	0.251934
2.95331	0.0757508	0.0905865	0.136605	0.0940572	0.0713874	0.140752	0.081912	0.0657187	0.0913976	0.0924284	0.19035	0.115842	0.0891792	0.113351	0.0889342	0.261786	0.240153	0.12778	0.278449	0.164854	0.126965	0.045967	0.170432	0.164695	0.137576	0.20216	0.265005	0.223468	0.0998449	0.206824	0.129076	0.130404	0.127959	0.282414	0.405233	0.236876	0.121083	0.201074	0.0758134	0.128006	0.0746683	0.0996531	0.281548	0.172476	0.0836821	0.140925	0.219413	0.171708	0.224749
3.01607	0.0747618	0.0893014	0.122816	0.0938028	0.072131	0.133859	0.0826587	0.0669648	0.0894036	0.0883435	0.16922	0.105615	0.0847336	0.101229	0.0852482	0.239285	0.21508	0.123791	0.258537	0.151453	0.121592	0.0441328	0.173717	0.14721	0.127166	0.171313	0.243788	0.226184	0.0913363	0.187179	0.116276	0.120553	0.114449	0.241724	0.353013	0.213329	0.112663	0.171837	0.0776279	0.105107	0.0701408	0.0883517	0.256239	0.178113	0.0852942	0.147164	0.197993	0.147853	0.18783
3.07883	0.0751955	0.086458	0.105392	0.0916288	0.0709409	0.123735	0.082	0.0648497	0.0846629	0.0881906	0.139153	0.097195	0.08191	0.0835873	0.0799347	0.211107	0.184634	0.109167	0.224718	0.133739	0.115606	0.0417467	0.170648	0.125691	0.109467	0.135482	0.202745	0.215592	0.0817834	0.148152	0.100216	0.107313	0.0977425	0.190299	0.274503	0.174699	0.0973131	0.147183	0.0776692	0.0892477	0.0660973	0.084686	0.225942	0.179254	0.0832201	0.141981	0.178584	0.12306	0.148741
-3.13464	0.0760459	0.0838469	0.0959247	0.0891326	0.0727524	0.106752	0.0798887	0.0651331	0.0767664	0.0882639	0.112366	0.0874333	0.0777396	0.066061	0.0775039	0.165057	0.15282	0.0912801	0.180406	0.104384	0.104098	0.040183	0.168813	0.10051	0.0940878	0.100713	0.155812	0.192904	0.0735279	0.105312	0.0844085	0.0942435	0.0799738	0.121549	0.181447	0.122466	0.077672	0.0992438	0.0801946	0.0753948	0.0636213	0.0668754	0.18947	0.17858	0.0823684	0.131554	0.152042	0.095058	0.111919
[truncated: 77 more columns]

## Sheet: Fig3i
phi	0	1	2	3	4	5	6	7	8	9	10	11	12	13	14	15	16	17	18	19	20	21	22	23	24	25	26	27	28	29	30	31	32	33	34	35	36	37	38	39	40	41	42	43	44	45	46	47	48
-3.14159	0.318266	0.187876	0.139754	0.205729	0.263038	0.167423	0.359784	0.176913	0.213761	0.173401	0.172439	0.254393	0.220877	0.117723	0.198105	0.185302	0.126916	0.170796	0.21029	0.178445	0.241137	0.293253	0.164625	0.189299	0.178236	0.123999	0.254584	0.238332	0.179168	0.175662	0.130605	0.141221	0.326577	0.143806	0.121224	0.15581	0.271108	0.217267	0.135142	0.295174	0.1989	0.18005	0.194202	0.128685	0.0916662	0.182847	0.298354	0.195679	0.267336
-3.01593	0.363669	0.199199	0.128974	0.207806	0.272635	0.14833	0.347667	0.178781	0.1843	0.177472	0.154969	0.266463	0.186383	0.148922	0.185542	0.14891	0.116186	0.145996	0.193902	0.18977	0.259861	0.279644	0.153948	0.155007	0.174953	0.109994	0.244126	0.202939	0.159835	0.148731	0.146063	0.150436	0.414388	0.135255	0.125751	0.139991	0.254053	0.244739	0.13262	0.31794	0.186124	0.135393	0.206696	0.118636	0.083272	0.191197	0.297854	0.208046	0.272752
-2.89027	0.409994	0.196978	0.124148	0.179547	0.312021	0.146996	0.336468	0.192581	0.194329	0.157552	0.140367	0.251881	0.200203	0.179997	0.192992	0.139183	0.101942	0.126771	0.161717	0.177944	0.278286	0.290652	0.142269	0.118583	0.151365	0.116684	0.252275	0.209432	0.130028	0.192338	0.125562	0.115219	0.446057	0.122601	0.132374	0.140466	0.221987	0.283431	0.117679	0.310342	0.168499	0.103743	0.201712	0.108397	0.0975612	0.196535	0.304702	0.220475	0.285802
-2.7646	0.426325	0.193672	0.122148	0.177409	0.32469	0.139665	0.342036	0.179382	0.183276	0.173303	0.138591	0.255568	0.202834	0.174176	0.188347	0.110553	0.0845007	0.132608	0.177065	0.168954	0.245693	0.271835	0.148187	0.116062	0.135752	0.112134	0.241679	0.194205	0.14775	0.176223	0.134269	0.112231	0.460079	0.112647	0.14701	0.160249	0.221954	0.324846	0.127582	0.305228	0.175478	0.100103	0.20381	0.101541	0.116941	0.202234	0.312282	0.201191	0.30079
-2.63894	0.443261	0.203479	0.12516	0.189887	0.334158	0.133134	0.364839	0.18464	0.207912	0.177319	0.138267	0.249966	0.229587	0.169718	0.176904	0.119772	0.0910788	0.129078	0.190262	0.171051	0.237264	0.277434	0.170442	0.130273	0.127312	0.108187	0.236146	0.178104	0.17314	0.150742	0.147152	0.142851	0.499169	0.123038	0.107308	0.19484	0.236285	0.306138	0.12281	0.314892	0.172691	0.0949645	0.189891	0.112147	0.117082	0.209797	0.317541	0.183605	0.261409
-2.51327	0.435211	0.203567	0.124927	0.203155	0.354369	0.144935	0.33754	0.166407	0.201575	0.18268	0.135765	0.264931	0.261212	0.157134	0.167074	0.139958	0.104533	0.151842	0.186337	0.150453	0.197743	0.279148	0.157151	0.136527	0.105545	0.135069	0.238283	0.175094	0.17794	0.147902	0.144319	0.139886	0.534832	0.124464	0.116095	0.195194	0.244727	0.293561	0.120207	0.302705	0.180708	0.0894205	0.187377	0.129531	0.116075	0.209299	0.320151	0.196822	0.246624
-2.38761	0.409937	0.198634	0.140936	0.221225	0.346208	0.139833	0.332529	0.200066	0.204071	0.202146	0.138747	0.269333	0.266427	0.173659	0.155934	0.139503	0.125574	0.164031	0.19959	0.173231	0.169809	0.274684	0.15899	0.117194	0.0917325	0.114028	0.258354	0.201627	0.179329	0.167918	0.134179	0.151666	0.508746	0.129292	0.0995024	0.190023	0.228768	0.308742	0.143253	0.3062	0.1412	0.082117	0.193119	0.123855	0.0989328	0.22913	0.309373	0.204309	0.275869
-2.26195	0.397126	0.21412	0.135925	0.231385	0.331715	0.14672	0.347762	0.204485	0.21221	0.185647	0.137947	0.263687	0.266273	0.159468	0.15901	0.138898	0.126888	0.180201	0.215837	0.175533	0.183784	0.282732	0.162943	0.137352	0.0966022	0.113544	0.246949	0.21423	0.183774	0.194471	0.130601	0.159788	0.567591	0.12975	0.0827738	0.180359	0.209291	0.311927	0.144943	0.289446	0.156926	0.0763254	0.183577	0.117894	0.0940276	0.214013	0.300486	0.187442	0.283868
-2.13628	0.392723	0.225639	0.133101	0.193961	0.356071	0.163558	0.337535	0.211356	0.20125	0.187469	0.142167	0.254167	0.261684	0.130245	0.172917	0.147507	0.109998	0.154206	0.239226	0.179195	0.236368	0.296448	0.146341	0.12677	0.12466	0.117499	0.243657	0.214545	0.168561	0.167361	0.137772	0.143342	0.526679	0.126759	0.0884596	0.178533	0.220954	0.301292	0.128509	0.25208	0.162703	0.0874465	0.186387	0.106627	0.0951879	0.218062	0.308531	0.179349	0.282824
-2.01062	0.396204	0.220617	0.141994	0.158466	0.335047	0.175405	0.334394	0.21132	0.18309	0.182837	0.15066	0.265668	0.252597	0.136133	0.155891	0.147287	0.109979	0.162061	0.248228	0.181348	0.250215	0.294418	0.143702	0.119934	0.118957	0.118477	0.247086	0.214052	0.185521	0.132571	0.104234	0.146804	0.528176	0.107106	0.106318	0.180333	0.237957	0.287394	0.12065	0.205558	0.170498	0.0998923	0.18506	0.1114	0.0993467	0.201072	0.302917	0.183999	0.291286
-1.88496	0.390976	0.206526	0.141378	0.180055	0.300002	0.173291	0.327246	0.211896	0.203553	0.181285	0.154359	0.263383	0.247912	0.145376	0.180671	0.136524	0.10536	0.157358	0.223336	0.173846	0.245092	0.29033	0.144141	0.122945	0.133561	0.145313	0.232062	0.215308	0.226117	0.157146	0.112645	0.150758	0.568754	0.12128	0.117652	0.17745	0.226094	0.307038	0.112237	0.182398	0.197433	0.111653	0.197909	0.118467	0.108099	0.200701	0.302002	0.195046	0.281444
-1.75929	0.37948	0.209524	0.134471	0.19113	0.312198	0.181125	0.336803	0.196836	0.203189	0.170576	0.141412	0.260411	0.219982	0.167874	0.174975	0.13119	0.110307	0.160918	0.183296	0.188612	0.221684	0.298884	0.150025	0.112192	0.117068	0.135696	0.207144	0.231064	0.225237	0.218449	0.125018	0.138266	0.510555	0.127825	0.123041	0.165213	0.219644	0.298912	0.135007	0.212205	0.204697	0.0860095	0.214671	0.133283	0.101979	0.198658	0.291843	0.182665	0.27419
-1.63363	0.371658	0.204953	0.132909	0.198562	0.311972	0.166894	0.357245	0.205953	0.18039	0.175248	0.133561	0.24181	0.181763	0.171256	0.156386	0.143841	0.098962	0.174922	0.172239	0.175867	0.223961	0.281263	0.1458	0.125888	0.103373	0.129927	0.238628	0.227116	0.189891	0.207377	0.119978	0.136231	0.450138	0.121617	0.0915132	0.166918	0.222224	0.307073	0.131292	0.237604	0.173623	0.0802806	0.203601	0.125193	0.100979	0.217344	0.297046	0.18913	0.284365
-1.50796	0.358739	0.22404	0.126593	0.184865	0.303449	0.150041	0.35797	0.221877	0.181927	0.172343	0.13587	0.245775	0.183445	0.180461	0.160849	0.166679	0.112473	0.17641	0.183649	0.170784	0.247452	0.268418	0.153564	0.118798	0.125207	0.13994	0.227803	0.248533	0.215677	0.176386	0.101819	0.169025	0.544079	0.143584	0.0819738	0.171029	0.219516	0.325007	0.128375	0.245709	0.166181	0.0831786	0.190654	0.119486	0.112032	0.20394	0.30582	0.180045	0.280763
-1.3823	0.380969	0.207156	0.134987	0.17788	0.290067	0.1347	0.355624	0.229813	0.216241	0.175293	0.145632	0.258218	0.215407	0.179012	0.166424	0.158518	0.116789	0.172366	0.180929	0.172876	0.24096	0.265329	0.151716	0.117116	0.139525	0.116174	0.245598	0.238428	0.203621	0.167401	0.15979	0.140649	0.590352	0.151819	0.110901	0.153797	0.222525	0.352988	0.138472	0.26014	0.171329	0.0946332	0.187137	0.11973	0.110932	0.204042	0.316838	0.170291	0.269929
-1.25664	0.378999	0.223474	0.126788	0.160398	0.309142	0.142169	0.341039	0.21078	0.204601	0.187764	0.153633	0.258394	0.219835	0.178344	0.167265	0.158699	0.117729	0.189136	0.179986	0.185817	0.243007	0.273987	0.142256	0.134727	0.107554	0.106054	0.250013	0.249457	0.173665	0.159413	0.122174	0.161779	0.674943	0.140991	0.115245	0.144474	0.229586	0.365798	0.138937	0.261777	0.152192	0.102426	0.18705	0.12687	0.120931	0.201722	0.325279	0.173374	0.266394
-1.13097	0.3981	0.20793	0.123873	0.171395	0.3354	0.192595	0.341759	0.218348	0.195882	0.203759	0.156093	0.25385	0.240808	0.157583	0.182995	0.129289	0.104633	0.170188	0.163347	0.189223	0.221402	0.278954	0.14394	0.132331	0.0758738	0.133229	0.233546	0.271351	0.186343	0.1865	0.160302	0.1419	0.766063	0.136154	0.1295	0.151921	0.232726	0.336584	0.1243	0.257139	0.17403	0.0903618	0.175552	0.130237	0.115425	0.204125	0.315947	0.186055	0.283488
-1.00531	0.405682	0.204284	0.128854	0.207468	0.32297	0.192107	0.352572	0.200389	0.187544	0.195483	0.151157	0.242982	0.245854	0.163613	0.171045	0.156859	0.104172	0.166355	0.172417	0.163965	0.206925	0.269429	0.132701	0.145821	0.0779308	0.141757	0.235191	0.260268	0.168973	0.192934	0.137164	0.172837	0.746621	0.140811	0.11026	0.16602	0.226776	0.313895	0.116348	0.281682	0.177581	0.0779296	0.182229	0.13039	0.108349	0.202328	0.314032	0.184723	0.267348
-0.879646	0.39429	0.218869	0.146889	0.21277	0.312462	0.207538	0.355439	0.204114	0.187817	0.197646	0.150491	0.242284	0.236169	0.174109	0.184577	0.168502	0.117363	0.155134	0.224613	0.162186	0.200661	0.258994	0.138423	0.126195	0.0877315	0.13639	0.229941	0.245133	0.157596	0.221829	0.142105	0.201699	0.723883	0.136907	0.114056	0.172976	0.217088	0.293353	0.136347	0.264591	0.166528	0.0929763	0.197101	0.143322	0.116925	0.208671	0.328065	0.18456	0.274047
-0.753982	0.379314	0.20165	0.144278	0.188811	0.314599	0.201603	0.34956	0.21502	0.192089	0.204652	0.147339	0.252468	0.225421	0.159214	0.186268	0.151474	0.121591	0.171676	0.216959	0.156577	0.185003	0.263739	0.168669	0.149175	0.0845919	0.156757	0.24937	0.270913	0.148781	0.197981	0.113022	0.155028	0.6222	0.126497	0.139463	0.172198	0.233283	0.303194	0.141121	0.278647	0.17314	0.125925	0.199598	0.152586	0.120206	0.213159	0.318739	0.18086	0.2754
-0.628319	0.399602	0.201845	0.159054	0.182203	0.321547	0.181074	0.348814	0.203544	0.195787	0.201365	0.142216	0.243702	0.231191	0.150897	0.174485	0.164126	0.123092	0.183933	0.225655	0.137754	0.211422	0.263585	0.186701	0.157755	0.0939118	0.130592	0.224256	0.252623	0.165277	0.210996	0.164913	0.169297	0.495137	0.148631	0.107564	0.162436	0.249113	0.297295	0.137835	0.315698	0.155284	0.139532	0.197048	0.152126	0.125763	0.206717	0.309361	0.18412	0.27158
-0.502655	0.39701	0.215793	0.175635	0.181358	0.313716	0.184386	0.347823	0.207301	0.20699	0.187639	0.159684	0.276225	0.249374	0.146128	0.170799	0.177834	0.141608	0.176834	0.218145	0.172922	0.217862	0.254846	0.18195	0.167834	0.09557	0.141643	0.229258	0.2694	0.162212	0.243113	0.149689	0.188638	0.401266	0.162866	0.128956	0.17398	0.251191	0.274405	0.153554	0.306678	0.189356	0.15492	0.187438	0.14532	0.131892	0.192071	0.3113	0.192353	0.282574
-0.376991	0.391066	0.208968	0.181579	0.212911	0.310293	0.179602	0.354132	0.212782	0.209883	0.180492	0.16767	0.290933	0.220012	0.181292	0.179847	0.210566	0.156466	0.190505	0.205974	0.203944	0.240038	0.269696	0.173814	0.186304	0.105337	0.154056	0.246165	0.268881	0.194464	0.180694	0.158196	0.179474	0.384074	0.169134	0.1536	0.170046	0.223831	0.240877	0.186734	0.32987	0.188759	0.13706	0.195123	0.130554	0.156194	0.194248	0.319496	0.18794	0.292188
-0.251327	0.37682	0.19612	0.178797	0.211071	0.316297	0.1799	0.344876	0.199076	0.213758	0.18035	0.181767	0.279777	0.205742	0.166821	0.173996	0.240321	0.14965	0.216467	0.188559	0.216852	0.21044	0.265099	0.167535	0.176878	0.112483	0.144348	0.265185	0.265202	0.181881	0.196528	0.179963	0.232292	0.274613	0.163708	0.171854	0.154617	0.223611	0.236717	0.209621	0.353558	0.20834	0.118065	0.197695	0.144284	0.172026	0.212176	0.338047	0.176674	0.280787
-0.125664	0.381235	0.18689	0.195634	0.185972	0.325051	0.181427	0.340595	0.192405	0.206948	0.183026	0.180845	0.272057	0.177482	0.173385	0.193858	0.216235	0.124086	0.208808	0.207318	0.224956	0.207366	0.254631	0.182151	0.170966	0.112603	0.147914	0.263054	0.199968	0.143766	0.155284	0.146519	0.260392	0.267481	0.173092	0.201298	0.161799	0.250772	0.23437	0.210653	0.345034	0.224715	0.122084	0.189615	0.154944	0.167299	0.211812	0.350131	0.161676	0.273268
4.44089e-16	0.372279	0.16769	0.191653	0.15409	0.340397	0.17004	0.34621	0.230754	0.219592	0.185156	0.169475	0.26547	0.186925	0.16336	0.187332	0.192325	0.12921	0.188834	0.214501	0.202887	0.241535	0.261267	0.176625	0.180741	0.0937364	0.126816	0.237857	0.206605	0.164646	0.145208	0.134727	0.171787	0.256153	0.138722	0.205431	0.200891	0.249313	0.227278	0.209884	0.27704	0.20827	0.12225	0.190112	0.154068	0.172412	0.223268	0.341026	0.171211	0.288745
0.125664	0.345263	0.169776	0.197131	0.155443	0.318725	0.16915	0.350932	0.226575	0.221892	0.174943	0.168883	0.280441	0.196682	0.139729	0.188286	0.19648	0.113099	0.178617	0.208057	0.193482	0.249596	0.286413	0.178932	0.182112	0.0872779	0.115175	0.261303	0.192865	0.165919	0.154909	0.134012	0.137136	0.296269	0.160141	0.215346	0.188031	0.253953	0.206826	0.210273	0.253795	0.173935	0.118455	0.187996	0.150487	0.166957	0.207499	0.334074	0.174858	0.293141
0.251327	0.337238	0.194465	0.194999	0.16467	0.329634	0.165033	0.348148	0.21315	0.224033	0.183348	0.167094	0.273619	0.219003	0.142963	0.199403	0.186581	0.114168	0.156482	0.164926	0.169646	0.245441	0.305637	0.170227	0.177062	0.0768929	0.111513	0.263671	0.196249	0.13733	0.172044	0.13423	0.125991	0.290874	0.167635	0.241176	0.190794	0.255454	0.190891	0.225991	0.254678	0.157899	0.104067	0.185951	0.148633	0.160341	0.200374	0.334618	0.174939	0.303985
0.376991	0.355412	0.195442	0.194394	0.166438	0.30293	0.151828	0.345944	0.200019	0.228735	0.166831	0.154944	0.255765	0.24448	0.137899	0.172752	0.170441	0.12236	0.158408	0.175657	0.166057	0.223243	0.301468	0.176935	0.181901	0.0898887	0.12513	0.260093	0.187735	0.139342	0.169265	0.122012	0.115555	0.330131	0.142821	0.247627	0.160812	0.248317	0.178987	0.232773	0.238677	0.168007	0.121587	0.179025	0.150418	0.142583	0.205225	0.343676	0.174952	0.307342
0.502655	0.352301	0.183882	0.189481	0.199727	0.314621	0.157545	0.348394	0.182121	0.2428	0.149094	0.162185	0.26727	0.249125	0.160676	0.170251	0.150706	0.138478	0.158491	0.152978	0.161765	0.200593	0.299452	0.164922	0.179206	0.117372	0.136459	0.254894	0.178224	0.145833	0.16125	0.123253	0.114986	0.299813	0.119679	0.25015	0.160423	0.220541	0.190026	0.194739	0.205073	0.172173	0.133865	0.164682	0.163492	0.129909	0.209166	0.347336	0.1706	0.300651
0.628319	0.381044	0.174837	0.205711	0.187939	0.312065	0.151249	0.348351	0.17563	0.252423	0.144423	0.155049	0.251475	0.252225	0.161699	0.181311	0.153595	0.138811	0.172422	0.150899	0.159222	0.173799	0.283035	0.14328	0.176055	0.132265	0.133412	0.266889	0.185531	0.154059	0.154088	0.114212	0.124346	0.340425	0.151813	0.234658	0.176113	0.222611	0.202314	0.191738	0.183447	0.190785	0.164653	0.16352	0.160106	0.132919	0.208178	0.363863	0.170517	0.288379
0.753982	0.356109	0.169097	0.205297	0.193325	0.309408	0.159223	0.341316	0.193321	0.263529	0.143177	0.155833	0.275274	0.233199	0.168669	0.170258	0.15206	0.145661	0.180079	0.175492	0.157875	0.149301	0.294995	0.134105	0.185251	0.158846	0.132921	0.240831	0.16817	0.145207	0.149585	0.126508	0.112656	0.367967	0.150357	0.213281	0.205577	0.226483	0.1786	0.174279	0.178748	0.193928	0.138699	0.173866	0.15687	0.120404	0.19683	0.364937	0.168491	0.273915
0.879646	0.353849	0.16383	0.212497	0.18532	0.325926	0.160189	0.335248	0.205825	0.284394	0.141085	0.163191	0.268262	0.207108	0.159046	0.191686	0.143222	0.135406	0.178551	0.220679	0.147172	0.151112	0.300209	0.134589	0.152931	0.159698	0.14424	0.238608	0.151092	0.13169	0.133728	0.131597	0.113761	0.297591	0.155302	0.213632	0.20438	0.207755	0.18007	0.201415	0.186309	0.207307	0.157847	0.18738	0.143057	0.113281	0.203148	0.378766	0.167732	0.272631
1.00531	0.385622	0.153446	0.216406	0.19226	0.301727	0.159755	0.328832	0.21292	0.269524	0.13296	0.170892	0.261834	0.190863	0.144381	0.173503	0.145299	0.134419	0.176735	0.225691	0.147053	0.176047	0.303441	0.127304	0.179879	0.1408	0.14413	0.235298	0.136326	0.12982	0.161823	0.120854	0.112359	0.255208	0.142989	0.216707	0.193809	0.212751	0.192974	0.198127	0.169178	0.203924	0.161501	0.18999	0.135352	0.107643	0.195306	0.384133	0.16774	0.2693
1.13097	0.381085	0.165874	0.199403	0.18859	0.348568	0.157267	0.340437	0.209352	0.298365	0.140544	0.182628	0.268975	0.191267	0.159978	0.16414	0.152967	0.146482	0.172683	0.227664	0.150482	0.190806	0.300473	0.137654	0.153889	0.129542	0.14129	0.237974	0.147046	0.13373	0.166177	0.124953	0.111896	0.313483	0.145557	0.222552	0.174858	0.224685	0.217634	0.19325	0.188476	0.20866	0.179602	0.188188	0.122248	0.11966	0.202693	0.385764	0.175356	0.280724
1.25664	0.395275	0.155636	0.202415	0.196715	0.348218	0.157253	0.345628	0.205397	0.278622	0.13067	0.183869	0.267472	0.183724	0.158584	0.182845	0.136616	0.152329	0.185061	0.242344	0.153349	0.176874	0.296618	0.138203	0.134111	0.130655	0.148144	0.234829	0.153419	0.125532	0.133395	0.115072	0.123339	0.499759	0.147157	0.245427	0.167549	0.244633	0.20607	0.188175	0.196686	0.182546	0.182471	0.182486	0.121852	0.115903	0.210239	0.377829	0.186399	0.286209
1.3823	0.380404	0.151612	0.210775	0.190263	0.329413	0.169913	0.351226	0.195232	0.267578	0.15087	0.176553	0.267567	0.174051	0.15742	0.181136	0.134861	0.176095	0.197885	0.206447	0.135721	0.17479	0.305608	0.14219	0.143358	0.112009	0.149787	0.219878	0.16506	0.130016	0.148964	0.138931	0.134858	0.458795	0.149292	0.228418	0.160486	0.239272	0.211713	0.171741	0.192326	0.188291	0.170558	0.190672	0.132719	0.119667	0.211198	0.375808	0.189417	0.292263
1.50796	0.360284	0.161551	0.222441	0.188281	0.32686	0.172607	0.356204	0.210518	0.244882	0.144697	0.173	0.27543	0.158535	0.154063	0.189053	0.142234	0.162513	0.199087	0.201398	0.135535	0.170776	0.30611	0.133079	0.135216	0.122567	0.146326	0.248042	0.183882	0.139674	0.143202	0.135886	0.0981958	0.484411	0.177252	0.227203	0.159843	0.229532	0.206472	0.166242	0.189801	0.170313	0.152514	0.214671	0.122319	0.108141	0.203819	0.376086	0.182133	0.294043
1.63363	0.346774	0.166278	0.214957	0.183243	0.310255	0.183423	0.350243	0.205593	0.253245	0.148785	0.187906	0.279624	0.190588	0.16246	0.200105	0.144046	0.161843	0.18517	0.195782	0.149395	0.19209	0.308984	0.134301	0.152574	0.10634	0.149244	0.242319	0.173875	0.129715	0.14845	0.138655	0.117922	0.537377	0.21529	0.225576	0.168656	0.267358	0.205777	0.169443	0.20451	0.170332	0.152329	0.21572	0.131543	0.112394	0.211428	0.36556	0.18426	0.289589
1.75929	0.36064	0.165193	0.232514	0.178139	0.293101	0.181152	0.359047	0.196023	0.258802	0.129586	0.205903	0.281197	0.184443	0.146207	0.212617	0.146178	0.148969	0.175926	0.208274	0.147401	0.222087	0.318115	0.136149	0.16794	0.111708	0.163428	0.244035	0.209455	0.144914	0.143693	0.144294	0.133263	0.517459	0.223309	0.241634	0.1433	0.267187	0.194337	0.186615	0.189176	0.168587	0.131185	0.213014	0.140914	0.126701	0.207662	0.362678	0.178357	0.273597
1.88496	0.364799	0.156022	0.22413	0.204429	0.314998	0.183454	0.359473	0.195075	0.26444	0.125902	0.193488	0.276312	0.222764	0.148162	0.20149	0.159648	0.152695	0.160475	0.231856	0.163559	0.231773	0.331153	0.166536	0.168355	0.100042	0.183953	0.252007	0.213242	0.152041	0.142175	0.160631	0.14377	0.498392	0.219483	0.21687	0.139682	0.263046	0.188741	0.200358	0.214347	0.170421	0.146374	0.206471	0.134259	0.129422	0.214926	0.362467	0.176231	0.273705
2.01062	0.352705	0.154008	0.230272	0.216648	0.309851	0.191867	0.349559	0.195655	0.269032	0.131669	0.205877	0.270459	0.231732	0.154838	0.179914	0.154773	0.156536	0.153507	0.218379	0.163469	0.211862	0.319091	0.172164	0.142603	0.100245	0.222334	0.239604	0.217233	0.140892	0.13603	0.169994	0.14391	0.49346	0.20849	0.177486	0.140369	0.256405	0.196115	0.205236	0.226384	0.18509	0.144698	0.197061	0.13168	0.134861	0.220228	0.362267	0.17504	0.262165
2.13628	0.365342	0.152739	0.232999	0.277669	0.316089	0.18722	0.343359	0.189195	0.248994	0.145422	0.188852	0.250614	0.205477	0.137758	0.1902	0.156491	0.192892	0.179144	0.210659	0.167122	0.194753	0.347081	0.190662	0.162766	0.142921	0.22226	0.24859	0.213738	0.147297	0.115734	0.171657	0.15855	0.412506	0.226309	0.168652	0.157251	0.270055	0.184732	0.169164	0.227747	0.169405	0.141723	0.189505	0.133243	0.135612	0.229044	0.371367	0.167548	0.261726
2.26195	0.371761	0.158061	0.222155	0.307164	0.314413	0.178519	0.334244	0.181875	0.245525	0.158508	0.188156	0.256234	0.207481	0.142608	0.194443	0.161271	0.211723	0.20898	0.197903	0.150477	0.232464	0.351309	0.178851	0.164095	0.168324	0.197505	0.244775	0.208036	0.145716	0.12562	0.19305	0.139943	0.313886	0.286137	0.177534	0.171729	0.256345	0.188663	0.180855	0.243415	0.182307	0.162771	0.194577	0.129121	0.129904	0.228228	0.376949	0.167968	0.27071
2.38761	0.342722	0.164699	0.211081	0.307063	0.332932	0.153951	0.335334	0.166322	0.248786	0.17275	0.198786	0.27376	0.197269	0.133816	0.199957	0.165471	0.203595	0.203537	0.205207	0.141626	0.229002	0.357361	0.180289	0.162903	0.213078	0.174849	0.253919	0.225369	0.173637	0.135487	0.205203	0.147608	0.35578	0.305826	0.142758	0.161976	0.253169	0.20981	0.158353	0.25772	0.178909	0.163439	0.196456	0.133363	0.135074	0.222045	0.364967	0.168919	0.272866
2.51327	0.347992	0.165011	0.189662	0.258797	0.320474	0.156829	0.344965	0.162985	0.248606	0.167111	0.204455	0.281313	0.20147	0.143173	0.197331	0.192113	0.192944	0.23164	0.210394	0.146807	0.242631	0.34174	0.16374	0.191636	0.229171	0.194379	0.246106	0.229801	0.190585	0.169575	0.184048	0.150007	0.339755	0.29282	0.155546	0.171278	0.252121	0.205726	0.176711	0.241827	0.170102	0.160993	0.193913	0.136319	0.134534	0.20701	0.361235	0.162827	0.284552
2.63894	0.346821	0.163374	0.175951	0.210524	0.322912	0.164214	0.358653	0.166249	0.237102	0.175745	0.199618	0.311215	0.218559	0.16729	0.179262	0.211856	0.178564	0.267038	0.199431	0.144115	0.243146	0.319761	0.142388	0.18856	0.243154	0.194782	0.250247	0.220991	0.238578	0.199629	0.17794	0.146547	0.311363	0.270265	0.147769	0.136356	0.255684	0.213836	0.187866	0.214945	0.156246	0.179097	0.187378	0.150187	0.129573	0.20325	0.342001	0.16304	0.294606
2.7646	0.339954	0.184371	0.158558	0.192613	0.293772	0.156257	0.363645	0.179756	0.224405	0.166379	0.193758	0.298889	0.245298	0.152234	0.19179	0.212317	0.183189	0.230473	0.216952	0.137872	0.218716	0.314896	0.135914	0.217764	0.242678	0.189367	0.251597	0.23508	0.24081	0.246216	0.170886	0.149925	0.36257	0.219038	0.121616	0.140736	0.264502	0.205945	0.193425	0.22259	0.163196	0.177519	0.192439	0.153199	0.128852	0.189174	0.326666	0.170826	0.289315
2.89027	0.338771	0.188445	0.155686	0.189288	0.282904	0.155786	0.359463	0.188106	0.217835	0.170714	0.186343	0.279251	0.274291	0.135958	0.194169	0.224872	0.16669	0.217	0.227102	0.167439	0.243989	0.291895	0.136183	0.244082	0.222929	0.18375	0.241927	0.244608	0.235025	0.224306	0.13343	0.135863	0.318143	0.189685	0.104274	0.155211	0.256936	0.203308	0.180649	0.21383	0.201031	0.176095	0.205595	0.145464	0.119698	0.182624	0.309628	0.183214	0.280247
3.01593	0.328117	0.195332	0.151166	0.201719	0.252999	0.166227	0.353534	0.193639	0.20718	0.17186	0.180595	0.259565	0.240104	0.11246	0.199878	0.219384	0.14983	0.183799	0.226053	0.176512	0.217947	0.290816	0.146273	0.245468	0.213941	0.154681	0.244184	0.233281	0.208675	0.198213	0.142778	0.129859	0.37627	0.151428	0.107569	0.158507	0.25086	0.206072	0.14287	0.243938	0.21811	0.185287	0.202043	0.139561	0.111629	0.180776	0.301264	0.196697	0.267382
[truncated: 61 more columns]
