# Supplementary material for: Latent neural population dynamics underlying breathing, opioid-induced respiratory depression and gasping
Source: Nat Neurosci. 2024 Jan 5;27(2):259–71. doi: 10.1038/s41593-023-01520-3 (PMC10849970; doi:10.1038/s41593-023-01520-3)
Supplement: Supplementary file 12 — Statistical source data. [file 41593_2023_1520_MOESM12_ESM.xlsx]

## Sheet: Fig4e
rec	R2	R2 Shuffle Cells	R2 Shuffle Time
0	0.620002	0.203482	0.00924213
1	0.603502	0.122057	0.0172455
2	0.0402458	0.0222998	0.0116964
3	0.530294	0.0936451	0.0174496
4	0.126321	0.0531348	0.0139049
5	0.710937	0.180879	0.00776934
6	0.0561919	0.0206012	0.0121516
7	0.615626	0.0862231	0.00889349
8	0.365222	0.118364	0.0157797
9	0.107885	0.0460693	0.022688
10	0.322761	0.0382462	0.0197064
11	0.461576	0.100537	0.00859141
12	0.641962	0.12955	0.0039051
13	0.394739	0.0698367	0.00866624
14	0.0559589	0.0418482	0.0242708
15	0.648895	0.10275	0.00818935
16	0.745868	0.150113	0.0250572
17	0.0626587	0.0509925	0.0111886
18	0.0602579	0.0214655	0.029583
19	0.451491	0.0561937	0.0101767
20	0.375957	0.0514595	0.0102409
21	0.0836983	0.0273285	0.0197379
22	0.537283	0.0458524	0.0175717
23	0.166093	0.0299474	0.00832584
24	0.268926	0.0497897	0.0104175
25	0.714379	0.0702096	0.0192484
26	0.224095	0.0443771	0.0172893
27	0.557202	0.0971151	0.0100168
28	0.348831	0.0632459	0.00628986
29	0.233726	0.104752	0.0143091
30	0.0502338	0.0224481	0.00893172
31	0.349151	0.0595342	0.0151857
32	0.582143	0.142533	0.0163766
33	0.433856	0.0512043	0.00748905
34	0.708005	0.086374	0.0136167
35	0.387484	0.0891518	0.00855254
36	0.364797	0.0527315	0.0187165

## Sheet: Fig4j
lambda1 Inspiratory	lambda2 Inspiratory	lambda1 Expiratory	lambda2 Expiratory
(0.9658532178008199+0.18660920101775905j)	(0.9658532178008199-0.18660920101775905j)	(0.44830331783021227+0j)	(0.9807002115425246+0j)
(0.9726281891274068+0.22264194732364j)	(0.9726281891274068-0.22264194732364j)	(0.5385397497682849+0j)	(1.008055210703795+0j)
(0.9643012092722641+0.1652847440652367j)	(0.9643012092722641-0.1652847440652367j)	(0.7215230680387568+0.09844751578655643j)	(0.7215230680387568-0.09844751578655643j)
(0.9999396236088778+0.1867476840425096j)	(0.9999396236088778-0.1867476840425096j)	(0.5459199153378926+0j)	(0.9109617342448666+0j)
(1.0031473950325278+0.1530497914026214j)	(1.0031473950325278-0.1530497914026214j)	(0.3398109658071936+0j)	(0.9808095259479306+0j)
(1.0029598423723107+0.14763466085460164j)	(1.0029598423723107-0.14763466085460164j)	(0.9162208722651581+0.09850398466379105j)	(0.9162208722651581-0.09850398466379105j)
(0.9901259368233721+0.11231788590770736j)	(0.9901259368233721-0.11231788590770736j)	(0.4742260043575966+0j)	(0.9737535768948704+0j)
(1.0218605025379617+0.11943040079121381j)	(1.0218605025379617-0.11943040079121381j)	(0.5198651223001165+0j)	(0.955395459678451+0j)
(1.0113963995143505+0.11161505902634158j)	(1.0113963995143505-0.11161505902634158j)	(0.5107747785628077+0j)	(0.9682606150448055+0j)
(1.023271325047042+0.14797410983222634j)	(1.023271325047042-0.14797410983222634j)	(0.9926041413012181+0j)	(0.20461255621784236+0j)
(1.0213066475743886+0.20982813146769239j)	(1.0213066475743886-0.20982813146769239j)	(0.8767599301376567+0j)	(0.5956082547765994+0j)
(0.9799711901910566+0.1977811553347342j)	(0.9799711901910566-0.1977811553347342j)	(0.9589082531439417+0j)	(0.47383352996296135+0j)
(0.9879468927752991+0.17276549125418109j)	(0.9879468927752991-0.17276549125418109j)	(0.9579490714947747+0j)	(0.4661252077312766+0j)
(0.9603900288804628+0.15236523948622704j)	(0.9603900288804628-0.15236523948622704j)	(0.9647147589855832+0j)	(0.6359710859611779+0j)
(0.9305562938662326+0.3865327014514913j)	(0.9305562938662326-0.3865327014514913j)	(0.005386842204120668+0j)	(0.9892066562914394+0j)
(0.991888692263956+0.27171197539455216j)	(0.991888692263956-0.27171197539455216j)	(0.892372345813743+0j)	(0.9605162230164326+0j)
(1.0258860938820162+0.252367408853536j)	(1.0258860938820162-0.252367408853536j)	(0.5812277822514356+0j)	(0.9518514857394723+0j)
(0.9773122369667759+0.18262582833030463j)	(0.9773122369667759-0.18262582833030463j)	(0.9666724264343812+0j)	(0.521434313417481+0j)
(1.006020574440648+0.21635361808898154j)	(1.006020574440648-0.21635361808898154j)	(0.8889619646342242+0.08507263819869447j)	(0.8889619646342242-0.08507263819869447j)
(0.9897936009550843+0.16394502015161116j)	(0.9897936009550843-0.16394502015161116j)	(0.5992422554931497+0j)	(0.9700630909296551+0j)
(0.9951515236970208+0.17640805688531377j)	(0.9951515236970208-0.17640805688531377j)	(0.9858158507801562+0j)	(0.4549314463297074+0j)
(1.0231041233135438+0.15698677299973213j)	(1.0231041233135438-0.15698677299973213j)	(0.9205058564150971+0j)	(0.7676009442632756+0j)
(1.0296075346271296+0.19479165074042873j)	(1.0296075346271296-0.19479165074042873j)	(0.5042248304694099+0j)	(0.9455514808180518+0j)
(0.9975293185123342+0.1446011926631508j)	(0.9975293185123342-0.1446011926631508j)	(0.6207564464191881+0j)	(0.9230714829713764+0j)
(1.0172379835253986+0.19948953905971709j)	(1.0172379835253986-0.19948953905971709j)	(0.13683130838281554+0j)	(0.9604613195399523+0j)
(1.0468967995657665+0.19307063055396928j)	(1.0468967995657665-0.19307063055396928j)	(0.9572770478501483+0j)	(0.4716890317432279+0j)
(0.9959685706279787+0.19745292246379298j)	(0.9959685706279787-0.19745292246379298j)	(0.9775653893800313+0j)	(0.5569225024760303+0j)
(1.0020748721417045+0.1710170010976298j)	(1.0020748721417045-0.1710170010976298j)	(0.38679018368051266+0j)	(1.0020891982565354+0j)
(0.9981062401755987+0.14859161578791025j)	(0.9981062401755987-0.14859161578791025j)	(0.49477941610483556+0j)	(1.0155311043014716+0j)
(0.9502150767040081+0.23404016499761265j)	(0.9502150767040081-0.23404016499761265j)	(0.886385246630105+0j)	(0.054197189857194156+0j)
(0.9399662183322794+0.20571644250744286j)	(0.9399662183322794-0.20571644250744286j)	(0.8647290335161207+0j)	(0.31383658200489534+0j)
(1.027840762380146+0.2729397410119896j)	(1.027840762380146-0.2729397410119896j)	(0.5271356429341638+0j)	(0.983979493107721+0j)
(1.0338628965632426+0.27673529391615276j)	(1.0338628965632426-0.27673529391615276j)	(0.4486540829086718+0j)	(0.9880307350223498+0j)
(1.0510693366969246+0.25155306279118866j)	(1.0510693366969246-0.25155306279118866j)	(1.004176101113112+0j)	(0.3323913279628349+0j)
(1.0430805967778878+0.23708473520657786j)	(1.0430805967778878-0.23708473520657786j)	(0.9781940926535979+0j)	(0.43469867893822517+0j)
(1.0082771016673793+0.21561075304809105j)	(1.0082771016673793-0.21561075304809105j)	(0.20897461630810232+0j)	(1.0027396983212657+0j)
(1.0102589297625713+0.16281008843425002j)	(1.0102589297625713-0.16281008843425002j)	(0.9757296442000678+0j)	(0.5317936714970758+0j)

## Sheet: Fig4o
lambda1 Inspiratory	lambda2 Inspiratory	lambda1 Expiratory	lambda2 Expiratory
(0.8649487031381397+0j)	(-0.2939544459533221+0j)	(0.8649487031381397+0j)	(-0.2939544459533221+0j)
(0.9275481931784038+0j)	(0.9979454378527203+0j)	(0.9179140860008584+0j)	(0.9983073023822318+0j)
(-0.11335135859493983+0j)	(-0.9479792510487814+0j)	(-0.11335135859493983+0j)	(-0.9479792510487814+0j)
(0.03338439551636546+0j)	(0.2349650662140078+0j)	(0.03338439551636546+0j)	(0.2349650662140078+0j)
(0.9519216685329986+0j)	(0.27201199686091687+0j)	(0.9519216685329986+0j)	(0.27201199686091687+0j)
(0.3696285469028767+0j)	(0.0076502918616420945+0j)	(0.3696285469028767+0j)	(0.0076502918616420945+0j)
(-0.07549369041143061+0.1681094727483999j)	(-0.07549369041143061-0.1681094727483999j)	(-0.07549369041143061+0.1681094727483999j)	(-0.07549369041143061-0.1681094727483999j)
(-0.08155828496529846+0.08744130406934972j)	(-0.08155828496529846-0.08744130406934972j)	(-0.08155828496529846+0.08744130406934972j)	(-0.08155828496529846-0.08744130406934972j)
(0.9732124914687337+0j)	(0.916320143697891+0j)	(0.9732124914687337+0j)	(0.916320143697891+0j)
(0.7718680667974085+0j)	(0.5444969441092409+0j)	(0.6920873054108947+0j)	(0.4534801191327933+0j)
(0.9388748471407651+0j)	(-0.55490847497886+0j)	(0.9388748471407651+0j)	(-0.55490847497886+0j)
(0.9778387807391131+0j)	(0.2889318735113008+0j)	(0.9778387807391131+0j)	(0.2889318735113008+0j)
(-0.3200670941070466+0j)	(0.939514090745792+0j)	(-0.3200670941070466+0j)	(0.939514090745792+0j)
(-0.08244636408839301+0j)	(0.9324382410931529+0j)	(-0.08244636408839301+0j)	(0.9324382410931529+0j)
(-1.0470343554801835+0j)	(0.9453154225686371+0j)	(-1.0470343554801835+0j)	(0.9453154225686371+0j)
(0.9281097133679348+0.13476275850445069j)	(0.9281097133679348-0.13476275850445069j)	(0.9281097133679348+0.13476275850445069j)	(0.9281097133679348-0.13476275850445069j)
(0.9385316797909189+0j)	(-0.3326797390110028+0j)	(0.9385316797909189+0j)	(-0.3326797390110028+0j)
(-0.01319147818730812+0j)	(0.1585445921637472+0j)	(-0.01319147818730812+0j)	(0.1585445921637472+0j)
(0.30524334556207683+0j)	(-0.2143865226056141+0j)	(0.30524334556207683+0j)	(-0.2143865226056141+0j)
(-0.045538662619872716+0j)	(0.9084382279689093+0j)	(-0.045538662619872716+0j)	(0.9084382279689093+0j)
(-0.4439976335117153+0j)	(0.9500834981476454+0j)	(-0.4438888324946324+0j)	(0.9402970046362685+0j)
(0.9420913704647829+0j)	(-0.6353962396445553+0j)	(0.9420913704647829+0j)	(-0.6353962396445553+0j)
(0.9804128519327804+0j)	(0.957381879966525+0j)	(0.9849424553727473+0j)	(0.9519347595835032+0j)
(-0.11002329801665456+0j)	(0.9534790388572084+0j)	(-0.11002329801665456+0j)	(0.9534790388572084+0j)
(-0.14678406188676768+0j)	(0.4699113258495664+0j)	(-0.5160676886248073+0j)	(0.5801503620496409+0j)
(0.9498925597929255+0j)	(-0.7628895224252557+0j)	(0.9498925597929255+0j)	(-0.7628895224252557+0j)
(0.925494040123535+0j)	(-0.06085822964014019+0j)	(0.925494040123535+0j)	(-0.06085822964014019+0j)
(0.06145062766294507+0j)	(0.9159786401596682+0j)	(-0.003220397723557644+0j)	(0.10856671331824151+0j)
(0.6976095855344089+0j)	(0.14360136519908956+0j)	(0.34450560415889087+0j)	(-0.08317838889016685+0j)
(1.0123344845622384+0.12439751556191797j)	(1.0123344845622384-0.12439751556191797j)	(0.37565651421169566+0j)	(0.9524776455743962+0j)
(0.9511066516505309+0j)	(0.47040825554545107+0j)	(0.9511066516505309+0j)	(0.47040825554545107+0j)
(0.011761122098539935+0j)	(0.0008382296882787743+0j)	(0.011761122098539935+0j)	(0.0008382296882787743+0j)
(0.012725769185950829+0j)	(0.06523434636383545+0j)	(0.012725769185950829+0j)	(0.06523434636383545+0j)
(-0.29008136764357473+0j)	(0.6241358564363557+0j)	(0.05328840213041816+0j)	(0.0061924327674662515+0j)
(0.9335055394998313+0j)	(-0.8793687568238144+0j)	(0.9335055394998313+0j)	(-0.8793687568238144+0j)
(0.9376916167918439+0j)	(0.11616823842934913+0j)	(0.9376916167918439+0j)	(0.11616823842934913+0j)
(-0.9716443570259589+0j)	(-0.0023387328783431305+0j)	(-0.9716443570259589+0j)	(-0.0023387328783431305+0j)
(0.720022645711937+0.08996776095567237j)	(0.720022645711937-0.08996776095567237j)	(-0.6737006188355652+0j)	(0.3933873271059384+0j)
(0.1800555398162642+0j)	(0.976025534885477+0j)	(0.1800555398162642+0j)	(0.976025534885477+0j)
(0.918098536905855+0j)	(0.9974014050100456+0j)	(0.918098536905855+0j)	(0.9974014050100456+0j)
(-0.26918245690112846+0j)	(-0.4922850573544865+0j)	(-0.26918245690112846+0j)	(-0.4922850573544865+0j)
(-0.5265963224531385+0.06189764192562423j)	(-0.5265963224531385-0.06189764192562423j)	(-0.5265963224531385+0.06189764192562423j)	(-0.5265963224531385-0.06189764192562423j)
(0.01817228922671696+0j)	(0.0032507054251225166+0j)	(0.01817228922671696+0j)	(0.0032507054251225166+0j)
(-0.6286597669485565+0.46535838825105535j)	(-0.6286597669485565-0.46535838825105535j)	(-0.6286597669485565+0.46535838825105535j)	(-0.6286597669485565-0.46535838825105535j)
(-0.49644424212642385+0j)	(0.015751663787064576+0j)	(-0.49644424212642385+0j)	(0.015751663787064576+0j)
(-0.6107628835764041+0j)	(-0.784726440852143+0j)	(-0.6107628835764041+0j)	(-0.784726440852143+0j)
(-0.8035285180401985+0j)	(-0.5839976547156008+0j)	(-0.8035285180401985+0j)	(-0.5839976547156008+0j)
(0.3647538516952917+0j)	(-0.02823779416941829+0j)	(0.3647538516952917+0j)	(-0.02823779416941829+0j)
(0.9697496318998644+0j)	(0.21205566022020067+0j)	(0.9697496318998644+0j)	(0.21205566022020067+0j)
(0.9958746746828405+0j)	(0.014907920366471039+0j)	(0.9958746746828405+0j)	(0.014907920366471039+0j)
(-0.8914280829916865+0j)	(-0.5576706044952165+0j)	(-0.8914280829916865+0j)	(-0.5576706044952165+0j)
(0.9527687965603189+0.22751837689822244j)	(0.9527687965603189-0.22751837689822244j)	(0.9512979269541433+0.15116674896204826j)	(0.9512979269541433-0.15116674896204826j)
(-1.0738855018341216+0j)	(-0.8298388773740596+0j)	(-1.0738855018341216+0j)	(-0.8298388773740596+0j)
(-0.23470437737672342+0j)	(0.0047588405124048124+0j)	(-0.23470437737672342+0j)	(0.0047588405124048124+0j)
(-0.2021889528060139+0j)	(-0.7150163273111517+0j)	(-0.2021889528060139+0j)	(-0.7150163273111517+0j)
(-1.0204299102900587+0j)	(-0.9968554802164686+0j)	(-1.0204299102900587+0j)	(-0.9968554802164686+0j)
(-0.9259062121900157+0j)	(-0.02288640206745792+0j)	(-0.9259062121900157+0j)	(-0.02288640206745792+0j)
(-0.6854082878445937+0j)	(-0.13619045906548471+0j)	(-0.6854082878445937+0j)	(-0.13619045906548471+0j)
(-0.6243520674452679+0j)	(0.45035264703344563+0j)	(-0.6243520674452679+0j)	(0.45035264703344563+0j)
(-0.059918763932334085+0j)	(-0.762818703845687+0j)	(-0.059918763932334085+0j)	(-0.762818703845687+0j)
(-0.965617837698722+0j)	(-0.4572189099173789+0j)	(-0.965617837698722+0j)	(-0.4572189099173789+0j)
(-0.257748156308236+0j)	(-0.8283944821337919+0j)	(-0.257748156308236+0j)	(-0.8283944821337919+0j)
(-0.9901147484830055+0j)	(-0.9350157047388291+0j)	(-0.9901147484830055+0j)	(-0.9350157047388291+0j)
(-0.2988140636425817+0j)	(-0.8925666395445967+0j)	(-0.2988140636425817+0j)	(-0.8925666395445967+0j)
(0.8819843705064605+0j)	(0.3537827690572452+0j)	(0.8819843705064605+0j)	(0.3537827690572452+0j)
(-0.8825661451449057+0j)	(-0.13097344761987872+0j)	(-0.8825661451449057+0j)	(-0.13097344761987872+0j)
(0.998223950129804+0j)	(-0.9155555313045047+0j)	(0.998223950129804+0j)	(-0.9155555313045047+0j)
(0.5577145685961308+0j)	(-0.38613183755310454+0j)	(0.321181049751652+0j)	(0.0620884707358966+0j)
(0.948938234097541+0j)	(0.15695792663318142+0j)	(0.948938234097541+0j)	(0.15695792663318142+0j)
(-0.12748750070799575+0j)	(0.9987555066688327+0j)	(-0.12748750070799575+0j)	(0.9987555066688327+0j)
(-0.9904123898319361+0j)	(-1.0043463388288112+0j)	(-0.9904123898319361+0j)	(-1.0043463388288112+0j)
(-0.2709217049155716+0j)	(0.5041438718124709+0j)	(-0.2362282286989521+0j)	(0.025692978897084055+0j)
(0.7443080535091615+0.184137829856454j)	(0.7443080535091615-0.184137829856454j)	(0.13876199055997857+0j)	(0.0005302856745278946+0j)
(-0.37394932664375313+0.1830161170456562j)	(-0.37394932664375313-0.1830161170456562j)	(-0.37394932664375313+0.1830161170456562j)	(-0.37394932664375313-0.1830161170456562j)
(0.944865087161497+0j)	(-0.7898466721927867+0j)	(0.944865087161497+0j)	(-0.7898466721927867+0j)
(-0.4431735406875805+0j)	(-0.10358889930283473+0j)	(-0.4431735406875805+0j)	(-0.10358889930283473+0j)
(-0.538724015022728+0j)	(0.9357913703253622+0j)	(-0.538724015022728+0j)	(0.9357913703253622+0j)
(0.00442379526585757+0j)	(0.014236734912667371+0j)	(0.00442379526585757+0j)	(0.014236734912667371+0j)
(-0.6542398988892406+0j)	(-0.9059889445003624+0j)	(-0.6542398988892406+0j)	(-0.9059889445003624+0j)
(-0.8925675504658248+0j)	(-0.29443323541718686+0j)	(-0.8925675504658248+0j)	(-0.29443323541718686+0j)
(-0.027142764031181432+0j)	(0.6695345074837098+0j)	(0.04303765710362245+0j)	(0.2044753998301466+0j)
(-0.4368581921845804+0j)	(0.016736010970687026+0j)	(-0.4368581921845804+0j)	(0.016736010970687026+0j)
(0.09283453311872099+0.07475445176807799j)	(0.09283453311872099-0.07475445176807799j)	(0.09283453311872099+0.07475445176807799j)	(0.09283453311872099-0.07475445176807799j)
(0.4524429061901064+0j)	(-0.6531212218749737+0j)	(0.5045941381560266+0j)	(-0.8519332327580549+0j)
(-0.15799603094087322+0j)	(-0.7289220869516673+0j)	(-0.15799603094087322+0j)	(-0.7289220869516673+0j)
(0.02362896002546122+0j)	(-0.8375287503997202+0j)	(0.02362896002546122+0j)	(-0.8375287503997202+0j)
(-0.11643465264699138+0j)	(-0.6582593126317288+0j)	(-0.11643465264699138+0j)	(-0.6582593126317288+0j)
(-0.7893643420220258+0j)	(-0.703862886026433+0j)	(-0.7893643420220258+0j)	(-0.703862886026433+0j)
(0.10330040584193276+0j)	(0.026658757624864055+0j)	(0.10330040584193276+0j)	(0.026658757624864055+0j)
(0.9401701269864576+0j)	(-0.19684475110143587+0j)	(0.9401701269864576+0j)	(-0.19684475110143587+0j)
(0.004225322782923747+0j)	(0.018910135429505065+0j)	(0.004225322782923747+0j)	(0.018910135429505065+0j)
(-0.19257688905475012+0j)	(0.9823896066715954+0j)	(-0.19257688905475012+0j)	(0.9823896066715954+0j)
(-0.5118288178798134+0j)	(0.015449897635915033+0j)	(-0.5118288178798134+0j)	(0.015449897635915033+0j)
(-0.2416054551998701+0j)	(0.8944720999166365+0j)	(-0.2416054551998701+0j)	(0.8944720999166365+0j)
(-0.32316188176018434+0.18194570735878468j)	(-0.32316188176018434-0.18194570735878468j)	(-0.32316188176018434+0.18194570735878468j)	(-0.32316188176018434-0.18194570735878468j)
(-0.30280878347412093+0j)	(0.5356820739585183+0j)	(0.05171620431098582+0j)	(0.13938082223131423+0j)
(-0.7079349730304372+0.07034315622990513j)	(-0.7079349730304372-0.07034315622990513j)	(-0.7079349730304372+0.07034315622990513j)	(-0.7079349730304372-0.07034315622990513j)
(0.8939809938446939+0j)	(0.5059479041078491+0j)	(0.8939809938446939+0j)	(0.5059479041078491+0j)
(-0.6216290238450852+0.16969932520462772j)	(-0.6216290238450852-0.16969932520462772j)	(-0.6216290238450852+0.16969932520462772j)	(-0.6216290238450852-0.16969932520462772j)
(0.062158534589347725+0j)	(0.0018399961896403902+0j)	(0.062158534589347725+0j)	(0.0018399961896403902+0j)
(-0.5720450878882639+0j)	(-0.3299217701871997+0j)	(-0.5720450878882639+0j)	(-0.3299217701871997+0j)
(0.8676030968709059+0.17560856001074368j)	(0.8676030968709059-0.17560856001074368j)	(0.8676030968709059+0.17560856001074368j)	(0.8676030968709059-0.17560856001074368j)
(-0.8511103076496837+0j)	(-0.6865231956689576+0j)	(-0.8511103076496837+0j)	(-0.6865231956689576+0j)
(0.9311225951415042+0j)	(0.1547457749376773+0j)	(0.9311225951415042+0j)	(0.1547457749376773+0j)
(-0.1914446110441823+0j)	(0.9787352945395481+0j)	(-0.1914446110441823+0j)	(0.9787352945395481+0j)
(0.21908478109169266+0j)	(-0.5614843434278012+0j)	(0.21908478109169266+0j)	(-0.5614843434278012+0j)
(-0.1613567652271839+0j)	(-0.5541597975749868+0j)	(-0.1613567652271839+0j)	(-0.5541597975749868+0j)
(0.5665885191231853+0j)	(-0.3440515789720365+0j)	(0.24357900146743727+0j)	(-0.37440120145043665+0j)
(-0.13914993201798198+0j)	(0.9733704795444684+0j)	(-0.13914993201798198+0j)	(0.9733704795444684+0j)
(0.9462645202764447+0j)	(0.994007796175604+0j)	(0.9461768404142721+0j)	(0.9927539764596487+0j)
(0.005292374338789024+0j)	(0.0027141909823852547+0j)	(0.005292374338789024+0j)	(0.0027141909823852547+0j)
(-0.7081657340438173+0.15104943872301083j)	(-0.7081657340438173-0.15104943872301083j)	(-0.7081657340438173+0.15104943872301083j)	(-0.7081657340438173-0.15104943872301083j)
(0.7734299283167249+0j)	(0.8481146712931065+0j)	(0.7734299283167249+0j)	(0.8481146712931065+0j)
(-0.3293979815315634+0j)	(-0.6139752442774321+0j)	(-0.3293979815315634+0j)	(-0.6139752442774321+0j)
(0.14498962667240056+0j)	(0.7358328761110988+0j)	(-0.08581676042415348+0j)	(0.2667232521645584+0j)
(-0.2529067545069038+0j)	(-0.8109478416824524+0j)	(-0.2529067545069038+0j)	(-0.8109478416824524+0j)
(0.17010469492074565+0j)	(0.9211834395953427+0j)	(0.16911511252622358+0j)	(0.906041310739727+0j)
(-0.7542333301557211+0j)	(-0.5036059442131182+0j)	(-0.7542333301557211+0j)	(-0.5036059442131182+0j)
(-0.7898684564669989+0j)	(-0.31294734233065435+0j)	(-0.7898684564669989+0j)	(-0.31294734233065435+0j)
(0.3347327169840403+0j)	(-0.4823887774775065+0j)	(0.07096577795425885+0j)	(-0.8247336550439437+0j)
(0.8736224915393714+0j)	(-0.227255170839071+0j)	(0.8736224915393714+0j)	(-0.227255170839071+0j)
(-0.5247806965116478+0j)	(0.04772603283101867+0j)	(-0.5247806965116478+0j)	(0.04772603283101867+0j)
(-0.8885837479321499+0j)	(0.9169532212093399+0j)	(-0.8885837479321499+0j)	(0.9169532212093399+0j)
(-0.15411102588797554+0j)	(-0.6272132101866188+0j)	(-0.15411102588797554+0j)	(-0.6272132101866188+0j)
(-0.6851921419066098+0j)	(-0.10476129281305314+0j)	(-0.6851921419066098+0j)	(-0.10476129281305314+0j)
(-0.02286565942672096+0.10108464149704109j)	(-0.02286565942672096-0.10108464149704109j)	(-0.02286565942672096+0.10108464149704109j)	(-0.02286565942672096-0.10108464149704109j)
(0.9078905635770361+0.12583527871272843j)	(0.9078905635770361-0.12583527871272843j)	(0.9078905635770361+0.12583527871272843j)	(0.9078905635770361-0.12583527871272843j)
(0.9787763629020579+0j)	(0.09922025293996335+0j)	(0.9787763629020579+0j)	(0.09922025293996335+0j)
(-0.3139179829118928+0j)	(-0.5349616890874656+0j)	(-0.3139179829118928+0j)	(-0.5349616890874656+0j)
(0.8955942382556339+0j)	(-0.745828023382265+0j)	(0.8955942382556339+0j)	(-0.745828023382265+0j)
(0.9369743647170632+0j)	(-0.4073789345979791+0j)	(0.9369743647170632+0j)	(-0.4073789345979791+0j)
(-0.44767379599270796+0j)	(-0.39172151953797635+0j)	(-0.44767379599270796+0j)	(-0.39172151953797635+0j)
(-0.2646804121189057+0j)	(-0.857435347774214+0j)	(-0.2646804121189057+0j)	(-0.857435347774214+0j)
(-0.37777534762482434+0j)	(0.9295439565474368+0j)	(-0.37777534762482434+0j)	(0.9295439565474368+0j)
(0.008294788546834853+0j)	(-1.0087426489654419+0j)	(0.008294788546834853+0j)	(-1.0087426489654419+0j)
(-0.5974815312761448+0j)	(0.7440162784877147+0j)	(0.016667770030387774+0j)	(0.1754502028114164+0j)
(-0.18824609801682168+0j)	(0.9833036539870932+0j)	(-0.18824609801682168+0j)	(0.9833036539870932+0j)
(-0.4100463490058093+0j)	(0.9110104965330107+0j)	(-0.4100463490058093+0j)	(0.9110104965330107+0j)
(-1.0112289156267384+0j)	(0.6942678649476232+0j)	(-1.0112289156267384+0j)	(0.6942678649476232+0j)
(-0.21284568259128755+0j)	(0.9410792602660994+0j)	(-0.21346567477733602+0j)	(0.9345498696322956+0j)
(-0.596840764627181+0j)	(-0.7223909912807227+0j)	(-0.596840764627181+0j)	(-0.7223909912807227+0j)
(0.48858268925509885+0j)	(-0.5152600730350367+0j)	(0.16691418854691886+0j)	(-0.5050884627167054+0j)
(-0.4797106611509478+0j)	(-0.33254690355811084+0j)	(-0.4797106611509478+0j)	(-0.33254690355811084+0j)
(-0.9351418864673169+0j)	(-0.8719058827835191+0j)	(-0.9351418864673169+0j)	(-0.8719058827835191+0j)
(-0.3372285291970962+0j)	(0.4981191423289235+0j)	(0.018691724273938684+0j)	(0.19037491598644474+0j)
(-0.9519894212563443+0j)	(-0.748932491008594+0j)	(-0.9519894212563443+0j)	(-0.748932491008594+0j)
(0.9083470383137955+0.2248545223896216j)	(0.9083470383137955-0.2248545223896216j)	(0.9375103208423217+0j)	(-0.09647481760687278+0j)
(-0.860798470460782+0j)	(0.0900095648140183+0j)	(-0.8911886236496628+0j)	(0.19571369034238553+0j)
(-0.26473585327990296+0j)	(0.5077507935703067+0j)	(0.20446974598587575+0j)	(0.29400581460728004+0j)
(0.6910353479891561+0j)	(-0.07009678795569996+0j)	(0.36406123572676974+0j)	(-0.022117683444745878+0j)
(-0.2642812713028135+0j)	(0.3041603389981877+0j)	(-0.30590119364572743+0j)	(0.4585262085066724+0j)
(-0.027108010347149127+0.07512336217326464j)	(-0.027108010347149127-0.07512336217326464j)	(-0.027108010347149127+0.07512336217326464j)	(-0.027108010347149127-0.07512336217326464j)
(-0.8988325235920777+0j)	(-0.937449297231087+0j)	(-0.8988325235920777+0j)	(-0.937449297231087+0j)
(-0.8022098478935473+0.2533368869267379j)	(-0.8022098478935473-0.2533368869267379j)	(-0.8022098478935473+0.2533368869267379j)	(-0.8022098478935473-0.2533368869267379j)
(0.8935273986159717+0.2771446194266842j)	(0.8935273986159717-0.2771446194266842j)	(0.39290414445614114+0j)	(-0.10671204242664308+0j)
(-0.9027414221543608+0j)	(-0.8746261979122879+0j)	(-0.9027414221543608+0j)	(-0.8746261979122879+0j)
(-0.8202098377204415+0j)	(-0.940360210986103+0j)	(-0.8202098377204415+0j)	(-0.940360210986103+0j)

## Sheet: Fig4rs
regenerative	DV (mm)	ML (mm)
FALSE	7.23713	-1.58838
FALSE	7.14868	-1.15418
FALSE	6.62954	-0.675522
FALSE	6.51517	-1.18835
FALSE	6.57947	-1.70314
FALSE	6.00373	-1.26781
FALSE	6.02946	-0.844038
FALSE	6.31934	-1.15339
FALSE	6.60595	-1.27716
FALSE	6.18621	-1.06913
FALSE	6.47786	-1.47386
FALSE	6.47093	-1.33975
FALSE	6.56669	-1.22014
TRUE	6.7787	-1.20212
TRUE	6.56643	-1.30577
FALSE	6.52405	-1.03993
TRUE	6.35237	-1.12087
FALSE	6.41571	-1.29055
FALSE	6.44305	-1.48376
FALSE	7.29923	-1.18596
FALSE	7.42734	-0.905217
FALSE	7.04229	-1.41681
TRUE	6.84315	-1.39253
FALSE	6.81687	-1.18054
TRUE	6.77241	-1.15521
TRUE	6.83458	-1.32516
FALSE	6.95002	-1.30706
FALSE	6.66518	-0.999485
FALSE	6.87917	-1.54705
FALSE	7.04565	-1.38206
FALSE	6.93985	-1.12227
TRUE	6.68629	-1.16403
TRUE	6.76625	-1.31681
FALSE	6.67178	-1.4797
FALSE	6.50721	-1.50815
FALSE	6.51603	-1.33335
FALSE	6.8314	-1.42067
TRUE	6.71744	-1.39859
FALSE	6.61653	-1.40896
TRUE	6.81382	-1.27722
TRUE	6.47493	-1.27771
FALSE	6.29864	-1.29397
TRUE	6.53302	-1.21947
FALSE	6.56475	-1.36609
TRUE	6.89092	-1.32009
FALSE	6.82493	-1.1078
FALSE	7.19407	-1.01292
FALSE	7.06065	-1.32791
TRUE	7.21674	-1.15482
FALSE	7.18503	-0.988499
FALSE	7.05352	-1.15198
FALSE	6.84716	-1.19845
FALSE	6.90513	-0.967592
FALSE	6.84846	-0.964664
FALSE	7.0348	-1.14076
FALSE	6.89633	-0.803695
FALSE	6.97028	-0.774218
TRUE	6.69416	-1.30273
FALSE	6.94294	-1.28429
TRUE	6.81966	-1.28738
FALSE	6.7882	-1.4936
TRUE	6.94833	-1.15952
TRUE	6.91476	-1.24733
FALSE	7.00441	-1.03767
FALSE	6.73428	-1.11866
FALSE	6.65675	-0.941633
FALSE	6.81657	-0.849783
FALSE	6.91263	-1.35147
TRUE	6.61935	-1.18818
FALSE	6.49081	-1.09094
TRUE	6.54834	-1.30246
FALSE	6.62915	-1.10647
TRUE	6.74975	-1.14918
FALSE	6.67302	-1.06354
TRUE	6.70624	-1.28789
TRUE	6.78196	-1.30844
FALSE	6.83701	-1.41723
FALSE	6.81524	-1.23279
FALSE	6.9122	-1.09831
FALSE	6.75644	-1.42405
FALSE	6.89194	-1.36111
FALSE	6.70198	-1.34209
FALSE	6.92923	-1.45398
FALSE	6.90866	-1.23074
FALSE	6.64177	-0.893587
FALSE	6.86581	-1.01315
FALSE	7.00699	-1.00604
FALSE	6.90788	-1.02456
FALSE	6.95472	-1.18763
TRUE	6.8024	-1.19096
FALSE	6.74135	-1.25397
FALSE	6.87293	-1.43763
FALSE	7.0393	-1.49314
TRUE	6.97062	-1.26556
FALSE	6.52702	-1.03014
TRUE	6.52181	-1.10629
TRUE	6.53801	-1.2099
FALSE	6.39572	-1.29886
TRUE	6.56491	-1.0474
FALSE	6.76333	-0.947506
FALSE	6.93599	-1.00812
FALSE	6.61882	-0.761078
FALSE	6.62315	-1.05357
FALSE	6.71969	-0.950441
FALSE	6.60913	-0.957944
FALSE	6.5435	-1.07383
FALSE	6.75491	-1.02681
FALSE	6.7585	-1.13464
TRUE	6.5112	-1.16074
FALSE	6.64288	-1.16278
FALSE	6.95256	-1.245
TRUE	6.59163	-1.27821
FALSE	6.81178	-1.1403
TRUE	6.7789	-1.34604
TRUE	6.52847	-1.30247
FALSE	6.62983	-1.1708
