# Supplementary material for: Latent neural population dynamics underlying breathing, opioid-induced respiratory depression and gasping
Source: Nat Neurosci. 2024 Jan 5;27(2):259–71. doi: 10.1038/s41593-023-01520-3 (PMC10849970; doi:10.1038/s41593-023-01520-3)
Supplement: Supplementary file 13 — Statistical source data. [file 41593_2023_1520_MOESM13_ESM.xlsx]

## Sheet: Fig5de
type	Rate Control (sp/s)	Rate Morphine (sp/s)	genotype	is_tagged
tonic	18.7667	17.2733	dbx1	FALSE
tonic	3.16	2.49	dbx1	FALSE
insp	9.68333	9.73	dbx1	FALSE
tonic	1.71	0.04	dbx1	FALSE
insp	0.133333	0.0483333	dbx1	FALSE
tonic	1.72333	2.13833	dbx1	FALSE
insp	0.173333	0.0383333	dbx1	FALSE
tonic	5.27	5.03167	dbx1	TRUE
insp	0.346667	0.00166667	dbx1	FALSE
insp	0.09	0.04	dbx1	FALSE
tonic	22.1133	6.695	dbx1	FALSE
exp	19.6833	0.00333333	dbx1	FALSE
insp	0.396667	0.116667	dbx1	FALSE
tonic	2.44	3.46833	dbx1	FALSE
insp	0.3	0.146667	dbx1	FALSE
tonic	3.39333	0.085	dbx1	FALSE
tonic	6.22333	0.00166667	dbx1	FALSE
exp	6.89667	0.0333333	dbx1	FALSE
tonic	14.9433	9.62833	dbx1	FALSE
tonic	0.62	0.603333	dbx1	FALSE
tonic	0.706667	9.99667	dbx1	FALSE
tonic	10.2533	8.11333	dbx1	FALSE
tonic	0.02	5.20667	dbx1	FALSE
insp	0.156667	0.0166667	dbx1	FALSE
insp	0.296667	0.0533333	dbx1	FALSE
insp	15.0933	2.665	dbx1	FALSE
tonic	9.44333	2.86	dbx1	TRUE
tonic	3.2	6.53167	dbx1	FALSE
tonic	7.05	4.96667	dbx1	TRUE
exp	36.5333	1.88333	dbx1	FALSE
tonic	3.21667	1.965	dbx1	FALSE
exp	1.34333	0.00333333	dbx1	FALSE
exp	4.39667	5.31833	dbx1	FALSE
exp	25.61	6.81167	dbx1	FALSE
exp	14.02	17.66	dbx1	FALSE
insp	33.7833	36.185	dbx1	FALSE
exp	11.2867	19.86	dbx1	FALSE
insp	0.00333333	0.085	dbx1	FALSE
exp	38.3267	42.0533	dbx1	FALSE
tonic	0.0166667	23.87	dbx1	FALSE
tonic	1.65667	2.33167	dbx1	FALSE
exp	5.84333	5.04667	dbx1	FALSE
insp	16.24	17.7033	dbx1	FALSE
insp	3.05	0.236667	dbx1	FALSE
insp	5.72667	3.755	dbx1	FALSE
insp	0.44	1.56667	dbx1	FALSE
exp	18.15	35.1417	dbx1	FALSE
insp	3.93333	17.1783	dbx1	FALSE
insp	0.646667	0.843333	dbx1	FALSE
insp	20.09	1.235	dbx1	FALSE
tonic	0	2.23	dbx1	FALSE
insp	5.63	4.97333	dbx1	FALSE
insp	12.0367	63.3683	dbx1	FALSE
tonic	1.27333	0.0433333	dbx1	FALSE
insp	0.596667	2.50333	dbx1	FALSE
tonic	4.49	1.685	dbx1	FALSE
exp	6.08667	0.16	dbx1	FALSE
insp	30.2033	45.7617	dbx1	FALSE
exp	18.9667	11.195	dbx1	FALSE
exp	0.103333	4.11333	dbx1	FALSE
insp	12.1967	7.73833	dbx1	FALSE
exp	12.1533	7.03833	dbx1	FALSE
tonic	0.0366667	0.601667	dbx1	FALSE
insp	19.4033	0.02	dbx1	FALSE
insp	13.0967	10.0783	dbx1	FALSE
insp	6.88333	12.4617	dbx1	FALSE
tonic	6.84667	1.275	dbx1	FALSE
tonic	11.2267	2.05167	dbx1	FALSE
tonic	0.193333	1.86	dbx1	FALSE
insp	25.5167	19.3167	dbx1	FALSE
tonic	0.00333333	3.62167	dbx1	FALSE
exp	5.11333	0	dbx1	FALSE
exp	6.82	0.0833333	dbx1	FALSE
tonic	17.4233	10.185	dbx1	FALSE
tonic	3.91333	10.3517	dbx1	FALSE
exp	24.1033	11.4667	dbx1	TRUE
insp	0.586667	16.36	dbx1	FALSE
tonic	22.42	4.485	dbx1	FALSE
insp	7.98	8.15	dbx1	FALSE
tonic	27.5567	9.07833	dbx1	FALSE
tonic	15.27	15.2117	dbx1	FALSE
exp	20.7233	5.60833	dbx1	FALSE
insp	55.7133	58.665	dbx1	FALSE
exp	25.5	0.00166667	dbx1	FALSE
insp	2.32	4.61667	dbx1	FALSE
tonic	7.82333	5.225	dbx1	FALSE
tonic	0.0433333	11.73	dbx1	FALSE
exp	3.31333	5.83	dbx1	FALSE
insp	4	0.838333	dbx1	FALSE
insp	2.86667	0.02	dbx1	TRUE
insp	9.69667	14.63	dbx1	FALSE
exp	8.41333	8.215	dbx1	FALSE
insp	1.76	5.57833	dbx1	FALSE
exp	3.57333	0.00333333	dbx1	FALSE
insp	0.14	0.145	dbx1	FALSE
insp	5.20333	3.77667	dbx1	FALSE
insp	61.84	68.04	dbx1	FALSE
insp	0.13	0.105	dbx1	FALSE
insp	15.4933	25.6283	dbx1	FALSE
insp	0.0366667	1.36333	dbx1	FALSE
insp	9.89333	4.40667	dbx1	FALSE
exp	22.31	2.10833	dbx1	FALSE
tonic	7.57667	15.4567	dbx1	FALSE
insp	16.6633	15.325	dbx1	FALSE
insp	4.53	6.765	dbx1	FALSE
insp	0.0433333	0.116667	dbx1	FALSE
insp	18.7633	33.105	dbx1	FALSE
insp	39.6733	55.9433	dbx1	FALSE
insp	15.77	16.5633	dbx1	FALSE
insp	10.5233	25.6883	dbx1	FALSE
insp	19.9733	20.1467	dbx1	TRUE
exp	28.1167	5.595	dbx1	FALSE
insp	1.35	3.18333	dbx1	FALSE
insp	33.39	28.1017	dbx1	FALSE
insp	3.16333	1.38	dbx1	FALSE
insp	10.2867	16.755	dbx1	FALSE
insp	4.99667	0.133333	dbx1	FALSE
insp	4.77333	5.085	dbx1	FALSE
insp	25.4033	13.8067	dbx1	FALSE
insp	48.9867	79.0617	dbx1	FALSE
exp	20.05	0.215	dbx1	FALSE
insp	2.39333	0	dbx1	FALSE
exp	5.02333	13.6533	dbx1	FALSE
exp	59.9733	44.5983	dbx1	FALSE
insp	24.0167	0.0666667	dbx1	FALSE
insp	0.213333	0.0283333	dbx1	FALSE
tonic	0.916667	0.491667	dbx1	FALSE
exp	15.6467	17.9733	dbx1	FALSE
insp	21.3967	33.155	dbx1	FALSE
insp	47.1867	28.775	dbx1	FALSE
insp	124.397	98.7583	dbx1	FALSE
insp	4.93333	10.3333	dbx1	FALSE
tonic	2.58667	0.691667	dbx1	FALSE
insp	5.22667	0.301667	dbx1	FALSE
insp	24.1633	11.8767	dbx1	FALSE
insp	3.00667	13.635	dbx1	FALSE
exp	42.9333	36.2933	dbx1	FALSE
tonic	1.37667	0.161667	dbx1	FALSE
insp	0.0733333	0.0816667	dbx1	FALSE
insp	0.0533333	0.0483333	dbx1	FALSE
tonic	0	0.0383333	dbx1	FALSE
tonic	2.32333	0.015	dbx1	FALSE
tonic	14	0.00166667	dbx1	FALSE
tonic	0.473333	2.055	dbx1	FALSE
tonic	1.65333	7.555	dbx1	FALSE
insp	0.0533333	0.00666667	dbx1	FALSE
insp	0.423333	0.0166667	dbx1	FALSE
insp	0.163333	0	dbx1	FALSE
insp	6.54333	0.0133333	dbx1	FALSE
tonic	0.21	0.0116667	dbx1	FALSE
exp	3.32667	3.23333	dbx1	FALSE
tonic	19.96	0.00666667	dbx1	FALSE
tonic	4.65333	0.01	dbx1	FALSE
tonic	11.71	7.465	dbx1	FALSE
tonic	22.66	11.1033	dbx1	FALSE
insp	0.0166667	0.00833333	dbx1	FALSE
tonic	5.00667	2.31667	dbx1	FALSE
tonic	1.94333	0.00666667	dbx1	FALSE
tonic	0.00333333	6.81667	dbx1	FALSE
exp	18.0733	20.0917	dbx1	FALSE
tonic	2.12333	0.0266667	dbx1	FALSE
tonic	2.36	0	dbx1	FALSE
insp	0.16	0.02	dbx1	FALSE
insp	0.15	0.11	dbx1	FALSE
insp	0.566667	0.0116667	dbx1	FALSE
tonic	3.85	0.0183333	dbx1	FALSE
tonic	13.0767	15.8133	dbx1	FALSE
insp	0.23	0.00833333	dbx1	FALSE
insp	0.226667	0.0166667	dbx1	FALSE
insp	0.103333	0.0483333	dbx1	FALSE
tonic	11.2933	0.0766667	dbx1	FALSE
tonic	0.0233333	0.0133333	dbx1	FALSE
exp	17.2433	2.65	dbx1	FALSE
insp	17.8367	1.50167	dbx1	FALSE
insp	5.35	1.3	dbx1	FALSE
tonic	0.0333333	0.105	dbx1	FALSE
exp	8.99	2.55	dbx1	FALSE
tonic	6.07	8.73333	dbx1	FALSE
tonic	0.226667	6.41333	dbx1	FALSE
tonic	3.72333	0	dbx1	FALSE
tonic	0.673333	0.64	dbx1	FALSE
tonic	0.306667	0.351667	dbx1	FALSE
tonic	5.82	6.67333	dbx1	FALSE
tonic	0.326667	0.206667	dbx1	FALSE
tonic	0.83	0.496667	dbx1	FALSE
insp	0.586667	0.0333333	dbx1	FALSE
tonic	8.59333	4.90833	dbx1	FALSE
insp	0.0666667	0.00833333	dbx1	FALSE
insp	0.54	0.0183333	dbx1	FALSE
tonic	0.0166667	0.0116667	dbx1	FALSE
tonic	1.18667	0.57	dbx1	FALSE
insp	0.0733333	0.055	dbx1	FALSE
insp	0.166667	0.186667	dbx1	FALSE
tonic	30.2567	4.37167	dbx1	FALSE
tonic	0.00666667	3.16333	dbx1	FALSE
tonic	4.51333	5.95667	dbx1	FALSE
insp	0.0166667	0.015	dbx1	FALSE
insp	0.113333	0.228333	dbx1	FALSE
insp	0.0833333	0.101667	dbx1	FALSE
insp	0.123333	0.1	dbx1	FALSE
tonic	6.30333	18.4217	dbx1	FALSE
insp	0.0666667	0.0233333	dbx1	FALSE
insp	0.436667	0.0816667	dbx1	FALSE
tonic	3.76	7.44667	dbx1	TRUE
insp	0.106667	0.00166667	dbx1	FALSE
tonic	0.636667	0.445	dbx1	FALSE
tonic	7.01667	6.08667	dbx1	TRUE
tonic	0.433333	0.915	dbx1	FALSE
tonic	3.02667	5.26	dbx1	FALSE
insp	0.34	0.133333	dbx1	FALSE
exp	4.13	1.905	dbx1	FALSE
insp	0.203333	0.146667	dbx1	FALSE
tonic	6.56667	2.08167	dbx1	TRUE
tonic	0.0133333	1.015	dbx1	FALSE
tonic	0.00333333	0.586667	dbx1	FALSE
tonic	0.496667	1.28167	dbx1	TRUE
tonic	1.43333	1.26333	dbx1	FALSE
tonic	2.74667	0	dbx1	FALSE
insp	0.253333	0.155	dbx1	FALSE
tonic	1.50333	0.0166667	dbx1	FALSE
tonic	0.01	1.23667	dbx1	FALSE
exp	12.9333	21.1933	dbx1	FALSE
exp	1.46333	16.02	dbx1	FALSE
insp	11.5433	17.21	dbx1	FALSE
tonic	0.106667	0.683333	dbx1	FALSE
insp	1.56667	0.995	dbx1	FALSE
exp	8.99667	5.97833	dbx1	FALSE
exp	6.23	13.0433	dbx1	FALSE
insp	9.03667	6.545	dbx1	FALSE
exp	8.07333	3.33667	dbx1	FALSE
exp	26.3167	11.5767	dbx1	FALSE
exp	7.24667	4.20833	dbx1	FALSE
insp	0.603333	0.0666667	dbx1	FALSE
exp	12.1933	8.76667	dbx1	FALSE
insp	0.246667	0.31	dbx1	FALSE
exp	1.75333	1.45	dbx1	FALSE
insp	7.24667	6.38833	dbx1	FALSE
insp	0.136667	0.121667	dbx1	FALSE
insp	0.0733333	0.101667	dbx1	FALSE
insp	0.236667	0.245	dbx1	FALSE
exp	83.6467	79.915	dbx1	TRUE
tonic	0.02	2.39	dbx1	FALSE
insp	0.03	0.0233333	dbx1	FALSE
insp	34.94	21.88	dbx1	TRUE
exp	19.6233	4.85833	dbx1	FALSE
exp	16.2833	7.57	dbx1	FALSE
insp	8.22	5.23833	dbx1	FALSE
insp	7.28	4.7	dbx1	FALSE
exp	1.59333	0.978333	dbx1	FALSE
exp	3.56333	2.55667	dbx1	FALSE
exp	2.42667	1.90667	dbx1	FALSE
tonic	0.75	0.035	dbx1	FALSE
insp	3.68	3.65167	dbx1	FALSE
insp	12.3233	9.64167	dbx1	FALSE
insp	0.333333	0.00166667	dbx1	FALSE
insp	7.91667	18.115	dbx1	FALSE
exp	19.0833	11.49	dbx1	FALSE
exp	9.36667	4.97833	dbx1	FALSE
insp	0.453333	3.20667	dbx1	FALSE
insp	2.1	4.595	dbx1	TRUE
insp	2.7	8.18667	dbx1	TRUE
insp	6.52667	10.4867	dbx1	TRUE
insp	1.66333	1.47	dbx1	FALSE
insp	14.7733	29.335	dbx1	FALSE
insp	32.0533	43.415	dbx1	FALSE
insp	0.823333	8.235	dbx1	FALSE
tonic	11.6267	0.0266667	dbx1	FALSE
exp	39.37	23.9017	dbx1	FALSE
exp	8.01667	3.57667	dbx1	FALSE
insp	1.84667	2.01667	dbx1	FALSE
exp	56.7667	22.76	dbx1	FALSE
insp	0.00666667	0.0733333	dbx1	FALSE
insp	28.4933	30.0783	dbx1	TRUE
insp	32.98	5.26	dbx1	TRUE
tonic	0.126667	2.64667	dbx1	FALSE
exp	4.33	1.30667	dbx1	FALSE
insp	71.22	80.34	dbx1	FALSE
insp	2.96667	1.30667	dbx1	FALSE
insp	0.07	0.958333	dbx1	FALSE
insp	5.04667	14.3167	dbx1	TRUE
insp	0.0133333	0.075	dbx1	FALSE
insp	0.123333	0.701667	dbx1	FALSE
insp	1.84667	2.21833	dbx1	TRUE
insp	2.66	2.04	dbx1	FALSE
insp	0.143333	0.136667	dbx1	FALSE
insp	13.1667	14.0817	dbx1	TRUE
insp	0.00333333	0.123333	dbx1	FALSE
tonic	0.01	0.796667	dbx1	FALSE
insp	0.543333	0.195	dbx1	FALSE
insp	38.9967	48.2017	dbx1	FALSE
tonic	0.05	3.485	dbx1	TRUE
insp	0.00333333	0.111667	dbx1	FALSE
insp	0.0166667	0.16	dbx1	FALSE
insp	0.00333333	0.0866667	dbx1	FALSE
insp	0.283333	0.235	dbx1	FALSE
exp	2.34	0.601667	dbx1	FALSE
insp	53.9067	32.205	dbx1	FALSE
tonic	0.08	0.215	dbx1	FALSE
tonic	2.92	0.0733333	dbx1	FALSE
insp	0.546667	0.0633333	dbx1	FALSE
insp	12.0933	9.46833	dbx1	FALSE
insp	3.62667	0.616667	dbx1	FALSE
insp	40.7967	63.6883	dbx1	FALSE
insp	5.09667	1.37	dbx1	FALSE
insp	0.29	2.57167	dbx1	FALSE
insp	0.853333	0.268333	dbx1	FALSE
insp	0.103333	0.015	dbx1	FALSE
insp	9.49333	0.136667	dbx1	FALSE
insp	0.22	0.0166667	dbx1	FALSE
insp	1.32333	0.121667	dbx1	FALSE
tonic	0.0166667	1.11667	dbx1	FALSE
tonic	8.49	0	dbx1	FALSE
insp	0.106667	0.993333	dbx1	FALSE
insp	2.76333	1.94667	dbx1	FALSE
tonic	0.306667	0.01	dbx1	FALSE
tonic	2.71	0.0366667	dbx1	FALSE
tonic	10.2867	10.9833	dbx1	FALSE
insp	0.49	0.0233333	dbx1	FALSE
tonic	7.25	0.138333	dbx1	FALSE
tonic	3.92333	3.78	dbx1	FALSE
insp	0.1	0.02	dbx1	FALSE
tonic	9.88333	5.62667	dbx1	FALSE
tonic	12.1733	14.08	dbx1	FALSE
insp	0.193333	0.0166667	dbx1	FALSE
insp	0.39	0.00166667	dbx1	FALSE
insp	0.49	0.00166667	dbx1	FALSE
tonic	0.76	0.158333	dbx1	FALSE
insp	0.113333	0.00666667	dbx1	FALSE
tonic	1.10667	2.40167	dbx1	FALSE
insp	0.0966667	0.245	dbx1	FALSE
insp	0.113333	0.0216667	dbx1	FALSE
tonic	2.19667	0.01	dbx1	FALSE
tonic	12.0033	4.84667	dbx1	TRUE
tonic	1.16	0.485	dbx1	FALSE
insp	0.226667	0.0683333	dbx1	TRUE
tonic	0.306667	0.208333	dbx1	FALSE
tonic	0.156667	0.263333	dbx1	FALSE
insp	0.136667	0.0666667	dbx1	FALSE
insp	0.253333	0.105	dbx1	FALSE
insp	0.126667	0.0616667	dbx1	FALSE
insp	0.146667	0.095	dbx1	FALSE
insp	0.0433333	0.03	dbx1	FALSE
insp	0.11	0.055	dbx1	FALSE
insp	0.0533333	0.045	dbx1	FALSE
insp	0.06	0.0483333	dbx1	FALSE
insp	0.393333	0.281667	dbx1	FALSE
tonic	0.0233333	0.341667	vgat	FALSE
tonic	0.03	0.29	vgat	FALSE
tonic	0.343333	8.85	vgat	FALSE
tonic	0.593333	8.065	vgat	FALSE
tonic	16.6067	0.616667	vgat	FALSE
tonic	0.0833333	0.0466667	vgat	FALSE
insp	0.103333	5.6	vgat	FALSE
tonic	1.88333	4.16167	vgat	FALSE
tonic	2.03333	0.136667	vgat	FALSE
insp	0.01	0.218333	vgat	FALSE
insp	0	0.153333	vgat	FALSE
insp	0.0233333	0.123333	vgat	FALSE
exp	2.11667	30.695	vgat	FALSE
tonic	0.00666667	2.72	vgat	FALSE
tonic	14.6367	0.1	vgat	FALSE
tonic	0.00666667	4.91	vgat	FALSE
tonic	0.24	5.75667	vgat	FALSE
insp	0.00666667	0.163333	vgat	FALSE
tonic	0.0333333	0.658333	vgat	FALSE
tonic	0	5.29	vgat	FALSE
tonic	0.00333333	0.346667	vgat	FALSE
insp	0	0.263333	vgat	FALSE
tonic	0.0333333	3.29833	vgat	FALSE
exp	1.44	0.0483333	vgat	FALSE
tonic	0.1	8.91	vgat	FALSE
tonic	0	5.35833	vgat	FALSE
tonic	0.00333333	1.01167	vgat	FALSE
insp	16.4367	0.0233333	vgat	FALSE
insp	0.0566667	0.00833333	vgat	FALSE
tonic	0.0833333	0.581667	vgat	FALSE
tonic	0.0166667	0.135	vgat	FALSE
tonic	0.14	5.71333	vgat	FALSE
tonic	0	2.05667	vgat	FALSE
insp	0.00666667	0.1	vgat	FALSE
tonic	0.343333	2.38833	vgat	FALSE
insp	0.0166667	0.0216667	vgat	FALSE
tonic	0.0233333	7.70667	vgat	FALSE
tonic	0.04	2.795	vgat	FALSE
tonic	4.54	9.44	vgat	FALSE
tonic	0.0366667	2.15667	vgat	FALSE
exp	3.92	0.03	vgat	TRUE
tonic	0.0366667	2.82333	vgat	FALSE
tonic	0.02	4.75333	vgat	FALSE
tonic	0.173333	0.328333	vgat	FALSE
exp	0.266667	2.785	vgat	FALSE
tonic	0	0.823333	vgat	FALSE
tonic	0.01	8.81667	vgat	FALSE
tonic	0.00666667	2.54	vgat	FALSE
tonic	0.04	7.83	vgat	FALSE
tonic	2.25333	5.22667	vgat	FALSE
tonic	0	15.2533	vgat	FALSE
tonic	12.71	0.00833333	vgat	FALSE
tonic	0.263333	9.79333	vgat	FALSE
tonic	0.0166667	0.911667	vgat	FALSE
tonic	0.00333333	11.0767	vgat	FALSE
insp	0.583333	0.01	vgat	FALSE
insp	0	0.00333333	vgat	FALSE
exp	2.3	4.44667	vgat	FALSE
tonic	0.326667	4.51667	vgat	FALSE
tonic	17.5467	0.128333	vgat	FALSE
tonic	0	0.615	vgat	FALSE
tonic	0.376667	1.35833	vgat	FALSE
tonic	0.03	3.58333	vgat	FALSE
tonic	0.06	0.301667	vgat	FALSE
exp	16.3633	8.41667	vgat	FALSE
tonic	0.15	1.02333	vgat	FALSE
tonic	0.00333333	3.30833	vgat	FALSE
tonic	1.69333	15.7033	vgat	FALSE
insp	14.1167	21.765	vgat	FALSE
exp	0.0566667	0.00333333	vgat	FALSE
tonic	0.0533333	14.4133	vgat	FALSE
tonic	4.64333	0.01	vgat	FALSE
tonic	0.0133333	0.516667	vgat	FALSE
insp	0.0333333	0.11	vgat	FALSE
tonic	0	0.0416667	vgat	FALSE
tonic	0.00333333	12.4117	vgat	FALSE
tonic	0.146667	33.7983	vgat	FALSE
tonic	0.02	15.1017	vgat	FALSE
tonic	0	2.585	vgat	FALSE
tonic	1.87667	11.235	vgat	FALSE
insp	11.16	0.0283333	vgat	FALSE
tonic	1.44333	0.01	vgat	FALSE
tonic	0	1.10333	vgat	FALSE
insp	9.51333	25.8567	vgat	FALSE
tonic	0.01	0.168333	vgat	FALSE
tonic	0	0.111667	vgat	FALSE
tonic	0.02	18.2683	vgat	FALSE
tonic	0.17	11.12	vgat	FALSE
insp	2.02333	0.00666667	vgat	FALSE
exp	7.93667	14.525	vgat	FALSE
exp	2.44333	0.00333333	vgat	FALSE
tonic	0.223333	1.01667	vgat	FALSE
tonic	1.71	2.78333	vgat	FALSE
tonic	0	1.89333	vgat	FALSE
insp	73.6067	12.6217	vgat	FALSE
insp	0	0.105	vgat	FALSE
insp	0	0.0783333	vgat	FALSE
tonic	0	9.30167	vgat	FALSE
tonic	0.0233333	10.5367	vgat	FALSE
tonic	1.28667	6.12667	vgat	FALSE
tonic	0.226667	3.315	vgat	FALSE
exp	8.93667	0.00666667	vgat	FALSE
exp	4.66333	9.17833	vgat	FALSE
tonic	0	6.77833	vgat	FALSE
tonic	0.0233333	18.685	vgat	FALSE
tonic	7.88	0.52	vgat	FALSE
tonic	6.36667	0.118333	vgat	FALSE
tonic	0.0133333	0.00833333	vgat	FALSE
tonic	0.0233333	0.318333	vgat	FALSE
tonic	0	2.355	vgat	FALSE
tonic	0.0266667	15.455	vgat	FALSE
tonic	0.176667	5.595	vgat	FALSE
tonic	0	4.41667	vgat	FALSE
insp	26.0467	1.05833	vgat	FALSE
tonic	0.246667	1.74833	vgat	FALSE
tonic	0.01	0.175	vgat	FALSE
tonic	0.05	1.28833	vgat	FALSE
insp	2.68333	0.015	vgat	FALSE
tonic	0.01	0.245	vgat	FALSE
tonic	1.10667	3.20667	vgat	FALSE
tonic	0.0333333	0.388333	vgat	FALSE
tonic	0	16.12	vgat	FALSE
tonic	0.01	7.795	vgat	FALSE
insp	0.00333333	0.005	vgat	FALSE
insp	5.19667	4.175	vgat	FALSE
tonic	0.33	10.37	vgat	FALSE
tonic	0	1.04667	vgat	FALSE
insp	0	0.13	vgat	FALSE
tonic	0.14	4.33667	vgat	FALSE
exp	5.15	0.91	vgat	FALSE
tonic	9.40667	12.7617	vgat	FALSE
tonic	0.0133333	1.88333	vgat	FALSE
tonic	0.386667	3.685	vgat	FALSE
tonic	0.2	1.36833	vgat	FALSE
exp	0.496667	0.33	vgat	FALSE
tonic	10.0533	3.63667	vgat	FALSE
tonic	0.06	14.8767	vgat	FALSE
tonic	0	1.31167	vgat	FALSE
tonic	5.07	7.68667	vgat	FALSE
tonic	0.0166667	3.08833	vgat	FALSE
tonic	0.0866667	3.86167	vgat	FALSE
tonic	0.02	2.15	vgat	FALSE
tonic	16.5567	0.02	vgat	FALSE
tonic	0	1.06667	vgat	FALSE
insp	0.26	0.0183333	vgat	FALSE
insp	0.706667	8.49333	vgat	FALSE
tonic	0.103333	5.44667	vgat	FALSE
exp	7.69667	0.186667	vgat	FALSE
tonic	4.79	5.23333	vgat	FALSE
tonic	0.253333	4.74333	vgat	FALSE
exp	2.83667	29.4817	vgat	FALSE
tonic	20.9633	16.4683	vgat	FALSE
tonic	1.52333	3.26667	vgat	FALSE
tonic	10.7767	0.0333333	vgat	FALSE
tonic	0.33	4.60833	vgat	FALSE
tonic	0	0.371667	vgat	FALSE
tonic	0.176667	15.475	vgat	FALSE
tonic	0	2.93333	vgat	FALSE
exp	6.30667	10.42	vgat	FALSE
exp	22.5833	3.25333	vgat	FALSE
tonic	0	1.095	vgat	FALSE
tonic	1.79	15.6333	vgat	FALSE
tonic	0.0266667	4.41	vgat	FALSE
exp	15.4433	10.2083	vgat	FALSE
insp	19.3433	23.6033	vgat	FALSE
insp	14.9333	10.895	vgat	FALSE
tonic	9.99667	7.40833	vgat	FALSE
insp	23.8267	3.97	vgat	FALSE
insp	2.11333	2.83667	vgat	FALSE
tonic	0	7.46167	vgat	FALSE
exp	29.3833	7.41833	vgat	FALSE
tonic	0	13.6617	vgat	FALSE
tonic	0.0433333	5.465	vgat	FALSE
tonic	0	2.835	vgat	FALSE
tonic	0.453333	0	vgat	FALSE
insp	14.6633	18.3967	vgat	TRUE
tonic	0.01	1.64167	vgat	FALSE
insp	0.183333	0.116667	vgat	FALSE
insp	0.203333	0.156667	vgat	FALSE
insp	15.07	26.63	vgat	FALSE
insp	26.9633	10.3683	vgat	FALSE
insp	0.133333	10.4317	vgat	FALSE
tonic	6.11	2.67	vgat	FALSE
insp	5.75	35.115	vgat	FALSE
insp	21.78	17.885	vgat	FALSE
tonic	0	6.77	vgat	FALSE
insp	5.22333	6.425	vgat	FALSE
insp	0.08	0.268333	vgat	FALSE
tonic	0.0166667	0.0166667	vgat	FALSE
insp	0.33	1.45	vgat	FALSE
exp	59.1033	38.23	vgat	FALSE
insp	0.00333333	34.9283	vgat	FALSE
insp	11.18	6.76333	vgat	FALSE
insp	20.06	21.3117	vgat	FALSE
tonic	0	6.32333	vgat	FALSE
exp	58.0033	39.0133	vgat	TRUE
tonic	0.00333333	1.00333	vgat	FALSE
exp	50.7033	33.91	vgat	FALSE
exp	20.92	56.0433	vgat	FALSE
insp	0.02	0.181667	vgat	FALSE
exp	0.01	0.495	vgat	FALSE
insp	0.456667	0.0233333	vgat	FALSE
exp	25.55	33.7317	vgat	FALSE
exp	1.36	17.3933	vgat	FALSE
exp	1.32333	8.91	vgat	FALSE
exp	3.27	5.80667	vgat	FALSE
insp	7.36333	9.08	vgat	FALSE
exp	13.3133	6.255	vgat	FALSE
insp	2.31	5.26667	vgat	TRUE
exp	20.0667	4.76667	vgat	FALSE
tonic	0.0666667	0.383333	vgat	FALSE
tonic	11.8833	35.5617	vgat	FALSE
exp	0.41	5.86	vgat	FALSE
exp	1.48	4.63167	vgat	FALSE
exp	0.406667	3.13833	vgat	FALSE
insp	9.32333	1.17667	vgat	FALSE
exp	22.1967	11.2767	vgat	FALSE
exp	2.61	5.46833	vgat	FALSE
exp	27.67	13.6183	vgat	FALSE
exp	13.11	0.0416667	vgat	FALSE
insp	1.06667	29.3717	vgat	FALSE
tonic	14.8833	9.44667	vgat	FALSE
insp	0.03	0.233333	vgat	FALSE
exp	1.24	1.82833	vgat	FALSE
tonic	0	0.603333	vgat	FALSE
tonic	1.41333	1.205	vgat	FALSE
insp	0	0.126667	vgat	FALSE
insp	0.15	6.665	vgat	FALSE
insp	0.72	0.0133333	vgat	FALSE
exp	42.9433	0.78	vgat	FALSE
exp	15.0233	3.04167	vgat	FALSE
tonic	0.0266667	5.10833	vgat	FALSE
tonic	0.0533333	4.21833	vgat	FALSE
tonic	5.12333	5.13667	vgat	TRUE
insp	0.0133333	0.0116667	vgat	FALSE
tonic	0.446667	3.91167	vgat	TRUE
tonic	0	0.0516667	vgat	FALSE
insp	0.166667	0.0316667	vgat	FALSE
insp	0.00333333	0.09	vgat	FALSE
insp	0	0.06	vgat	FALSE
insp	0.85	1.37	vgat	FALSE
exp	0.67	0.0666667	vgat	FALSE
insp	0.0866667	0.113333	vgat	FALSE
insp	5.98333	9.81833	vgat	FALSE
insp	2.27667	3.59667	vgat	TRUE
exp	4.07667	0.0116667	vgat	FALSE
insp	0.176667	0.0233333	vgat	FALSE
insp	0.03	0.0166667	vgat	FALSE
tonic	0.496667	0.0366667	vgat	FALSE
tonic	0.0133333	0.661667	vgat	FALSE
tonic	0.02	0.708333	vgat	FALSE
tonic	0.08	2.08667	vgat	TRUE
tonic	2.45333	3.005	vgat	FALSE
tonic	0.0633333	3.815	vgat	FALSE
exp	7.28	7.19833	vgat	FALSE
tonic	0.0233333	8.955	vgat	FALSE
insp	0.686667	0.123333	vgat	FALSE
insp	0.0666667	0.095	vgat	FALSE
tonic	0.0366667	0.3	vgat	FALSE
insp	0.336667	0.0383333	vgat	FALSE
insp	0.25	0.103333	vgat	FALSE
tonic	0.226667	0.346667	vgat	FALSE
tonic	0.493333	0	vgat	TRUE
tonic	0	0.496667	vgat	TRUE
tonic	3.75333	8.45	vgat	TRUE
tonic	0.0366667	2.34333	vgat	FALSE
insp	0	0.02	vgat	TRUE
insp	0.02	0.285	vgat	FALSE
insp	0.00333333	0.143333	vgat	FALSE
exp	0.09	0	vgat	TRUE
tonic	0.0166667	1.13667	vgat	FALSE
tonic	0.24	0.2	vgat	TRUE
tonic	13.1433	0.0266667	vgat	TRUE
tonic	0.223333	0.4	vgat	FALSE
insp	0	0.0383333	vgat	FALSE
tonic	2.46333	0.055	vgat	FALSE
insp	0.116667	0.0966667	vgat	FALSE
insp	0.00666667	0.11	vgat	FALSE
exp	0.283333	0.798333	vgat	FALSE
tonic	0.08	0.366667	vgat	FALSE
insp	0.0966667	0.065	vgat	FALSE
insp	0.00333333	0.04	vgat	FALSE
insp	0.03	0.0683333	vgat	FALSE
insp	0.21	0.0516667	vgat	FALSE
insp	0.0466667	0.025	vgat	FALSE
insp	0.246667	0.14	vgat	FALSE
insp	1.95	1.285	vgat	FALSE
tonic	15.3867	27.1517	vgat	FALSE
tonic	2.21667	3.935	vgat	FALSE
insp	6.25333	7.33833	vgat	FALSE
tonic	2.25	5.41667	vgat	FALSE
tonic	11.4467	2.06167	vgat	FALSE
tonic	8.73	10.6467	vgat	FALSE
tonic	9.16	5.15667	vgat	FALSE
tonic	4.04333	5.10167	vgat	FALSE
tonic	1.9	2.71833	vgat	FALSE
insp	1.50333	3.53667	vgat	FALSE
exp	5.73	5.65667	vgat	FALSE
tonic	0.53	2.51167	vgat	FALSE
tonic	1.19333	1.38167	vgat	FALSE
tonic	6.29667	3.25333	vgat	FALSE
tonic	5.53	3.72667	vgat	FALSE
tonic	4.57333	6.41167	vgat	FALSE
tonic	6.97333	8.19	vgat	FALSE
tonic	0.25	25.7383	vgat	FALSE
tonic	0.146667	5.575	vgat	FALSE
tonic	5.60333	7.17	vgat	FALSE
tonic	1.22667	0.0416667	vgat	FALSE
insp	3.78667	7.45	vgat	FALSE
insp	9.36333	0.13	vgat	FALSE
tonic	0.03	2.22167	vgat	FALSE
tonic	14.66	8.35	vgat	FALSE
exp	3.11667	2.775	vgat	FALSE
insp	14.8367	8.46833	vgat	FALSE
tonic	2.53333	5.14667	vgat	FALSE
insp	14.1133	0.171667	vgat	FALSE
tonic	0.603333	3.87333	vgat	FALSE
tonic	0.93	2.405	vgat	FALSE
exp	2.92667	8.465	vgat	FALSE
tonic	21.0567	23.52	vgat	FALSE
exp	20.9267	18.7783	vgat	FALSE
tonic	0.626667	1.25	vgat	FALSE
tonic	1.84	0.015	vgat	FALSE
exp	1.80333	7.41167	vgat	FALSE
tonic	10.42	0.0383333	vgat	FALSE
tonic	0.3	0.245	vgat	FALSE
insp	12.5	2.85167	vgat	FALSE
tonic	16.5533	14.1517	vgat	FALSE
tonic	0.573333	3.89333	vgat	FALSE
tonic	16.53	17.1883	vgat	FALSE
tonic	0.703333	1.58333	vgat	FALSE
tonic	17.9333	5.395	vgat	FALSE
insp	15.67	0.0116667	vgat	TRUE
exp	10.4933	28.0933	vgat	FALSE
tonic	7.71333	3.91833	vgat	FALSE
tonic	1.79333	1.43333	vgat	FALSE
exp	6.96	0.831667	vgat	FALSE
tonic	0.0966667	8.97833	vgat	FALSE
tonic	12.6867	14.9	vgat	FALSE
tonic	0.0766667	5.38833	vgat	FALSE
tonic	0.04	5.53	vgat	FALSE
insp	6.6	12.365	vgat	FALSE
tonic	4.59	3.22833	vgat	FALSE
insp	0.203333	0	vgat	FALSE
insp	0.316667	0	vgat	FALSE
exp	5.97667	0.005	vgat	FALSE
tonic	10.9567	9.08667	vgat	FALSE
exp	5.76	4.68	vgat	FALSE
insp	0.816667	0.515	vgat	FALSE
insp	0.00666667	0	vgat	FALSE
insp	22.82	6.87833	vgat	FALSE
tonic	0.2	4.57667	vgat	FALSE
tonic	0.0666667	6.04667	vgat	FALSE
tonic	0.31	3.95333	vgat	FALSE
tonic	8.15	6.52833	vgat	FALSE
tonic	5.64	3.15	vgat	FALSE
insp	10.9233	0.0166667	vgat	FALSE
exp	14.16	0.005	vgat	FALSE
exp	28.9933	24.065	vgat	FALSE
tonic	0.0966667	6.55833	vgat	FALSE
tonic	0.0466667	2.67833	vgat	FALSE
tonic	7.71667	4.23167	vgat	FALSE
insp	20.6033	0.0883333	vgat	FALSE
insp	24.99	22.405	vgat	FALSE
insp	21.9667	19.5033	vgat	FALSE
insp	9.25667	1.00167	vgat	FALSE
insp	11.53	1.94	vgat	FALSE
insp	22.1867	2.875	vgat	FALSE
tonic	0.726667	1.54167	vgat	FALSE
tonic	32.56	25.3817	vgat	FALSE
insp	0.536667	0.00166667	vgat	FALSE
insp	13.0233	10.3	vgat	FALSE
insp	8.77	4.02667	vgat	FALSE
tonic	14.7	23.9567	vgat	FALSE
tonic	2.98667	0.0216667	vgat	FALSE
insp	11.3667	0.00333333	vgat	FALSE
tonic	7.4	5.02667	vgat	FALSE
insp	7.97667	2.74833	vgat	FALSE
insp	6.53	0.206667	vgat	FALSE
tonic	0.0233333	4.70333	vgat	FALSE
insp	0.0166667	0.00666667	vgat	FALSE
exp	13.2933	0.0116667	vgat	FALSE
insp	14.43	14.735	vgat	FALSE
insp	0.37	0.0333333	vgat	FALSE
insp	6.98	6.02	vgat	FALSE
insp	19.5967	0.238333	vgat	FALSE
exp	15.2167	0.00333333	vgat	FALSE
insp	0.7	0.095	vgat	FALSE
insp	7.18667	0.135	vgat	FALSE
insp	0.663333	0.095	vgat	FALSE
tonic	0.233333	3.045	vgat	FALSE
tonic	0.94	0.995	vgat	FALSE
insp	79.3833	95.2883	vgat	FALSE
exp	11.9433	6.93667	vgat	FALSE
tonic	3.98333	3.11333	vgat	FALSE
tonic	3.77333	0.233333	vgat	FALSE
exp	19.35	0.136667	vgat	FALSE
exp	13.2333	11.76	vgat	FALSE
insp	17.1733	8.91833	vgat	FALSE
tonic	4.12	0.015	vgat	FALSE
tonic	0.636667	0.255	vgat	FALSE
tonic	25.4333	21.5283	vgat	FALSE
tonic	13.1233	10.775	vgat	FALSE
insp	11.4467	3.73	vgat	TRUE
exp	2.53667	0.776667	vgat	FALSE
insp	20.3167	20.865	vgat	FALSE
insp	4.22333	0	vgat	TRUE
insp	28.94	21.1233	vgat	TRUE
tonic	0.316667	0.581667	vgat	FALSE
exp	4.18333	0.0166667	vgat	FALSE
tonic	4.07	0.0433333	vgat	FALSE
insp	0.303333	0.181667	vgat	FALSE
insp	10.3567	7.01	vgat	FALSE
tonic	20.8433	6.05333	vgat	FALSE
exp	8.98667	21.9717	vgat	FALSE
tonic	3.28	4.26	vgat	FALSE
exp	1.83333	0	vgat	FALSE
tonic	10.3733	14.6567	vgat	FALSE
tonic	13.9167	11.2967	vgat	FALSE
exp	3.22333	4.25333	vgat	FALSE
tonic	0.08	1.55667	vgat	FALSE
exp	2.61667	0.74	vgat	TRUE
tonic	4.66	6.97167	vgat	FALSE
tonic	11.7867	11.8783	vgat	FALSE
exp	1.32333	0	vgat	FALSE
tonic	9.56667	0.44	vgat	FALSE
tonic	18.35	6.79833	vgat	FALSE
tonic	9.29333	4.35167	vgat	FALSE
tonic	11.7267	0.225	vgat	FALSE
insp	2.68333	0.126667	vgat	FALSE
tonic	0.476667	0.00333333	vgat	FALSE
tonic	43.7067	28.15	vgat	FALSE
tonic	0.266667	1.47	vgat	FALSE
tonic	0.303333	4.29667	vgat	FALSE
tonic	4.40333	3.92333	vgat	FALSE
insp	7.44667	7.15167	vgat	FALSE
tonic	1.77667	1.47667	vgat	FALSE
tonic	5.54667	6.93	vgat	FALSE
exp	31.1567	7.53833	vgat	TRUE
tonic	34.6	14.505	vgat	FALSE
insp	18.6233	16.525	vgat	FALSE
exp	5.99333	2.16333	vgat	FALSE
tonic	9.29	5.04667	vgat	FALSE
tonic	16.6067	11.5017	vgat	FALSE
tonic	0.35	1.88333	vgat	FALSE
insp	10.3833	11.4033	vgat	FALSE
tonic	0.963333	0.01	vgat	FALSE
tonic	1.50333	2.42833	vgat	FALSE
tonic	3.38	0.885	vgat	FALSE
exp	14.2967	5.87167	vgat	FALSE
tonic	30.3467	13.785	vgat	FALSE
tonic	2.53	5.59833	vgat	FALSE
tonic	9.24	19.76	vgat	FALSE
tonic	1.10333	2.34833	vgat	FALSE
tonic	17.85	12.85	vgat	FALSE
insp	0.04	0.251667	vgat	FALSE
tonic	0.553333	0.108333	vgat	FALSE
tonic	19.3467	19.0733	vgat	FALSE
tonic	10.51	6.53667	vgat	FALSE
tonic	4.69333	0.338333	vgat	FALSE
insp	7.65	2.95333	vgat	FALSE
tonic	0.973333	12.46	vgat	FALSE
exp	6.79333	6.03667	vgat	FALSE
tonic	12.5567	7.45333	vgat	FALSE
tonic	3.41	1.42167	vgat	FALSE
insp	3.80333	1.78667	vgat	FALSE
tonic	6.16667	3.14833	vgat	FALSE
tonic	10.4733	5.70167	vgat	FALSE
exp	14.6267	8.66333	vgat	FALSE
insp	4.28667	0.0166667	vgat	FALSE
tonic	12.0933	7.045	vgat	FALSE
tonic	2.27	3.11	vgat	FALSE
insp	0.263333	0.243333	vgat	FALSE
insp	4.42667	7.95	vgat	FALSE
tonic	0.333333	0	vgat	FALSE
tonic	10.32	13.7617	vgat	FALSE
tonic	2.05667	0.29	vgat	FALSE
tonic	1.03333	0.0166667	vgat	FALSE
exp	2.89	0.736667	vgat	FALSE
exp	18.4133	6.42833	vgat	TRUE
tonic	11.7433	11.8967	vgat	FALSE
tonic	1.54333	4.125	vgat	FALSE
tonic	5.79	5.22333	vgat	FALSE
tonic	3.71	1.93833	vgat	FALSE
exp	8.79	5.29333	vgat	FALSE
exp	26.9233	6.05667	vgat	FALSE
tonic	10.9267	7.10333	vgat	FALSE
exp	20.3067	1.635	vgat	FALSE
insp	0.0866667	0.0116667	vgat	FALSE
tonic	0.12	0.341667	vgat	FALSE
insp	0.313333	0.138333	vgat	FALSE
tonic	5.98	6.285	vgat	FALSE
tonic	0.243333	0.545	vgat	FALSE
tonic	0.426667	0.913333	vgat	FALSE
tonic	10.6933	8.38833	vgat	FALSE
insp	17.26	13.8217	vgat	FALSE
tonic	6.60667	0.608333	vgat	FALSE
tonic	8.48333	4.16333	vgat	FALSE
insp	3.60667	2.02	vgat	FALSE
insp	0.133333	0.0666667	vgat	FALSE
tonic	0.556667	0.508333	vgat	FALSE
insp	1.61333	5.26333	vgat	FALSE
exp	5.9	1.70167	vgat	FALSE
tonic	0.51	0.168333	vgat	FALSE
insp	5.37333	0	vgat	FALSE
tonic	20.0467	4.125	vgat	FALSE
tonic	4.04333	5.43667	vgat	FALSE
tonic	0.813333	0.356667	vgat	FALSE
insp	7.24333	6.03333	vgat	FALSE
tonic	1.58	7.56667	vgat	FALSE
insp	4.71	6.165	vgat	FALSE
exp	2.99	1.245	vgat	FALSE
tonic	11.52	25.08	vgat	FALSE
tonic	9.03	7.58667	vgat	FALSE
tonic	8.93667	8.92167	vgat	FALSE
insp	0.273333	0.188333	vgat	FALSE
tonic	9.17333	5.23	vgat	FALSE
tonic	3.66667	1.50833	vgat	FALSE
exp	31.26	2.305	vgat	FALSE
tonic	45.32	34.7767	vgat	FALSE
exp	5.88	0.03	vgat	FALSE
tonic	7.46	0.303333	vgat	FALSE
tonic	0.966667	1.98667	vgat	FALSE
tonic	3.14333	2.57833	vgat	FALSE
tonic	15.0767	10.895	vgat	FALSE
tonic	14.1833	9.38333	vgat	FALSE
tonic	1.52	1.22167	vgat	FALSE
tonic	1.23333	8.39	vgat	FALSE
tonic	8.76667	6.12167	vgat	FALSE
exp	7.37667	1.17333	vgat	FALSE
exp	4.46667	0	vgat	FALSE
insp	0.62	0.00166667	vgat	FALSE
tonic	0.46	0.186667	vgat	FALSE
insp	0.483333	0.035	vgat	FALSE
tonic	7.92333	7.18167	vgat	FALSE
tonic	0	1.25333	vgat	FALSE
tonic	0.0466667	0.768333	vgat	FALSE
tonic	2.11	0	vgat	FALSE
insp	0.72	0.405	vgat	FALSE
insp	3.00667	2.36833	vgat	FALSE
tonic	7.21	0	vgat	FALSE
tonic	25.8233	1.74167	vgat	FALSE
insp	0.866667	0.00333333	vgat	FALSE
insp	1.04	0.00333333	vgat	FALSE
insp	0.236667	0.0383333	vgat	FALSE
tonic	17.9833	6.775	vgat	FALSE
exp	5.56333	3.69	vgat	FALSE
tonic	4.53	1.34667	vgat	FALSE
insp	1.82333	1.20333	vgat	FALSE
tonic	0.64	0.386667	vgat	FALSE
tonic	8.41667	7.66167	vgat	FALSE
insp	0.396667	0.0716667	vgat	FALSE
tonic	0.54	0.395	vgat	FALSE
tonic	0.36	0.23	vgat	FALSE
tonic	15.92	11.4167	vgat	FALSE
tonic	16.43	16.095	vgat	FALSE
tonic	11.4167	3.905	vgat	FALSE
tonic	0.71	11.3133	vgat	FALSE
tonic	0.84	1.12	vgat	FALSE
insp	0.453333	0.141667	vgat	FALSE
insp	0.373333	0.146667	vgat	FALSE
exp	7.70333	2.97833	vgat	FALSE
insp	21.6533	22.4567	vgat	FALSE
exp	21.96	0.00166667	vgat	FALSE
tonic	2.5	2.61	vgat	FALSE
insp	1.74333	0.666667	vgat	FALSE
insp	0.476667	0.148333	vgat	FALSE
tonic	0.03	13.4983	vgat	FALSE
tonic	15.7133	9.22167	vgat	FALSE
exp	18.64	12.8817	vgat	TRUE
exp	22.8433	18.6117	vgat	FALSE
tonic	0.803333	1.48	vgat	FALSE
insp	0.3	0.0966667	vgat	FALSE
tonic	1.56	0	vgat	FALSE
tonic	1.06	1.92167	vgat	FALSE
insp	1.97	0.055	vgat	FALSE
tonic	1.19	0.593333	vgat	FALSE
tonic	1.02	0	vgat	FALSE
insp	9.22667	6.59667	vgat	FALSE
tonic	22.4433	18.605	vgat	FALSE
insp	7.56667	5.26833	vgat	FALSE
tonic	3.53333	0	vgat	FALSE
exp	5.43	0.143333	vgat	FALSE
tonic	0.4	2.79667	vgat	FALSE
tonic	0.456667	0.315	vgat	FALSE
insp	1.32667	0.551667	vgat	FALSE
exp	2.25667	11.7567	vgat	FALSE
tonic	22.48	9.61667	vgat	FALSE
tonic	0.636667	0.075	vgat	FALSE
tonic	0.00333333	6.55667	vgat	FALSE
exp	24	20.0183	vgat	FALSE
tonic	0.953333	1.13167	vgat	FALSE
tonic	6.34667	2.775	vgat	FALSE
tonic	10.3933	4.87333	vgat	FALSE
tonic	27.0767	20.9417	vgat	FALSE
exp	2.37667	0.286667	vgat	FALSE
tonic	9.55	15.8817	vgat	FALSE
insp	0.35	0.0833333	vgat	FALSE
exp	0.926667	0.0533333	vgat	FALSE
tonic	4.81	0.0716667	vgat	FALSE
exp	7.11333	3.01333	vgat	FALSE
tonic	3.05	3.60167	vgat	FALSE
exp	10.7867	9.55333	vgat	FALSE
tonic	0	17.61	vgat	FALSE
insp	1.53	3.345	vgat	FALSE
insp	9.95	7.02667	vgat	FALSE
insp	0.776667	0.795	vgat	FALSE
exp	16.8367	12.3167	vgat	FALSE
tonic	1.03667	0.596667	vgat	FALSE
insp	14.5267	6.475	vgat	FALSE
insp	0.196667	0.0983333	vgat	FALSE
exp	18.0167	3.67167	vgat	FALSE
exp	20.4033	7.91833	vgat	FALSE
exp	7.9	3.455	vgat	FALSE
insp	10.1133	12.3367	vgat	FALSE
tonic	1.21333	5.55	vgat	FALSE
insp	5.88333	7.33333	vgat	FALSE
insp	17.87	9.46	vgat	FALSE
tonic	36.3467	19.255	vgat	TRUE
insp	13.11	14.935	vgat	FALSE
insp	2.70333	2.38	vgat	FALSE
insp	4.50333	3.26667	vgat	FALSE
tonic	2.1	2.75	vgat	FALSE
insp	0.0566667	0.123333	vgat	FALSE
insp	3.68667	2.62667	vgat	FALSE
tonic	1.85333	1.72333	vgat	FALSE
insp	5.32667	10.3033	vgat	FALSE
insp	3.38667	0.035	vgat	FALSE
insp	67.3267	49.61	vgat	FALSE
insp	0.75	0.833333	vgat	FALSE
insp	0.04	6.6	vgat	FALSE
insp	1.21	0.498333	vgat	FALSE
insp	0.4	0.005	vgat	FALSE
insp	24.1	8.62667	vgat	FALSE
exp	6.58333	8.95167	vgat	FALSE
insp	98.5133	74.4867	vgat	FALSE
exp	8.33333	8.57	vgat	FALSE
exp	47.06	24.68	vgat	FALSE
exp	1.54333	0.00166667	vgat	FALSE
insp	0.37	0.12	vgat	FALSE
insp	22.2667	24.4333	vgat	FALSE
insp	4.92333	0.295	vgat	FALSE
insp	0.323333	0.258333	vgat	FALSE
insp	39.0667	25.635	vgat	FALSE
insp	29.89	35.1367	vgat	FALSE
exp	11.1367	0	vgat	FALSE
insp	0.376667	0.00333333	vgat	FALSE
insp	0.34	0.005	vgat	FALSE
exp	5.74667	8.25333	vgat	FALSE
tonic	13.0267	11.8617	vgat	TRUE
tonic	22.42	14.435	vgat	FALSE
insp	20.7567	7.81167	vgat	FALSE
tonic	14.8733	0.025	vgat	FALSE
insp	1.71	1.90833	vgat	FALSE
tonic	3.86	4.30833	vgat	FALSE
exp	3.97	7.89167	vgat	FALSE
tonic	8.78	1.18333	vgat	FALSE
insp	0.306667	0.153333	vgat	FALSE
tonic	8.23	7.89833	vgat	FALSE
tonic	1.84667	1.80833	vgat	FALSE
tonic	5.09333	5.07333	vgat	FALSE
tonic	2.29	1.675	vgat	FALSE
tonic	1.40667	1.99	vgat	FALSE
tonic	2.36	0.005	vgat	FALSE
exp	11.5167	9.27667	vgat	TRUE
insp	14.7067	0.00166667	vgat	TRUE
exp	3.64667	0.00833333	vgat	FALSE
tonic	9.73	0.0233333	vgat	FALSE
tonic	6.72333	4.45	vgat	TRUE
tonic	1.83	1.105	vgat	FALSE
tonic	1.12333	2.70167	vgat	FALSE
tonic	12.71	0.00333333	vgat	TRUE
insp	19.2133	13.6933	vgat	TRUE
exp	7.72333	5.63667	vgat	FALSE
exp	15.7333	11.285	vgat	FALSE
tonic	5.81667	3.13833	vgat	FALSE
exp	14.2333	5.89333	vgat	FALSE
tonic	3.19333	3.01333	vgat	FALSE
insp	1.43333	0.623333	vgat	FALSE
insp	0.176667	0.0516667	vgat	FALSE
exp	12.0767	7.8	vgat	FALSE
tonic	0.13	0.065	vgat	FALSE
insp	0	0	vgat	FALSE
tonic	0	0.00166667	vgat	FALSE
insp	0	0	vgat	FALSE
tonic	1.72667	0.00166667	vgat	FALSE
tonic	0	0	vgat	FALSE
insp	0	0	vgat	FALSE
tonic	13.1133	0.0216667	vgat	TRUE
tonic	0.0233333	0.0533333	vgat	FALSE
tonic	0	3.76667	vgat	FALSE
tonic	0.16	0.0116667	vgat	FALSE
insp	0	0	vgat	FALSE
tonic	0	0.00666667	vgat	FALSE
tonic	0.00666667	10.6267	vgat	FALSE
tonic	35.5433	1.885	vgat	FALSE
insp	20.39	12.245	vgat	FALSE
tonic	1.09	0.816667	vgat	FALSE
tonic	0	0	vgat	FALSE
insp	0.00333333	0.0433333	vgat	FALSE
tonic	0.00333333	0.218333	vgat	FALSE
tonic	0.206667	2.03	vgat	FALSE
insp	4.01333	0.155	vgat	FALSE
tonic	0.0433333	0	vgat	FALSE
tonic	0.0566667	0.0533333	vgat	FALSE
tonic	0.0266667	4.285	vgat	FALSE
tonic	0	0.0566667	vgat	FALSE
exp	0	0	vgat	FALSE
tonic	0.49	0.005	vgat	FALSE
insp	0.24	0.00166667	vgat	FALSE
insp	0.01	0.00666667	vgat	FALSE
tonic	0.146667	0.123333	vgat	FALSE
tonic	0.14	0.0683333	vgat	FALSE
tonic	1.42667	3.395	vgat	FALSE
tonic	0.123333	0.0816667	vgat	FALSE
tonic	0.0466667	0.06	vgat	FALSE
insp	6.63	22.3433	vgat	FALSE
tonic	0.0166667	0.045	vgat	FALSE
insp	0.02	0.00333333	vgat	FALSE
insp	8.23	0.0166667	vgat	FALSE
insp	1.52333	2.46667	vgat	FALSE
tonic	4.29333	0.661667	vgat	FALSE
tonic	0.78	0.275	vgat	FALSE
insp	0.233333	0.0866667	vgat	FALSE
insp	0	0	vgat	FALSE
insp	0.02	0	vgat	FALSE
tonic	1.73333	0	vgat	FALSE
tonic	0.03	0.0133333	vgat	FALSE
insp	0	0.00166667	vgat	FALSE
tonic	0.476667	0.00666667	vgat	FALSE
tonic	1.04667	11.2583	vgat	TRUE
insp	0	0.0316667	vgat	FALSE
tonic	0	0.00166667	vgat	FALSE
exp	4.43	0.015	vgat	FALSE
tonic	0	0	vgat	FALSE
tonic	0.00333333	3.63167	vgat	FALSE
tonic	0	0	vgat	FALSE
insp	11.61	3.12667	vgat	FALSE
insp	0	0	vgat	FALSE
tonic	1.72333	0.688333	vgat	FALSE
tonic	8.45667	23.22	vgat	FALSE
tonic	0.7	2.155	vgat	FALSE
tonic	0	0.00833333	vgat	FALSE
tonic	0	0.0516667	vgat	FALSE
insp	0	0	vgat	FALSE
tonic	0.276667	0.06	vgat	FALSE
tonic	0.0166667	0.005	vgat	FALSE
tonic	0.06	0.0766667	vgat	FALSE
insp	0	0	vgat	FALSE
insp	0	0.25	vgat	FALSE
insp	0	0	vgat	FALSE
tonic	0.176667	1.66833	vgat	FALSE
tonic	0.0133333	0.02	vgat	FALSE
tonic	2.92667	0.00166667	vgat	FALSE
insp	0	0	vgat	FALSE
exp	12.58	8.11833	vgat	FALSE
insp	0.106667	0.00833333	vgat	FALSE
insp	0.00333333	0.136667	vgat	FALSE
tonic	1.97	4.055	vgat	FALSE
insp	0	0.08	vgat	FALSE
tonic	0.0133333	0.0216667	vgat	FALSE
insp	0.0266667	0.01	vgat	FALSE
insp	4.02333	0.00666667	vgat	FALSE
insp	0.776667	2.22833	vgat	FALSE
tonic	1.82333	1.65833	vgat	TRUE
tonic	6.63333	6.38833	vgat	FALSE
insp	0	0.0166667	vgat	FALSE
tonic	0.116667	11.1183	vgat	FALSE
exp	0.143333	0.133333	vgat	FALSE
insp	0.0233333	0.0516667	vgat	FALSE
tonic	0.736667	0.488333	vgat	FALSE
tonic	0.236667	0.005	vgat	FALSE
insp	0.0366667	0.005	vgat	FALSE
tonic	0.0366667	0.00833333	vgat	FALSE
tonic	0.163333	0.725	vgat	FALSE
tonic	21.7133	19.635	vgat	FALSE
tonic	0.00333333	0.155	vgat	FALSE
tonic	0.726667	0.393333	vgat	FALSE
tonic	5.05	0.025	vgat	FALSE
insp	0.0466667	0.0183333	vgat	FALSE
tonic	1.44667	2.76	vgat	FALSE
tonic	0	0	vgat	FALSE
tonic	0	0	vgat	FALSE
tonic	0.616667	2.07	vgat	FALSE
insp	7.53	11.8767	vgat	FALSE
insp	1.16333	0.005	vgat	FALSE
tonic	10.58	10.6667	vgat	FALSE
tonic	0	0	vgat	FALSE
tonic	0.796667	1.18333	vgat	FALSE
tonic	0.0466667	0.0383333	vgat	FALSE
tonic	0	0	vgat	FALSE
insp	0.0233333	0	vgat	FALSE
insp	0	0	vgat	FALSE
tonic	21.7633	26.3633	vgat	FALSE
insp	0	0	vgat	FALSE
tonic	2.29667	0	vgat	FALSE
tonic	0.0166667	0	vgat	FALSE
tonic	0	0	vgat	FALSE
tonic	0.00333333	0	vgat	FALSE
tonic	0	0	vgat	FALSE
insp	7.48667	12.965	vgat	FALSE
insp	0.00666667	0.00666667	vgat	FALSE
tonic	2.68333	4.74167	vgat	FALSE
tonic	0.593333	1.235	vgat	FALSE
tonic	0.00666667	0.00333333	vgat	FALSE
tonic	1.89333	0.1	vgat	FALSE
insp	9.72667	15.62	vgat	FALSE
insp	0.0766667	0.00166667	vgat	FALSE
exp	1.24333	4.66667	vgat	FALSE
insp	0	0.126667	vgat	FALSE
tonic	0.196667	0.0916667	vgat	FALSE
tonic	0.403333	0.00166667	vgat	FALSE
exp	0.32	0.608333	vgat	FALSE
tonic	9.15333	13.1533	vgat	FALSE
tonic	2.7	8.40667	vgat	FALSE
insp	7.04333	10.3417	vgat	FALSE
tonic	0.00666667	0.0183333	vgat	FALSE
tonic	1.36	0.12	vgat	FALSE
tonic	0.00333333	1.44667	vgat	FALSE
insp	0.0133333	0.0866667	vgat	FALSE
tonic	0.00666667	1.01	vgat	FALSE
tonic	0.403333	0.185	vgat	FALSE
tonic	0.0433333	0.991667	vgat	FALSE
tonic	0.0433333	0.01	vgat	FALSE
tonic	0	1.50167	vgat	FALSE
insp	4.96	0.0616667	vgat	FALSE
tonic	0.00666667	0	vgat	FALSE
tonic	0.00666667	0.005	vgat	FALSE
tonic	4.58333	0.308333	vgat	FALSE
insp	0.01	0.0116667	vgat	FALSE
tonic	11.7133	0.0133333	vgat	FALSE
insp	11.9167	4.63667	vgat	FALSE
insp	0.07	0.00166667	vgat	FALSE
insp	0.0366667	0.025	vgat	FALSE
tonic	15.57	11.4333	vgat	FALSE
insp	0	0	vgat	FALSE
insp	0	0	vgat	FALSE
tonic	0	0	vgat	FALSE
insp	3.67333	5.41833	vgat	FALSE
exp	6.93	8.015	vgat	FALSE
insp	0.00333333	0.00166667	vgat	FALSE
tonic	3.59333	4.315	vgat	FALSE
insp	0.01	0.005	vgat	FALSE
tonic	5.90667	0.418333	vgat	FALSE
tonic	0.0366667	0.0866667	vgat	FALSE
insp	0	0.781667	vgat	FALSE
insp	3.96667	0.238333	vgat	FALSE
tonic	0	0.175	vgat	FALSE
tonic	0.08	0.168333	vgat	FALSE
insp	7.26	11.4867	vgat	FALSE
tonic	0	9.1	vgat	FALSE
tonic	0	0.0133333	vgat	FALSE
tonic	2.48	0.22	vgat	FALSE
tonic	0.0733333	0.101667	vgat	FALSE
exp	6.19	1.24833	vgat	FALSE
tonic	0.00333333	0.113333	vgat	FALSE
tonic	0.0933333	0.295	vgat	FALSE
insp	13.8767	9.56333	vgat	FALSE
insp	0	0.00333333	vgat	FALSE
insp	0.00333333	0.111667	vgat	FALSE
insp	15.4667	16.8183	vgat	FALSE
tonic	0.556667	0.0166667	vgat	FALSE
insp	21.3233	21.6483	vgat	FALSE
tonic	0.0266667	0.225	vgat	FALSE
insp	0.0233333	0.015	vgat	FALSE
insp	0	0	vgat	FALSE
insp	0	0	vgat	FALSE
tonic	0.0333333	0.0316667	vgat	FALSE
tonic	3.67	0.00333333	vgat	FALSE
tonic	0	0.00333333	vgat	FALSE
tonic	0.306667	0.113333	vgat	FALSE
tonic	0.00333333	0	vgat	FALSE
tonic	0	0	vgat	FALSE
tonic	9.71333	15.7633	vgat	FALSE
exp	6.52667	4.59333	vgat	FALSE
tonic	0.00333333	0.00666667	vgat	FALSE
insp	0.00333333	0	vgat	FALSE
tonic	4.15667	0.0416667	vgat	FALSE
tonic	0.543333	0.045	vgat	FALSE
tonic	0.356667	0.906667	vgat	FALSE
insp	0.366667	0.005	vgat	FALSE
tonic	0	0	vgat	FALSE
tonic	0.00333333	0	vgat	FALSE
insp	0.00666667	0	vgat	FALSE
insp	0.546667	0.00166667	vgat	FALSE
tonic	0.463333	0.54	vgat	FALSE
tonic	0.16	0.18	vgat	FALSE
insp	0	0.00166667	vgat	FALSE
tonic	12.8667	10.0967	vgat	FALSE
insp	18.2233	25.0017	vgat	FALSE
insp	0.00666667	0.025	vgat	FALSE
exp	0.00333333	7.41	vgat	FALSE
tonic	1.55667	0.551667	vgat	FALSE
tonic	0	6.15833	vgat	FALSE
insp	0	0.0133333	vgat	FALSE
tonic	0	0	vgat	FALSE
tonic	0.0666667	0	vgat	FALSE
insp	0	0	vgat	FALSE
exp	10.22	11.4283	vgat	FALSE
tonic	0	0	vgat	FALSE
insp	9.85333	18.2767	vgat	FALSE
tonic	0.633333	1.11167	vgat	FALSE
insp	0.00666667	0.0983333	vgat	FALSE
tonic	16.96	0.221667	vgat	FALSE
tonic	0	1.32333	vgat	FALSE
tonic	0.00666667	0.03	vgat	TRUE
insp	8.28	10.1417	vgat	FALSE
tonic	0.866667	0.838333	vgat	FALSE
tonic	0.00333333	0.01	vgat	FALSE
tonic	1.82333	0.221667	vgat	FALSE
insp	0.00333333	0.00166667	vgat	FALSE
tonic	0.0533333	0.005	vgat	FALSE
insp	0	0	vgat	FALSE
tonic	0.00333333	4.43667	vgat	FALSE
tonic	0.25	0.0366667	vgat	FALSE
tonic	0.0366667	1.62333	vgat	FALSE
insp	0.0233333	0.0166667	vgat	FALSE
tonic	0.00333333	0.00333333	vgat	FALSE
insp	0	0.00833333	vgat	FALSE
insp	0	0.00166667	vgat	FALSE
tonic	0.836667	1.265	vgat	TRUE
insp	0.02	0.0133333	vgat	FALSE
tonic	8.75	0	vgat	FALSE
tonic	0.966667	0.00166667	vgat	FALSE
insp	9.64	27.1233	vgat	FALSE
tonic	0.23	13.1967	vgat	FALSE
tonic	2.13667	0	vgat	FALSE
insp	0.00666667	0.00333333	vgat	FALSE
tonic	3.40333	0.355	vgat	FALSE
insp	0.813333	0.00166667	vgat	FALSE
insp	0	0	vgat	FALSE
tonic	2.08667	18.3967	vgat	TRUE
tonic	0.07	1.19167	vgat	FALSE
tonic	0	0.15	vgat	FALSE
insp	0.156667	2.71167	vgat	FALSE
tonic	0	0.00333333	vgat	FALSE
insp	1.09667	0.855	vgat	FALSE
tonic	5.40667	0.628333	vgat	FALSE
tonic	0.0533333	0.0683333	vgat	FALSE
insp	0	0.313333	vgat	FALSE
insp	0.00666667	0	vgat	FALSE
insp	3.90333	0.09	vgat	FALSE
tonic	2.17	0.00666667	vgat	FALSE
tonic	7.03333	8.39667	vgat	TRUE
tonic	9.71	18.3833	vgat	FALSE
tonic	0.766667	1.61833	vgat	FALSE
insp	2.06	4.04833	vgat	FALSE
tonic	0	0.0216667	vgat	FALSE
tonic	0.00333333	0.0133333	vgat	FALSE
tonic	3.06667	6.40167	vgat	FALSE
insp	1.38	6.63	vgat	FALSE
insp	0	0.00166667	vgat	FALSE
insp	8.99	15.3617	vgat	FALSE
tonic	3.27333	0	vgat	FALSE
insp	8.22	12.0667	vgat	FALSE
insp	1.78	21.255	vgat	FALSE
tonic	0.506667	0	vgat	FALSE
tonic	0.0166667	0.126667	vgat	FALSE
tonic	3.01	0.00333333	vgat	FALSE
insp	0	0.005	vgat	FALSE
insp	0	0.00166667	vgat	FALSE
tonic	0	1.04	vgat	FALSE
tonic	0.123333	0.00666667	vgat	FALSE
tonic	0.0333333	0.0333333	vgat	FALSE
insp	0.00666667	0.005	vgat	FALSE
insp	0.166667	0.166667	vgat	FALSE
insp	13.37	2.33333	vgat	TRUE
exp	0	0.00166667	vgat	FALSE
exp	0.506667	0.91	vgat	FALSE
exp	0.106667	0.09	vgat	FALSE
insp	2.31	0.496667	vgat	TRUE
exp	0.01	0.00166667	vgat	FALSE
exp	0	0.0283333	vgat	FALSE
exp	1.50667	0	vgat	FALSE
exp	3.41	9.54167	vgat	FALSE
exp	45.0967	27.8867	vgat	FALSE
exp	0.123333	0.325	vgat	FALSE
exp	0.00333333	0	vgat	FALSE
insp	0	0	vgat	FALSE
tonic	0	0.0716667	vgat	TRUE
exp	0.2	0.00166667	vgat	FALSE
tonic	0.0266667	7.15167	vgat	TRUE
insp	0.09	0.00166667	vgat	FALSE
insp	0	0	vgat	TRUE
tonic	0	0.005	vgat	TRUE
tonic	1.44333	3.01667	vgat	TRUE
exp	0.14	0	vgat	TRUE
tonic	0	0	vgat	FALSE
tonic	0	0	vgat	FALSE
tonic	11.63	0.00166667	vgat	TRUE
tonic	0.00666667	0	vgat	TRUE
tonic	0	0	vgat	TRUE
tonic	0	5.435	vgat	FALSE
tonic	3.05667	0.0233333	vgat	TRUE
tonic	0	0.00166667	vgat	TRUE
tonic	0.0266667	0.22	vgat	FALSE
insp	0	0.00166667	vgat	FALSE
tonic	0.0233333	0.005	vgat	FALSE
insp	0	0	vgat	FALSE
tonic	0.00333333	0.00166667	vgat	FALSE
insp	0.00333333	0.00666667	vgat	FALSE
insp	0	0	vgat	FALSE
tonic	12.3611	8.87	vgat	FALSE
tonic	47.4722	33.4783	vgat	FALSE
tonic	13.9722	4.86333	vgat	FALSE
tonic	7.73333	9.525	vgat	FALSE
insp	0.05	0.0183333	vgat	FALSE
insp	0.15	0.0883333	vgat	FALSE
tonic	0.405556	0.326667	vgat	FALSE
tonic	0.122222	24.2767	vgat	FALSE
insp	29.55	31.77	vgat	FALSE
insp	33.3333	0.055	vgat	FALSE
insp	12.95	6.36167	vgat	FALSE
exp	3.36667	2.70167	vgat	FALSE
tonic	0.111111	0.586667	vgat	FALSE
tonic	4.32778	5.79667	vgat	FALSE
tonic	0.0111111	0.0133333	vgat	FALSE
tonic	9.67778	3.62667	vgat	FALSE
tonic	0.00555556	0.96	vgat	FALSE
tonic	3.67222	14.9333	vgat	FALSE
tonic	17.9222	12.5833	vgat	FALSE
tonic	8.72778	0.0316667	vgat	FALSE
tonic	2.87222	4.08167	vgat	FALSE
tonic	0.888889	0.533333	vgat	FALSE
exp	0.161111	1.63667	vgat	FALSE
exp	11.8	0.00166667	vgat	FALSE
tonic	0.0277778	13.395	vgat	FALSE
tonic	0.0444444	2.43833	vgat	FALSE
tonic	0.00555556	0.598333	vgat	FALSE
tonic	0.0388889	0.82	vgat	FALSE
tonic	3.31667	10.6733	vgat	FALSE
tonic	0.694444	0.15	vgat	FALSE
exp	8.76667	4.09833	vgat	FALSE
tonic	0.0166667	0.255	vgat	FALSE
tonic	2.93889	3.795	vgat	FALSE
tonic	4.12222	13.4517	vgat	FALSE
insp	0	0.0116667	vgat	FALSE
tonic	6.51111	0.0183333	vgat	FALSE
tonic	4.97222	2.65	vgat	FALSE
insp	0.0277778	0.035	vgat	FALSE
tonic	4.85556	2.52833	vgat	FALSE
tonic	0	0.00833333	vgat	FALSE
tonic	9.21667	16.9083	vgat	FALSE
tonic	3.11111	0.0483333	vgat	FALSE
tonic	9.25	9.79833	vgat	FALSE
tonic	2.52778	0.00833333	vgat	FALSE
tonic	0	1.62	vgat	FALSE
tonic	0.0222222	2.20833	vgat	FALSE
tonic	0	2.315	vgat	FALSE
insp	0.283333	0.06	vgat	FALSE
tonic	0	0.82	vgat	FALSE
tonic	0	0.675	vgat	FALSE
tonic	0.0444444	0.966667	vgat	FALSE
tonic	0.966667	3.76	vgat	FALSE
insp	0.133333	0.00166667	vgat	FALSE
tonic	0.0111111	10.805	vgat	FALSE
insp	0.211111	0.0666667	vgat	FALSE
tonic	0.0166667	3.26333	vgat	FALSE
tonic	7.27778	8.775	vgat	FALSE
tonic	0.233333	3.44667	vgat	FALSE
insp	2.68889	3.22833	vgat	FALSE
tonic	0.0555556	1.16333	vgat	FALSE
tonic	1.91111	6.125	vgat	FALSE
tonic	0.05	8.94667	vgat	FALSE
tonic	4.53333	0.03	vgat	FALSE
tonic	1.34444	0.015	vgat	FALSE
insp	8.92778	0	vgat	FALSE
tonic	3.05556	0.0566667	vgat	FALSE
insp	10.1	4.45667	vgat	FALSE
tonic	16.5	13.3967	vgat	FALSE
tonic	5.93333	3.74333	vgat	FALSE
tonic	5.95556	0.0666667	vgat	FALSE
exp	0.505556	6.77	vgat	FALSE
exp	8.83333	4.125	vgat	FALSE
tonic	0.988889	1.92667	vgat	FALSE
tonic	0	3.85667	vgat	FALSE
tonic	0.183333	5.595	vgat	FALSE
insp	16.3278	20.6667	vgat	FALSE
tonic	1.25	1.14833	vgat	FALSE
tonic	8.18889	0.0683333	vgat	FALSE
insp	0.35	0	vgat	FALSE
tonic	0	1.18167	vgat	FALSE
insp	0.0388889	0.108333	vgat	FALSE
exp	0.111111	0.00333333	vgat	FALSE
exp	15.8333	17.725	vgat	FALSE
exp	19.6167	19.9883	vgat	FALSE
exp	7.32222	1.345	vgat	TRUE
insp	9.05	5.56167	vgat	FALSE
insp	4.74444	6.60667	vgat	FALSE
exp	11.4111	8.45333	vgat	FALSE
tonic	0.466667	0.758333	vgat	FALSE
exp	16.2944	13.265	vgat	FALSE
exp	0.138889	3.17	vgat	FALSE
insp	1.10556	2.44	vgat	FALSE
insp	43.7056	40.195	vgat	FALSE
insp	6.53889	1.46833	vgat	FALSE
exp	21.0833	22.715	vgat	FALSE
exp	8.11111	8.85833	vgat	FALSE
exp	9.88333	4.46667	vgat	FALSE
insp	6.41667	9.95833	vgat	FALSE
exp	0.644444	0.186667	vgat	FALSE
insp	1.72222	1.555	vgat	FALSE
insp	40.8444	35.0733	vgat	FALSE
insp	0.144444	0.0283333	vgat	FALSE
insp	3.42222	0.83	vgat	FALSE
exp	11.4833	3.76167	vgat	FALSE
tonic	0.0166667	0.913333	vgat	FALSE
exp	0.416667	0.198333	vgat	FALSE
tonic	0	4.68833	vgat	FALSE
exp	31.9833	20.7217	vgat	FALSE
exp	9.91667	0.851667	vgat	FALSE
exp	9.16667	0.19	vgat	FALSE
exp	18.5278	4.43	vgat	FALSE
exp	7.43889	10.1583	vgat	FALSE
tonic	0.45	2.645	vgat	FALSE
tonic	0.0555556	0.0616667	vgat	FALSE
tonic	0.177778	3.86167	vgat	FALSE
tonic	0	4.59667	vgat	FALSE
tonic	0.0555556	14.23	vgat	FALSE
exp	8.98333	0.085	vgat	FALSE
tonic	0.194444	0.38	vgat	FALSE
insp	5.43333	11.9683	vgat	FALSE
insp	1.34444	2.84333	vgat	FALSE
exp	0.388889	0.0766667	vgat	FALSE
insp	0.272222	0.531667	vgat	FALSE
tonic	0.122222	2.27667	vgat	FALSE
tonic	0.00555556	2.52	vgat	FALSE
tonic	0.0722222	3.115	vgat	FALSE
insp	0.955556	0.06	vgat	FALSE
tonic	0	2.37333	vgat	TRUE
tonic	0	16.9117	vgat	FALSE
exp	7.78333	1.24667	vgat	FALSE
tonic	22.5833	36.57	vgat	FALSE
insp	23.4222	17.9917	vgat	FALSE
insp	11.5778	12.1933	vgat	FALSE
exp	19.5833	9.72	vgat	FALSE
insp	1.11667	3.755	vgat	FALSE
insp	13.1556	16.765	vgat	FALSE
exp	1.95556	0.005	vgat	FALSE
tonic	2.30556	1.78667	vgat	FALSE
tonic	0.838889	3.99333	vgat	FALSE
tonic	12.3667	17.0117	vgat	FALSE
tonic	0.761111	0.82	vgat	FALSE
tonic	0.0166667	7.30333	vgat	FALSE
tonic	0.127778	11.545	vgat	FALSE
exp	12.1056	3.50167	vgat	FALSE
insp	3.11111	10.315	vgat	FALSE
insp	24.0278	25.2083	vgat	FALSE
insp	15.9167	2.84667	vgat	FALSE
tonic	5.33889	2.44833	vgat	FALSE
exp	5.47778	3.555	vgat	FALSE
tonic	9.66667	2.84333	vgat	FALSE
exp	8.11111	0.00833333	vgat	FALSE
insp	9.32778	1.65333	vgat	FALSE
insp	9.5	2.07833	vgat	FALSE
insp	8.16111	4.495	vgat	FALSE
tonic	7.7	0.436667	vgat	FALSE
tonic	22.5667	0.015	vgat	FALSE
tonic	0.0444444	1.59	vgat	FALSE
exp	8.37222	5.91167	vgat	FALSE
tonic	0.216667	0.328333	vgat	FALSE
exp	2.88333	0.61	vgat	FALSE
insp	12.8444	15.0683	vgat	FALSE
insp	0.105556	0.07	vgat	FALSE
insp	0.116667	0.0933333	vgat	FALSE
tonic	29.0667	19.2033	vgat	FALSE
insp	10.3833	2.76833	vgat	FALSE
insp	26.2333	0.00833333	vgat	FALSE
exp	21.1944	4.69667	vgat	FALSE
tonic	11.1111	0.293333	vgat	FALSE
tonic	16.2333	9.655	vgat	FALSE
tonic	9.43889	10.2333	vgat	FALSE
insp	3.87222	0.61	vgat	FALSE
tonic	3.53333	1.33333	vgat	FALSE
tonic	0.327778	6.92333	vgat	FALSE
exp	40.6167	30.2333	vgat	FALSE
insp	0.0388889	0.04	vgat	FALSE
tonic	12.0111	0	vgat	FALSE
insp	0.127778	0.00833333	vgat	FALSE
insp	0.216667	0	vgat	FALSE
tonic	6.42222	4.46333	vgat	FALSE
exp	3.29444	0.473333	vgat	FALSE
exp	13.3111	7.27	vgat	FALSE
insp	0.822222	0.00833333	vgat	FALSE
insp	73.4778	44.405	vgat	FALSE
insp	7.28333	0.728333	vgat	FALSE
exp	45.6222	20.71	vgat	FALSE
exp	6.51667	0.138333	vgat	FALSE
exp	23.6389	17.3933	vgat	FALSE
exp	7.5	0.311667	vgat	FALSE
insp	42.8722	35.3633	vgat	FALSE
insp	2.47222	11.7367	vgat	FALSE
insp	4.5	3.09833	vgat	FALSE
insp	12.0222	10.3033	vgat	FALSE
insp	37.9889	45.5917	vgat	FALSE
tonic	0.127778	8.95333	vgat	FALSE
insp	25.0278	35.01	vgat	FALSE
insp	95.4556	67.03	vgat	TRUE
insp	38.9778	29.1533	vgat	FALSE
insp	3	5.23667	vgat	FALSE
insp	33.5444	35.7033	vgat	FALSE
insp	35.7333	20.185	vgat	FALSE
insp	49.3944	55.1867	vgat	FALSE
insp	0.75	1.28	vgat	FALSE
insp	0.8	0	vgat	TRUE
insp	0.0722222	0.525	vgat	FALSE
insp	0	0.108333	vgat	FALSE
tonic	4.25556	5.27	vgat	FALSE
insp	28.6	28.0917	vgat	FALSE
insp	0.25	0.196667	vgat	FALSE
insp	31.3889	32.6533	vgat	FALSE
insp	48.9389	79.3933	vgat	FALSE
insp	4.68333	2.35833	vgat	FALSE
insp	2.11111	0.0183333	vgat	FALSE
insp	41.2556	35.7717	vgat	FALSE
insp	43.1278	55.1217	vgat	FALSE
insp	36.1222	43.6	vgat	FALSE
insp	0.127778	0.123333	vgat	FALSE
insp	7.86111	3.04833	vgat	FALSE
insp	2.23889	1.06333	vgat	FALSE
insp	46.4611	28.285	vgat	FALSE
insp	0.0666667	0.0433333	vgat	FALSE
insp	9.01667	24.3767	vgat	FALSE
exp	6.70556	5.02667	vgat	FALSE
exp	7.82778	0.0216667	vgat	FALSE
exp	8.84444	4.06333	vgat	FALSE
insp	74.7722	60.4467	vgat	TRUE
exp	23.9556	3.52667	vgat	FALSE
insp	0.722222	1.06167	vgat	FALSE
exp	5.03333	1.42167	vgat	FALSE
insp	8.33333	11.22	vgat	FALSE
tonic	0.222222	0.0233333	vgat	FALSE
insp	17.9444	17.9067	vgat	FALSE
exp	24.2389	9.145	vgat	FALSE
exp	18.2778	0.005	vgat	FALSE
tonic	0.0111111	0.00166667	vgat	FALSE
tonic	2.08333	14.7967	vgat	FALSE
exp	7.55	0.0633333	vgat	FALSE
exp	30.7389	27.1217	vgat	FALSE
tonic	13.35	5.55333	vgat	FALSE
exp	14.8167	0.065	vgat	FALSE
tonic	0.833333	7.67833	vgat	TRUE
tonic	12.8556	0	vgat	TRUE
tonic	7.98889	11.1833	vgat	FALSE
tonic	0.488889	7.36833	vgat	FALSE
tonic	5.35	5.105	vgat	FALSE
tonic	0.116667	0.02	vgat	FALSE
tonic	2.32222	0.00333333	vgat	FALSE
insp	11.1556	0.055	vgat	FALSE
tonic	3.83333	1.32333	vgat	FALSE
insp	0.00555556	0.00833333	vgat	FALSE
tonic	3.81667	0.00166667	vgat	FALSE
insp	0.883333	0.696667	vgat	FALSE
insp	11.3833	8.23	vgat	FALSE
insp	0.0444444	0.025	vgat	FALSE
insp	0.755556	0.401667	vgat	FALSE
insp	0.0611111	0.0533333	vgat	FALSE
insp	0.144444	0.075	vgat	FALSE
insp	3.94444	3.34667	vgat	FALSE
insp	0.138889	0.165	vgat	FALSE
insp	16.2944	12.9083	vgat	FALSE
insp	0.227778	0.188333	vgat	FALSE
insp	0.327778	0.335	vgat	FALSE
insp	0.105556	0.06	vgat	FALSE

## Sheet: Fig5g
Condition	Control						Morphine
Recording	0	1	2	3	4	5	0	1	2	3	4	5
phi
-3.13605	0.160705	0.235704	0.173828	0.166077	0.110241	0.318631	0.0622175	0.0476593	0.070443	0.0901634	0.03461	0.0735402
-3.07328	0.0906186	0.152095	0.154803	0.12173	0.0796307	0.209133	0.0562336	0.0474171	0.0600275	0.0830824	0.0329931	0.0578418
-3.0105	0.0623418	0.0889561	0.145243	0.0980015	0.0614305	0.116799	0.0511419	0.0464375	0.0551135	0.0805052	0.0337958	0.0516685
-2.94772	0.0563679	0.0556321	0.134022	0.0904049	0.0542289	0.0671184	0.050263	0.0469895	0.0526819	0.07934	0.033325	0.0478804
-2.88495	0.0560967	0.0472975	0.11677	0.0921314	0.0518546	0.0498399	0.0491388	0.0480158	0.0514778	0.0808051	0.0329236	0.045746
-2.82217	0.0590178	0.0464753	0.0984568	0.0940918	0.0501995	0.0461685	0.0487534	0.0478803	0.0517408	0.0812448	0.0336354	0.0448594
-2.75939	0.0595054	0.0450546	0.0813208	0.0945239	0.0522756	0.0457922	0.0489799	0.0477799	0.052857	0.0791799	0.0333822	0.0435685
-2.69662	0.0616857	0.0455173	0.0702374	0.0944211	0.0509501	0.0443256	0.0493674	0.0477612	0.0535564	0.0770493	0.0327117	0.0424349
-2.63384	0.0603552	0.0437735	0.0644136	0.0974764	0.0514988	0.0446578	0.0496498	0.0475369	0.0538149	0.0774735	0.0326695	0.0415607
-2.57106	0.0596872	0.0449681	0.0640783	0.0966504	0.0500159	0.0432328	0.048627	0.0488356	0.0532637	0.0763807	0.0327811	0.0431817
-2.50829	0.0608871	0.0445857	0.0629834	0.0971064	0.0498481	0.0424351	0.0488851	0.0496406	0.0523052	0.0750824	0.0323427	0.0437404
-2.44551	0.05965	0.0450164	0.0602232	0.0985803	0.0474512	0.043834	0.0487503	0.0489003	0.0511274	0.0774457	0.0321674	0.044502
-2.38273	0.0571029	0.0440118	0.0592785	0.0988894	0.0486262	0.0449097	0.0511756	0.0483653	0.0502787	0.0778514	0.031528	0.0442734
-2.31996	0.0562725	0.0440928	0.0596594	0.0971367	0.0492171	0.0440794	0.0516905	0.0500708	0.0509499	0.0775211	0.0317663	0.0454527
-2.25718	0.0575573	0.0451089	0.058839	0.0970558	0.0490777	0.0443742	0.0505453	0.0506103	0.0500802	0.0753271	0.0327555	0.0460507
-2.19441	0.0570499	0.0461771	0.0593638	0.0932459	0.0502501	0.0459014	0.0502032	0.0503371	0.0501773	0.0791525	0.0329003	0.0461847
-2.13163	0.0564717	0.0452832	0.0603281	0.0971373	0.0504156	0.0451914	0.0514526	0.0500152	0.0500571	0.0789735	0.0326575	0.0468154
-2.06885	0.0542856	0.0466704	0.0608627	0.0985436	0.0510803	0.0469574	0.0539425	0.0495435	0.0499567	0.0761749	0.033154	0.0477003
-2.00608	0.0535009	0.0489754	0.0604912	0.0951263	0.0505075	0.0462581	0.056125	0.0495211	0.0494985	0.074762	0.0330847	0.0502117
-1.9433	0.0522493	0.0517741	0.058922	0.0964689	0.0504954	0.0478627	0.054835	0.0507035	0.0488917	0.0784885	0.0332724	0.0517373
-1.88052	0.052689	0.0548516	0.0582878	0.0961385	0.0513909	0.0493635	0.0573506	0.0511434	0.049231	0.0810028	0.0330334	0.0526618
-1.81775	0.0535917	0.0545841	0.0611151	0.0941605	0.0521387	0.0522029	0.059874	0.0513085	0.0492766	0.0804644	0.0323287	0.0544811
-1.75497	0.0560479	0.0531094	0.0615166	0.0913813	0.0504863	0.0589195	0.0593239	0.0519412	0.0488644	0.0790861	0.0318744	0.0566559
-1.69219	0.0566792	0.0551142	0.0607211	0.0935122	0.0534024	0.0667009	0.0588359	0.0516694	0.0484835	0.0781955	0.0319667	0.0614816
-1.62942	0.0592791	0.0578817	0.0607698	0.0933059	0.0546158	0.0706563	0.0578315	0.0520308	0.0488341	0.0800015	0.0322116	0.0654959
-1.56664	0.0618705	0.0613495	0.0610732	0.0912224	0.0542109	0.0703207	0.0570297	0.0543889	0.0496564	0.0830103	0.033014	0.0699219
-1.50386	0.0651565	0.0618239	0.0618014	0.091507	0.0525479	0.0694924	0.0581943	0.0544552	0.0502003	0.0883404	0.0326594	0.0708148
-1.44109	0.0632755	0.0618765	0.0614661	0.0911946	0.0528174	0.0696715	0.0608199	0.0552221	0.049483	0.0889166	0.034344	0.0705976
-1.37831	0.0641299	0.059644	0.0640249	0.0902215	0.0540141	0.0680488	0.061462	0.0567595	0.0488844	0.0909338	0.0346182	0.0705854
-1.31553	0.0627492	0.0573299	0.0631141	0.0890611	0.0526978	0.0671779	0.0615535	0.0578305	0.0498059	0.0959089	0.0336647	0.0703839
-1.25276	0.0630272	0.0566627	0.0639713	0.0970081	0.0538419	0.0725001	0.0611502	0.0581166	0.0509681	0.0963026	0.0347348	0.0721734
-1.18998	0.0629251	0.0597718	0.061326	0.0966565	0.0542152	0.073688	0.0603798	0.0593126	0.0512054	0.0976347	0.0363623	0.0727968
-1.12721	0.0632563	0.0575856	0.0627986	0.0942675	0.0537293	0.0788678	0.0602004	0.0614668	0.0519533	0.0981636	0.0370566	0.0712103
-1.06443	0.0653008	0.0551899	0.0659476	0.093084	0.0522192	0.082135	0.0626802	0.0635363	0.0523303	0.100363	0.0373966	0.0670935
-1.00165	0.0676224	0.0554892	0.0696779	0.0983612	0.0538734	0.0848388	0.0616468	0.0674916	0.0534027	0.0981215	0.0372119	0.0643494
-0.938876	0.0695723	0.0533115	0.0717119	0.0995441	0.0528668	0.0936195	0.0624428	0.0670165	0.0547418	0.0975906	0.0385678	0.0627001
-0.8761	0.0688956	0.0557645	0.0729915	0.100416	0.0535425	0.0908429	0.064891	0.0661753	0.0561814	0.0983075	0.0373781	0.063104
-0.813323	0.067108	0.0562919	0.0719802	0.0986436	0.0523112	0.0861156	0.0665166	0.0669294	0.0558277	0.100556	0.037012	0.0637908
-0.750547	0.0671135	0.05677	0.0750176	0.102259	0.0514419	0.0812803	0.066993	0.0683167	0.0561649	0.0988287	0.0360458	0.0642181
-0.687771	0.0733154	0.0594459	0.0809279	0.102763	0.0524484	0.0815918	0.0686048	0.0692159	0.0579682	0.0982198	0.0369919	0.0636962
-0.624994	0.0752972	0.0664766	0.0881568	0.104349	0.0545329	0.0856489	0.0692877	0.0670018	0.0584932	0.100529	0.0362095	0.0628963
-0.562218	0.0785193	0.0734875	0.0948677	0.110434	0.056656	0.0868958	0.0709693	0.0654859	0.0594968	0.102257	0.0364035	0.0616657
-0.499441	0.0836001	0.0836818	0.102098	0.119245	0.0601549	0.09253	0.0729142	0.0662221	0.0613137	0.103891	0.0376491	0.0605762
-0.436665	0.0861964	0.0957882	0.111375	0.118505	0.0643458	0.0967595	0.0738817	0.0693436	0.0636624	0.102785	0.0367687	0.0600751
-0.373888	0.0851189	0.103295	0.121473	0.122379	0.0681001	0.106837	0.0760082	0.0689455	0.0669163	0.0997071	0.0363009	0.0597102
-0.311112	0.0869587	0.0976233	0.132128	0.126171	0.0722949	0.118816	0.0772546	0.0702149	0.0687841	0.0998098	0.0364731	0.0591824
-0.248335	0.0966553	0.0937099	0.14191	0.132064	0.0763247	0.133548	0.0780987	0.0706375	0.0726112	0.0999401	0.0343029	0.0581088
-0.185559	0.107788	0.0952935	0.156594	0.135726	0.0778647	0.145653	0.0787287	0.0735105	0.0764476	0.100168	0.0352593	0.0592623
-0.122783	0.128269	0.105888	0.171235	0.13719	0.0738889	0.151231	0.0807429	0.075555	0.0811346	0.0972335	0.0360333	0.0605309
-0.0600061	0.158693	0.12493	0.179293	0.130808	0.0738055	0.156543	0.0815418	0.0764822	0.0844808	0.0933647	0.0358199	0.0611999
0.00277036	0.177488	0.13599	0.183017	0.127133	0.074871	0.160335	0.0822609	0.0727632	0.0894605	0.0936552	0.034813	0.0607651
0.0655468	0.189943	0.141248	0.181039	0.118374	0.0792007	0.161582	0.0857974	0.0700306	0.0926442	0.092866	0.0346013	0.0610925
0.128323	0.195762	0.151817	0.183267	0.114556	0.0743998	0.165818	0.0864869	0.0681135	0.0946009	0.0919386	0.0349259	0.0619587
0.1911	0.202037	0.157047	0.178224	0.114165	0.0771768	0.167251	0.0854395	0.0691301	0.0949154	0.0908641	0.03543	0.0626999
0.253876	0.206591	0.17173	0.177393	0.111807	0.0690687	0.171261	0.0846071	0.0712637	0.0959206	0.086563	0.0352592	0.0627482
0.316653	0.210075	0.17516	0.169461	0.113487	0.0702743	0.167732	0.0837603	0.0740646	0.0952722	0.0832939	0.0352513	0.061836
0.379429	0.20917	0.185942	0.161844	0.106902	0.0626108	0.15869	0.0816357	0.0744104	0.0949735	0.0825672	0.0355649	0.0610815
0.442205	0.217094	0.190844	0.151319	0.111404	0.060786	0.153292	0.0803835	0.074834	0.0915664	0.0804334	0.036102	0.0621792
0.504982	0.219414	0.200805	0.137514	0.105792	0.0596737	0.148453	0.0782067	0.0736103	0.0880074	0.0799415	0.035264	0.0636065
0.567758	0.223661	0.199768	0.126182	0.106131	0.0569085	0.138919	0.0772164	0.0723419	0.0839992	0.0806688	0.0344569	0.0653127
0.630535	0.228038	0.204499	0.108828	0.104199	0.0556664	0.134635	0.0748105	0.073532	0.080483	0.0786956	0.0350658	0.067345
0.693311	0.227627	0.201914	0.0964849	0.106553	0.0549121	0.134354	0.0734685	0.0725221	0.0753524	0.0755764	0.0350869	0.0698092
0.756088	0.228708	0.197871	0.0840057	0.0984024	0.0524402	0.130578	0.0726557	0.0710919	0.0706838	0.0735952	0.0354941	0.0711344
0.818864	0.219353	0.189247	0.0811066	0.0986809	0.0566933	0.132552	0.0722664	0.0674553	0.0692906	0.0767481	0.0358217	0.0682558
0.881641	0.214905	0.181786	0.0758068	0.0964041	0.0549773	0.128493	0.071725	0.0658018	0.0671927	0.0753473	0.0371302	0.069895
0.944417	0.200586	0.171773	0.0756958	0.091294	0.0591351	0.126701	0.0718532	0.0678715	0.065874	0.071447	0.037694	0.0711418
1.00719	0.19218	0.165179	0.0754482	0.0890591	0.0603444	0.124861	0.0737636	0.0663948	0.0651785	0.0703683	0.0380823	0.0718199
1.06997	0.183273	0.155838	0.0755278	0.0874179	0.0630153	0.121647	0.0740949	0.0654323	0.0642114	0.0675374	0.0384953	0.0749132
1.13275	0.168132	0.151363	0.0786827	0.0900825	0.065085	0.122452	0.0732837	0.0665057	0.0624944	0.0731478	0.0403784	0.0769252
1.19552	0.16402	0.145424	0.0751071	0.0848649	0.0626919	0.116369	0.0759582	0.0686443	0.0619564	0.0745709	0.0422799	0.0791527
1.2583	0.147795	0.143048	0.0729297	0.0857562	0.0603747	0.111742	0.0769306	0.0706826	0.0624208	0.0755133	0.0440755	0.0789973
1.32108	0.146851	0.138707	0.0722644	0.0848216	0.0600813	0.110879	0.0811548	0.071154	0.0620514	0.0729323	0.0474984	0.0787969
1.38385	0.133038	0.139597	0.0682693	0.0805823	0.0570481	0.109331	0.0807532	0.0735009	0.0603117	0.0727328	0.0485271	0.0800842
1.44663	0.124266	0.139331	0.0673561	0.0789754	0.059683	0.104547	0.0803538	0.0774284	0.0589547	0.0749643	0.0502281	0.0809481
1.50941	0.118998	0.141702	0.0656544	0.0744551	0.0562362	0.107553	0.0809007	0.0770158	0.0584562	0.0753242	0.049845	0.0814564
1.57218	0.10942	0.145461	0.062332	0.0742405	0.0598412	0.108062	0.0853322	0.0787965	0.0580419	0.0730152	0.0481438	0.0820783
1.63496	0.102482	0.151293	0.062637	0.0749697	0.0588182	0.109401	0.0897965	0.0814316	0.0574597	0.0715174	0.0477604	0.0810492
1.69773	0.0950882	0.156795	0.0610207	0.076978	0.0614006	0.110568	0.0922815	0.0817199	0.0569508	0.0706582	0.048855	0.0811644
1.76051	0.098046	0.16437	0.0600459	0.0780866	0.0620679	0.110433	0.0947658	0.0856571	0.0574951	0.0721235	0.0488899	0.0805693
1.82329	0.0954952	0.173216	0.063476	0.0785508	0.0606072	0.115492	0.0998359	0.0955615	0.0582109	0.0733997	0.0485664	0.0825686
1.88606	0.100798	0.181689	0.0614924	0.0796933	0.0653184	0.115726	0.105401	0.105988	0.0585812	0.0698548	0.0479896	0.0845653
1.94884	0.112058	0.192493	0.0651883	0.0790315	0.0598203	0.115179	0.114391	0.12058	0.0588726	0.0680671	0.0471424	0.0871214
2.01162	0.121229	0.20157	0.0697068	0.0719272	0.0611397	0.117633	0.124822	0.13614	0.0601678	0.0720483	0.0461068	0.0877922
2.07439	0.144088	0.216512	0.0758068	0.0741853	0.0582079	0.118631	0.138885	0.152963	0.0610796	0.0777142	0.0435845	0.0900214
2.13717	0.157964	0.228805	0.0869076	0.0756502	0.0579639	0.124176	0.155568	0.167362	0.0631705	0.0815372	0.0406317	0.0888822
2.19995	0.191981	0.24812	0.102638	0.0783771	0.0578104	0.129701	0.166635	0.182482	0.0652118	0.0878641	0.0406955	0.0869587
2.26272	0.225179	0.264559	0.126494	0.0891192	0.0582959	0.135323	0.172681	0.186748	0.068841	0.0966287	0.041659	0.0876775
2.3255	0.260798	0.290364	0.150522	0.104418	0.0619682	0.147716	0.175006	0.179381	0.0739088	0.104193	0.0400509	0.0948636
2.38828	0.303281	0.306366	0.181418	0.122817	0.0645389	0.167774	0.180693	0.166042	0.0797148	0.114378	0.0389214	0.105189
2.45105	0.355666	0.331262	0.220117	0.151659	0.0720662	0.187492	0.184177	0.142385	0.0867249	0.131249	0.0388723	0.120804
2.51383	0.392386	0.353477	0.253983	0.177203	0.0812073	0.220284	0.185111	0.125714	0.0955973	0.144601	0.040278	0.140283
2.5766	0.430423	0.367879	0.284507	0.21183	0.0910911	0.260477	0.190443	0.104943	0.109682	0.154294	0.0423125	0.164214
2.63938	0.461207	0.380346	0.312342	0.25197	0.107044	0.306657	0.177188	0.0935391	0.129885	0.155886	0.0438457	0.189627
2.70216	0.465282	0.38735	0.328893	0.277077	0.120814	0.349722	0.170512	0.0839558	0.155631	0.155764	0.0518055	0.212205
2.76493	0.461571	0.384707	0.334712	0.299244	0.131087	0.390002	0.150142	0.0793982	0.182355	0.154451	0.0655253	0.22807
2.82771	0.444082	0.385673	0.329667	0.310201	0.14408	0.428111	0.132043	0.0729946	0.197498	0.148911	0.0829373	0.227044
2.89049	0.422326	0.36596	0.305409	0.298489	0.147373	0.446037	0.110958	0.0658711	0.194807	0.138844	0.0879747	0.205382
2.95326	0.351766	0.356076	0.283523	0.287221	0.151534	0.450827	0.0937215	0.0609475	0.170804	0.128582	0.0762813	0.171615
3.01604	0.331533	0.326521	0.24655	0.260218	0.144279	0.446786	0.0746478	0.0540957	0.134267	0.10873	0.0563011	0.133067
3.07882	0.256196	0.300142	0.208796	0.223685	0.136084	0.406249	0.0668234	0.0484843	0.0969268	0.0958411	0.0403872	0.0971818
-3.13605	0.160705	0.235704	0.173828	0.166077	0.110241	0.318631	0.0622175	0.0476593	0.070443	0.0901634	0.03461	0.0735402

## Sheet: Fig5h
rec	Speed Control Expiratory	Speed Control Inspiratory	Speed Morphine Expiratory	Speed Morphine Inspiratory
0	0.0726042	0.224787	0.0604197	0.105833
1	0.0703313	0.220773	0.0570472	0.0905755
2	0.0879868	0.143212	0.0559911	0.0867631
3	0.104362	0.127763	0.088153	0.0924289
4	0.057967	0.0747563	0.0343678	0.0444578
5	0.0862476	0.18057	0.0577237	0.097079

## Sheet: Fig5k
Room air (R)	Morphine (R)
0.992766	0.875894
0.988323	0.293209
0.952713	0.747468
0.984145	0.665686
0.99562	0.869448
0.950912	0.897631
0.994288
0.8951
0.679841
0.953022
0.858154
0.301206
0.853697
0.807055
0.826783
0.485281
0.486148
0.892123
0.90536
0.838637
0.936453
0.973012
0.829566
0.967035
0.880364
0.763691
0.849109
0.842276
0.986607
0.985613
0.968461
0.998034
0.999508
0.995258
0.985272
0.998774
0.977152
0.967947
0.795846
0.950921
0.968448
0.833776
0.699242
0.949183
0.939716
0.945175
0.341214
0.982154
0.980791
0.554858
0.968578
0.412668
0.623018
0.938307
0.959392
0.810011
0.97898
0.876779
0.923769
0.93001
0.665862
0.935922
0.863067
0.906602
0.730853
0.631511
0.718803
0.799403
0.958717
0.93784
0.96396
0.604432
0.889202
0.631815
0.686055
0.909191
0.917322
0.59953
0.759234
0.90156
0.770501
0.912018
0.951133
0.907965
0.761563
0.979503
0.734753
0.903392
0.927813
0.960313
0.802295
0.786625
0.839494
0.981368
0.572801
0.938606
0.980166
0.948117
0.984954
0.307392
0.601957
0.286746
0.853066
0.709355
0.773128
0.913289
0.813817
0.870228
0.977048
0.938735
0.94338
0.901086
0.959426
0.936921
0.918167
0.946482

## Sheet: Fig5l
rec	lambda1 Inspiratory	lambda2 Inspiratory	lambda1 Expiratory	lambda2 Expiratory
0	(0.995514451965486+0.09930477269309729j)	(0.995514451965486-0.09930477269309729j)	0.119067	1.05277
1	(0.9536058624262165+0.05913345866932571j)	(0.9536058624262165-0.05913345866932571j)	0.90688	0.18475
2	(0.9888267057971698+0.12039406587999371j)	(0.9888267057971698-0.12039406587999371j)	1.01525	0.135816
3	(0.988122113373573+0.10499438154179226j)	(0.988122113373573-0.10499438154179226j)	0.386465	1.04112
