# Supplementary material for: Latent neural population dynamics underlying breathing, opioid-induced respiratory depression and gasping
Source: Nat Neurosci. 2024 Jan 5;27(2):259–71. doi: 10.1038/s41593-023-01520-3 (PMC10849970; doi:10.1038/s41593-023-01520-3)
Supplement: Supplementary file 14 — Statistical source data. [file 41593_2023_1520_MOESM14_ESM.xlsx]

## Sheet: Fig6d
unit	Rate Eupnea (sp/s)	Rate Sigh (sp/s)	Type
0	3.76796	5.12661	insp
1	9.15672	9.77309	insp
2	15.2836	16.4598	insp
3	12.3284	10.0459	insp
4	35.4995	48.11	insp
5	0.487107	2.23532	insp
6	14.7798	19.9088	insp
7	19.7379	20.6754	insp
8	2.25441	6.76671	insp
9	4.03618	6.9377	insp
10	4.32462	6.71331	insp
11	15.7963	19.5718	insp
12	21.5432	19.4888	insp
13	1.93762	2.47211	insp
14	0.532316	0.747049	insp
15	2.77604	4.2438	insp
16	1.65256	2.38354	insp
17	0.464969	0.832073	insp
18	0.221465	0.429825	insp
19	27.5622	29.5457	insp
20	10.3751	14.3293	insp
21	3.43472	5.25067	insp
22	10.7801	19.3609	insp
23	14.7057	20.5601	insp
24	0.63652	3.02405	insp
25	1.0737	2.85203	insp
26	0.207705	0.497209	insp
27	9.18974	12.1447	insp
28	1.38976	1.42998	insp
29	25.7219	19.9903	insp
30	3.83474	3.66527	insp
31	0.560898	1.06834	insp
32	10.6064	20.5346	insp
33	2.72564	5.66539	insp
34	31.5058	53.9296	insp
35	20.4901	24.3055	insp
36	5.66878	6.39074	insp
37	7.64056	12.1531	insp
38	0.433514	0.602152	insp
39	13.7945	18.7942	insp
40	0.883476	5.03622	insp
41	24.8038	38.0803	insp
42	22.8178	33.0557	insp
43	3.01857	4.77038	insp
44	1.15192	1.82796	insp
45	14.5142	15.5315	insp
46	9.94877	30.1855	insp
47	1.70058	3.99148	insp
48	15.1552	31.3953	insp
49	26.9032	45.39	insp
50	80.0719	105.587	insp
51	1.63012	3.50041	insp
52	18.2188	35.4793	insp
53	1.74428	4.07222	insp
54	5.66411	29.4491	insp
55	6.02593	11.0081	insp
56	4.04044	17.0727	insp
57	3.13204	4.42696	insp
58	4.99088	16.7391	insp
59	12.4561	19.4936	insp
60	41.0028	59.6308	insp
61	27.771	37.3383	insp
62	5.43763	16.3035	insp
63	10.3647	26.8954	insp
64	20.3615	33.9065	insp
65	30.1276	46.6266	insp
66	1.39213	5.5432	insp
67	15.5812	33.258	insp
68	71.3222	90.0667	insp
69	1.77581	4.8503	insp
70	16.2429	33.7425	insp
71	0.32497	0.418474	insp
72	30.6549	47.0413	insp
73	29.7933	38.4533	insp
74	43.1441	46.6463	insp
75	59.0967	68.2065	insp
76	24.0525	46.7169	insp
77	14.8465	9.77529	insp
78	3.59355	3.93439	insp
79	32.038	32.08	insp
80	23.0602	24.2575	insp
81	10.922	11.5092	insp
82	3.92055	8.14991	insp
83	1.35847	2.66145	insp
84	0.957396	2.58316	insp
85	2.21592	3.96603	insp
86	0.112148	0.887098	insp
87	24.1108	25.4122	exp
88	14.4574	15.7652	exp
89	12.7185	12.7587	exp
90	4.94715	5.52034	exp
91	16.0498	15.5543	exp
92	19.2458	20.0859	exp
93	10.0176	9.31048	exp
94	53.8221	52.0216	exp
95	20.5014	14.7518	exp
96	23.3853	20.9173	exp
97	35.8798	43.49	exp
98	12.0829	12.7458	exp
99	25.7344	24.1792	exp
100	1.55874	1.09512	exp
101	8.29922	8.65044	exp
102	13.415	9.70541	exp
103	6.31884	4.08866	exp
104	6.05157	6.51624	exp
105	21.9422	25.8916	exp
106	22.2394	17.9162	exp
107	39.1843	38.1937	exp
108	3.14336	5.65502	exp
109	2.77654	2.92765	exp
110	23.9728	24.7767	exp
111	37.8655	35.5439	exp
112	34.1449	35.3108	exp
113	4.99214	8.7178	exp
114	5.51859	6.78816	exp
115	33.1875	33.8161	exp
116	32.6677	32.6674	exp
117	25.4919	26.499	exp
118	19.843	21.1283	exp
119	8.01604	9.79868	exp
120	22.4123	21.2732	exp
121	4.21145	1.67156	exp
122	16.4211	21.8143	exp
123	33.2041	34.0516	exp
124	2.29404	1.19524	exp
125	16.0061	15.6591	exp
126	2.05088	1.87629	exp
127	0.692096	0.436994	exp
128	4.04067	3.98489	exp
129	2.20968	3.04841	exp
130	8.61092	4.42616	exp
131	13.6808	7.58301	exp
132	0.572343	0.326821	exp
133	19.7924	18.2975	exp
134	8.32628	9.28679	exp
135	11.0881	4.88922	exp
136	11.2245	5.48198	exp
137	6.02044	1.87684	exp
138	30.0206	19.2301	exp
139	2.22956	1.805	exp
140	9.50424	3.7594	exp
141	15.9808	7.61875	exp
142	32.6657	23.493	exp
143	9.46641	7.20317	exp
144	23.0042	17.1114	exp
145	14.5583	12.001	exp
146	7.77685	5.73538	exp
147	12.2283	11.2367	exp
148	3.47229	3.25519	exp
149	6.93616	6.67668	exp
150	7.29885	6.3439	exp
151	2.58877	2.23616	exp
152	7.00673	1.62014	tonic
153	0.614607	0.659577	tonic
154	3.26762	5.58118	tonic
155	0.280096	0.145937	tonic
156	15.1634	18.7476	tonic
157	10.1635	9.89865	tonic
158	1.94448	1.92323	tonic
159	10.9419	10.7812	tonic
160	7.29026	7.72099	tonic
161	5.55079	6.15182	tonic
162	8.10512	9.72398	tonic
163	15.6744	17.1394	tonic
164	8.86701	9.56434	tonic
165	1.10131	1.40056	tonic
166	3.72904	4.57257	tonic
167	17.4788	19.0409	tonic
168	6.04827	7.65727	tonic
169	7.36821	8.81534	tonic
170	16.9027	19.0045	tonic
171	3.77114	3.5055	tonic
172	4.18126	5.20851	tonic
173	16.7267	16.8218	tonic
174	12.7265	19.3632	tonic
175	3.8444	3.9094	tonic
176	8.52173	11.0098	tonic
177	2.46602	3.22367	tonic
178	0.261546	1.16408	tonic
179	0.495239	0.644157	tonic
180	2.08892	2.59006	tonic
181	1.10689	1.02135	tonic
182	6.70868	7.98005	tonic
183	0.250335	0.415324	tonic
184	0.4012	0.969565	tonic
185	18.3893	18.5558	tonic
186	0.950331	1.10124	tonic
187	0.667926	1.0105	tonic
188	5.8855	10.9856	tonic
189	0.191182	0.512861	tonic
190	15.3896	16.6756	tonic
191	9.88851	15.1939	tonic
192	3.43716	3.99265	tonic
193	2.68422	2.64158	tonic
194	1.91734	1.13323	tonic
195	1.27553	1.42891	tonic
196	0.398297	0.397016	tonic
197	7.76936	8.40495	tonic
198	2.69442	5.14571	tonic
199	3.72757	5.72964	tonic
200	2.68665	3.61069	tonic
201	5.23626	4.03863	tonic
202	5.78528	5.95763	tonic
203	0.58821	2.12907	tonic
204	12.8901	13.9285	tonic
205	11.5987	13.0241	tonic
206	33.13	37.3004	tonic
207	2.36751	2.61468	tonic
208	0.235807	0.160575	tonic
209	6.36484	6.53686	tonic
210	17.4506	17.4554	tonic
211	9.36237	11.2173	tonic
212	3.08523	4.54218	tonic
213	3.73623	7.8692	tonic
214	8.72693	10.4831	tonic
215	3.36484	2.3379	tonic
216	4.4861	5.48629	tonic
217	3.22893	5.61998	tonic
218	17.9777	18.9348	tonic
219	24.5308	27.4727	tonic
220	1.17836	1.91421	tonic
221	0.521673	1.23284	tonic
222	0.779232	1.22576	tonic
223	16.2809	17.7153	tonic
224	3.33996	4.72916	tonic
225	4.48867	7.26921	tonic
226	11.544	11.8052	tonic
227	6.70872	8.88973	tonic
228	9.56142	11.4182	tonic
229	10.7169	12.2538	tonic
230	13.7517	14.2497	tonic
231	12.0837	8.89092	tonic
232	3.75931	2.51061	tonic
233	17.2606	19.1431	tonic
234	7.87082	8.58606	tonic
235	3.22494	3.60301	tonic
236	22.7204	22.9487	tonic
237	0.330118	1.39121	tonic
238	18.884	21.7982	tonic
239	4.63989	7.43384	tonic
240	5.04284	5.75581	tonic
241	12.4278	19.4541	tonic

## Sheet: Fig6h
Unit pair	O2 Pairwise Correlations	Roomair Pairwise Correlations	Sigh Pairwise Correlations
0	0.0364783	0.0477019	-0.104755
1	0.0359895	0.0344238	-0.0290522
2	0.0226256	0.0331817	-0.0834752
3	0.0202649	0.0342541	0.00982322
4	0.0249681	0.0432591	-0.0937736
5	0.0711645	0.0477968	-0.0425923
6	0.0304867	0.0285987	-0.0187263
7	0.0325432	0.0225926	0.159105
8	0.0414014	0.0338538	0.0540887
9	0.0370236	0.039031	0.130188
10	0.0340076	0.0675561	0.0386517
11	0.0343697	0.0544118	0.143926
12	0.0519821	0.0755352	0.057265
13	0.077808	0.0673011	0.095293
14	0.0682372	0.0447108	0.11491
15	0.0451915	0.0457818	0.0245182
16	0.0286364	0.027682	-0.0558849
17	0.0497018	0.0759887	-0.00426267
18	0.0492216	0.0609393	0.237218
19	0.095339	0.051651	0.0728915
20	0.0751088	0.0898707	0.0290834
21	0.0655374	0.0878814	-0.00404006
22	0.0496717	0.0543696	-0.0131037
23	0.0387176	0.0470903	-0.00166413
24	0.0307416	0.066577	0.112765
25	0.067696	0.0476413	-0.0961835
26	0.0345557	0.0595479	-0.042248
27	0.108214	0.105047	0.0521333
28	0.0248771	0.0243061	0.107721
29	0.0154829	0.0241045	0.190056
30	0.00798848	0.00669036	-0.0447784
31	0.00955005	0.0314871	0.149994
32	0.0309887	0.024438	0.296122
33	0.0317783	0.0237176	0.0232421
34	0.0698931	0.0800923	0.0335153
35	0.0625802	0.0580397	-0.0254429
36	0.0130713	0.0206428	-0.0557105
37	0.0125171	0.0154198	0.0579526
38	0.00978534	0.00620056	-0.0229476
39	-0.0102361	0.0071148	0.162406
40	0.0239535	0.0104693	-0.0296055
41	0.0300195	0.0356571	0.0624629
42	0.039909	0.0387115	-0.0460422
43	0.0350072	0.0164866	-0.0451228
44	0.0215252	0.0358319	-0.0271018
45	0.0149868	0.0328929	0.109201
46	0.00554738	0.0100136	0.0480017
47	0.00333531	0.0167919	-0.0206912
48	0.0168679	0.015336	0.139059
49	0.0188351	0.0283097	-0.00714232
50	0.0266042	0.0549582	-0.00907825
51	0.03285	0.0405115	0.117512
52	0.0327557	0.0422843	0.0884478
53	0.0176747	0.0171542	0.0108179
54	0.0193867	0.0229211	-0.0522708
55	0.0247132	0.0383494	0.0121775
56	0.0131864	0.0286314	0.0335067
57	0.00250987	0.035252	0.23628
58	0.0028799	0.0118006	0.0272845
59	0.0340014	0.025567	0.0848868
60	0.0533168	0.0908659	0.0413635
61	0.0352874	0.0560882	0.267403
62	0.0283585	0.0395229	-0.0496866
63	0.00708633	0.0191757	0.103175
64	0.0146928	0.03999	-0.0319569
65	0.0102256	0.0334803	0.172387
66	0.0215154	0.0277341	0.0695866
67	0.020191	0.0202267	0.00890919
68	0.00724812	0.0206823	0.0286633
69	-0.00933569	0.0246912	0.013395
70	0.0208579	0.0259218	-0.0710005
71	0.0538588	0.0742878	0.0608943
72	0.0341001	0.0497185	0.0285568
73	0.0234718	0.0483862	-0.0611928
74	0.0139913	0.0192954	0.0787833
75	0.0349427	0.0397685	0.101776
76	0.0372595	0.0344553	-0.040625
77	0.0734619	0.0854714	0.047687
78	0.0191271	0.014877	0.0969365
79	0.0104869	0.0187344	-0.0162654
80	-0.00400429	0.00119963	0.221564
81	-7.84694e-05	0.0254761	0.074004
82	0.00883857	0.013339	0.0540887
83	0.0360169	0.0468101	0.195079
84	0.0193729	0.030264	-0.00426267
85	0.0242818	0.0257385	-0.0745532
86	0.00369905	0.000243099	-0.0447784
87	0.00799841	0.0191112	-0.0229476
88	0.0213987	0.0217571	0.110653
89	0.0284453	0.0460913	0.23628
90	0.0472602	0.0785555	0.0286633
91	0.0313074	0.0450565	0.0489381
92	0.0280005	0.0531112	-0.0719035
93	0.05225	0.0352136	0.038864
94	0.028519	0.0374886	0.1067
95	0.013759	0.0168723	0.152241
96	0.0606469	0.0959047	0.132241
97	0.0301001	0.0458296	0.252693
98	0.00445059	0.0267137	0.0501467
99	0.0208976	0.0155244	0.0157737
100	0.0207408	0.0281942	0.117869
101	0.0196987	0.0413575	-0.0771762
102	0.0398776	0.0665808	0.201738
103	0.0463768	0.0751167	0.041327
104	0.0299709	0.0479559	0.038864
105	0.00950358	0.00948315	-0.0224467
106	0.0283828	0.0134694	0.0429426
107	0.0386802	0.0547471	0.060577
108	0.0557867	0.0277156	-0.0888237
109	0.0415539	0.0210975	0.0642937
110	0.0640593	0.0592593	0.0174414
111	0.0273505	0.0580483	-0.0813515
112	0.0258629	0.0173653	-0.0770217
113	0.0182476	-0.0128647	-0.0334097
114	0.0224501	-0.00541807	-0.0478559
115	0.0213234	0.01269	-0.0387324
116	0.0171212	0.0395723	0.0454654
117	0.0279648	0.0290865	0.11045
118	0.022149	0.0185519	-0.0790689
119	0.0496825	0.0345071	-0.0133309
120	0.0308741	0.012401	0.0788521
121	0.00945685	0.00499044	-0.0411565
122	0.00389864	0.0249321	0.237173
123	0.00614418	0.030213	-0.0209996
124	0.0128158	0.0237962	-0.024117
125	0.023007	0.0317996	0.232076
126	0.0242688	0.0451373	0.104113
127	0.0232285	0.0175888	-0.0367576
128	0.0307934	0.0140291	-0.0220775
129	0.00397889	0.0206694	-0.0113141
130	0.00725869	0.0127212	-0.0425805
131	0.0205298	0.0142084	0.164005
132	0.0185978	0.0267442	0.13793
133	0.00717777	0.000676475	-0.0186934
134	0.0246237	0.0165924	0.157503
135	0.0270775	0.0243508	-0.0389841
136	0.0186681	0.0477443	0.00982322
137	0.031318	0.0911291	-0.0333724
138	-0.0259879	-0.0200409	-0.0425923
139	-0.0103772	-0.0114452	-0.0478469
140	-0.0270302	-0.0229142	-0.0549496
141	-0.0518826	-0.0555414	-0.0904859
142	-0.0375273	-0.0250393	-0.0209223
143	0.0235663	0.0888757	0.0472594
144	-0.0148698	-0.0158917	-0.0503027
145	-0.0238347	-0.026167	-0.0257787
146	-0.0265105	-0.0162657	-0.0379987
147	-0.0334768	-0.0416695	-0.059314
148	-0.0280529	-0.0413015	-0.061823
149	-0.0200229	-0.0250227	-0.0425923
150	-0.0456248	-0.0409644	-0.06141
151	-0.0415098	-0.0392933	-0.026074
152	-0.0138247	-0.00609128	-0.0209996
153	0.0355887	0.0664239	0.0642239
154	0.0660276	0.0843184	0.00224996
155	0.0167248	0.0351604	0.112924
156	0.0257676	0.0281308	0.165711
157	0.00146005	0.0348779	0.197176
158	0.0232598	0.0803782	0.102127
159	0.0203087	0.0642694	0.262467
160	0.0824807	0.110043	0.0763082
161	-0.00535547	0.0126306	0.00339141
162	0.00294003	0.0153154	-0.0363242
163	0.00831485	0.0342094	-0.0491662
164	0.00608239	0.0437758	0.0448682
165	0.00648144	0.0401639	0.0802361
166	-0.00395983	0.0287543	-0.0600158
167	0.0347969	0.0543689	0.0381421
168	0.00916357	0.0402048	0.107522
169	-0.00147066	0.0166402	-0.0295901
170	0.109277	0.12296	0.0880008
171	0.031021	0.0147225	-0.0813969
172	0.0310163	-0.0163657	-0.0663295
173	0.025541	0.0194691	0.04356
174	0.0420968	-0.0122075	-0.059314
175	0.00139007	0.0106253	0.0848868
176	0.043182	0.00892197	-0.00981506
177	-0.0166492	0.0508775	-0.105938
178	0.0739625	0.0504031	0.0585857
179	0.00690969	0.0267154	-0.0623584
180	-0.00168321	-0.00253479	-0.0319569
181	-0.0132832	-0.0101453	0.0260584
182	0.0151481	-0.00112401	0.0696078
183	0.00359049	0.0102672	-0.0766397
184	0.010781	-0.000316326	-0.0528
185	0.0371225	0.00214557	-0.00666117
186	0.0462101	0.032511	0.0973243
187	0.00507498	0.010761	-0.0260325
188	0.00782744	0.00117218	0.0272845
189	0.0617111	-0.00639312	0.173315
190	0.0128574	0.0200358	-0.000494135
191	0.0163046	0.0391771	0.0168704
192	0.00186067	0.00127444	0.0666587
193	0.00774634	0.000845489	-0.0503027
194	0.000450977	-0.00713761	-0.05777
195	-0.0160412	-0.0242321	0.0232421
196	0.0163412	-0.0174983	-0.0281641
197	0.0612412	0.0597158	-0.0880495
198	0.0103983	-0.00472103	-0.0528846
199	-0.0165749	-0.0158001	-0.0271018
200	0.00281876	-0.00681667	0.0108179
201	-0.0191663	-0.0264279	-0.0623584
202	-0.0218845	-0.0241508	0.00689354
203	-0.0128537	-0.0144186	0.0666587
204	-0.0227621	-0.0293634	-0.064562
205	-0.00754694	-0.0200992	0.0265634
206	0.0147352	-0.00605681	-0.0220775
207	0.0648892	0.178235	-0.0503027
208	0.0283729	0.0602444	0.0776633
209	0.0497224	0.0147042	0.0204082
210	0.00675508	0.00363898	0.0161212
211	-0.0013797	0.000888877	-0.0745935
212	-0.0114324	-0.00444186	0.00664043
213	-0.00501324	0.00593206	0.127835
214	-0.00157394	0.00523726	-0.0294123
215	-0.00371993	4.37389e-05	0.0141074
216	-0.00808069	0.00289421	-0.0555182
217	-0.00136203	0.00511066	0.0775587
218	0.000299396	-0.00165548	-0.0825532
219	0.00363146	0.00604856	0.0812277
220	0.00964612	0.00285765	0.0732407
221	-0.0034837	-0.00415783	-0.0973419
222	0.00337633	0.00169913	-0.0520825
223	-0.000377195	-0.00324666	-0.0698993
224	-0.00528449	-0.00694356	-0.100782
225	-0.00237432	0.00685687	0.0601893
226	-0.00481832	0.00512106	-0.0344631
227	-0.000434887	0.0033262	0.0590492
228	-0.00182893	0.00181105	0.0934075
229	0.00144563	-0.00151927	0.130049
230	-0.000786216	0.0113553	0.0489315
231	0.00725647	0.0288297	-0.0848396
232	-0.00129968	0.0147172	-0.105728
233	0.000707833	0.0115646	0.0126879
234	0.0167832	0.0231917	0.0677639
235	0.0128217	0.0122933	-0.0230246
236	0.0187599	0.0154576	0.0269551
237	0.0235218	0.019765	0.17376
238	0.00957323	0.04519	0.225659
239	0.00852596	0.0231813	-0.0105867
240	0.00530606	0.00917949	-0.040371
241	0.0135413	0.00494316	0.048994
242	0.000928084	0.00940026	-0.0339248
243	0.0144243	0.00778098	-0.045603
244	0.0159933	0.013241	0.0126879
245	0.0146228	0.00255905	0.0182936
246	-0.000650856	-0.0081918	-0.0963774
247	0.00779888	0.00510169	-0.0328868
248	0.00448934	0.0201303	-0.00358367
249	0.00974385	0.0349517	0.000241611
250	0.00218052	0.00919893	0.0250398
251	0.0186109	-0.00402699	-0.0105867
252	0.0128007	0.00141461	0.204881
253	-0.00660501	-0.00496952	0.0611539
254	0.00457377	-0.000480574	0.0514228
255	-0.00274569	0.00626943	-0.0683112
256	-0.00938361	0.0030146	-0.00671465
257	0.00738792	0.00784223	0.0355912
258	-0.000484437	-0.00210477	-0.0623584
259	0.00826415	0.000766252	0.0354465
260	0.00680094	-0.00246332	-0.0905481
261	0.00231299	-0.00750595	0.0531739
262	-0.00323019	-0.00114049	-0.0413449
263	-0.00667265	0.00288942	0.0810425
264	0.000563651	-0.00399572	-0.0372594
265	-0.00305058	0.00117755	-0.0488886
266	-0.00091286	-0.0113732	0.00960627
267	0.00838302	-0.00328151	0.0138504
268	-0.00556539	0.00463323	0.151076
269	0.00160829	-0.00188326	-0.0336801
270	-0.0083066	0.00383289	-0.0767388
271	-0.00427698	-0.00475113	-0.00426833
272	-0.00146254	-0.0178869	-0.0372594
273	0.00270906	-0.00539322	0.1201
274	-0.0153267	-0.00610527	0.0579316
275	0.00668969	-0.0126049	-0.0248193
276	0.0116078	-0.00120705	0.0339421
277	-0.00160077	-0.00314746	-0.0834752
278	0.0098421	0.0146726	0.0918246
279	0.0117907	0.00635497	0.074004
280	0.0195219	0.00521373	-0.048915
281	0.00788364	0.0117575	0.195079
282	0.022377	0.00868409	0.139356
283	0.00527602	0.0150964	-0.0745532
284	0.00267187	-0.00454291	0.0666587
285	0.0092262	0.00407414	-0.0229476
286	0.0010813	0.00291745	0.0449809
287	0.00787629	0.0193875	0.04356
288	-0.00114233	0.00959058	0.0286633
289	-0.00136796	-0.00310518	-0.0379147
290	0.00118058	0.00342874	0.225924
291	0.00572536	0.00881461	-0.0790689
292	0.00278972	0.0086091	0.493039
293	-0.00349539	0.0085481	-0.0425923
294	0.0132617	0.0125707	0.0264543
295	-0.00340148	-0.00238922	0.04356
296	0.00464597	-0.00206981	-0.0447784
297	0.00490922	-0.00124705	-0.0698993
298	0.00424226	-0.0059594	-0.0667021
299	0.00990084	-0.00637203	-0.0683112
300	0.00923551	-0.00409433	-0.0557105
301	0.0169407	0.000912883	0.0579526
302	-0.00152044	9.59888e-05	0.186449
303	-0.00126315	-8.57201e-05	-0.0257787
304	-0.00323749	-0.00878818	-0.0296055
305	-0.00750833	-0.00333162	-0.0487515
306	-0.00146468	0.0109353	-0.0460422
307	0.00442922	-0.0045811	0.0725188
308	-0.00451444	-0.0129198	-0.0271018
309	0.0105234	-0.00408787	-0.0138889
310	-0.0131755	0.00182777	0.0537228
311	-0.0074784	0.00398985	-0.0319569
312	-0.00228778	-0.0080767	-0.0333087
313	-0.00192372	0.00130328	-0.0229476
314	0.000443769	0.00273552	-0.0330861
315	-0.00253001	-0.00444861	0.0648371
316	-0.00666501	0.000339475	-0.0113141
317	0.00148919	0.00773844	-0.0257787
318	-0.00242283	0.00227945	-0.0363242
319	0.00259466	-0.00364637	-0.0319569
320	0.00256217	-0.00234303	-0.0271018
321	0.00557438	0.00817424	-0.0423061
322	0.0131592	-0.00737005	-0.040371
323	-0.0031586	0.0048549	0.0844125
324	0.00808222	-0.00538522	-0.0229476
325	-0.00130939	0.000380064	0.00352521
326	0.00179674	-0.000118716	-0.0234516
327	0.000165746	-0.000803588	0.038864
328	0.0107495	-0.00923666	0.0226449
329	0.00313156	0.0173841	0.0779856
330	0.0047615	0.00816293	0.03289
331	-0.00993722	0.00523886	-0.0579138
332	0.00148015	0.0114777	-0.00239936
333	-0.00801013	0.00181287	-0.064562
334	-0.00546049	0.000441488	-0.0330861
335	-0.000588969	-0.00278482	0.0175106
336	0.0115397	0.00416873	-0.0761277
337	-0.000313005	0.00332432	-0.0190104
338	-0.00488369	-0.00046515	0.132394
339	0.00316557	0.00596659	0.0560345
340	-0.00509917	0.00747947	0.0370048
341	0.0142491	0.0126923	-0.0269524
342	-0.0065274	0.00100223	-0.06141
343	-0.00340481	0.0085519	-0.0865314
344	-0.00539872	0.00768416	-0.0761277
345	-0.00224356	0.00687627	0.0157737
346	-0.00538425	-0.00240326	0.0647522
347	0.00371692	0.00254386	0.0182936
348	-0.00429116	-0.00236194	-0.0423207
349	0.00471385	-0.000425771	-0.0546658
350	0.0131996	-0.00346109	-0.0330861
351	-0.00120266	-0.00238765	-0.0453825
352	0.00627389	1.37508e-05	0.0913917
353	0.0090779	-0.00748146	-0.0186934
354	0.00172361	-0.0110151	-0.0209996
355	-0.00813213	-0.00454044	0.179022
356	-0.00595541	0.00160977	-0.0397136
357	0.00244032	-0.00055869	-0.0375066
358	-0.00497032	0.00233078	-0.0367576
359	0.00383657	0.00574771	0.197694
360	-0.0121327	-0.00208717	-0.0113141
361	-0.00207117	0.00478385	0.0869352
362	0.00957894	0.0058455	-0.0260325
363	-0.000946649	-0.00714414	-0.0271337
364	0.00741688	-0.00855554	-0.0186934
365	-0.00209158	-0.00225028	-0.0269524
366	-0.00175898	-0.00128775	0.0987177
367	-0.000584902	-0.00682689	-0.00921659
368	0.012927	0.00705717	-0.0209996
369	0.00906984	0.00378831	-0.0295901
370	-0.00408832	-0.000673879	-0.0260325
371	-0.00475379	0.000284169	-0.0220775
372	0.00534094	-0.00202749	-0.0344631
373	-0.00801001	0.00185842	-0.0328868
374	0.00315781	-0.00354857	0.119985
375	0.00475625	0.00220986	-0.0186934
376	0.00514199	0.00180557	-0.0113141
377	0.00415421	-0.00564516	-0.0269524
378	-0.00327736	-0.0137818	0.00739604
379	-0.00481911	-0.003213	0.0409437
380	0.00230187	0.00409627	0.0408114
381	-0.00528318	-0.0042962	0.0175637
382	-0.00355562	-0.00223808	0.0401594
383	-0.00177513	-0.00899456	-0.0470148
384	-0.0129437	-0.0203029	0.00349967
385	-0.00352155	0.00107728	0.0448879
386	-0.0128988	-0.00859725	0.00765268
387	0.00210397	-0.000627085	-0.0514891
388	0.00445795	-0.0116346	0.0929617
389	-0.00323263	0.00993844	0.0685211
390	0.0009719	-0.00542447	0.120145
391	0.00633356	0.00473272	-0.0221302
392	0.00618866	-0.00560205	-0.0319075
393	-0.0102123	0.00299357	0.0597045
394	0.00943384	0.00328422	-0.0419437
395	0.000896272	-0.00300661	-0.0390017
396	-0.00761747	-0.00686152	-0.00881142
397	0.00989353	0.010745	0.115269
398	-0.00303687	0.00534981	0.223903
399	-0.00370641	0.0055809	-0.0454406
400	0.00416747	0.00936507	-0.0726337
401	0.000165926	0.00430924	0.0735303
402	-0.000177531	-0.00112695	-0.0850717
403	0.000163264	-0.00451544	-0.0514891
404	0.0079311	0.0145927	0.0134674
405	-0.00190692	-0.00220217	0.082187
406	-0.0195516	-0.0234005	-0.0453825
407	-0.0110711	-0.0097028	0.0913917
408	-0.0113	-0.0142742	-0.0186934
409	-0.0112568	-0.0146927	-0.0209996
410	-0.0127299	-0.0121034	-0.024117
411	-0.0202036	-0.0268552	-0.0397136
412	-0.0200787	-0.0273505	-0.0375066
413	-0.0189804	-0.0240293	-0.0367576
414	-0.00963104	-0.0079844	-0.0220775
415	-0.010099	-0.00977257	-0.0113141
416	-0.00421065	-0.0192603	-0.0425805
417	-0.0126914	-0.0166195	-0.0260325
418	-0.0118201	-0.017401	-0.0271337
419	-0.00921542	-0.011412	-0.0186934
420	-0.0169413	-0.0227242	-0.0269524
421	-0.00979466	-0.0188462	-0.0389841
422	-0.00473769	-0.00910619	-0.00921659
423	0.00258784	0.00564175	-0.0209996
424	-0.0101486	-0.0215324	-0.0295901
425	-0.01516	-0.00566489	0.164005
426	-0.00168117	-0.00303052	-0.0220775
427	0.00566169	-0.00155411	-0.0344631
428	-0.00470954	-0.0083224	-0.0328868
429	0.00106938	0.00658953	-0.0336801
430	-0.00179154	-0.00958228	-0.0186934
431	0.000287097	-0.00403556	-0.0113141
432	-0.00362773	-0.00223731	-0.0269524
433	-0.00162995	-0.00513285	-0.00921659
434	0.0132612	-0.00319149	-0.0419437
435	-0.00472353	0.00118373	-0.0320166
436	0.00341113	-0.00406344	-0.0290352
437	0.0171168	0.00716695	-0.0131879
438	0.000284605	-0.000865609	-0.0148149
439	0.00843205	0.00888723	-0.0170141
440	0.00449389	0.00930968	-0.0280173
441	-0.00105639	0.00222919	-0.0264603
442	-0.00235029	0.000489577	-0.0259319
443	0.00458468	0.00726091	-0.0155753
444	-0.00896615	0.000944661	-0.00798189
445	0.00600426	0.00580351	-0.0300398
446	-0.0051819	0.00912352	-0.0183655
447	0.00642364	-0.00497981	-0.0191424
448	-0.0040272	-0.00558792	-0.0131879
449	-0.00181303	0.00694077	-0.0190144
450	0.00516698	-0.00396219	-0.0275026
451	-0.00327578	-0.00180682	-0.00650215
452	-0.00560864	-0.0128869	-0.0148149
453	0.00148813	-0.00145208	-0.0208753
454	-0.00120672	0.00863804	-0.0183655
455	-0.00810769	-0.000705821	-0.0155753
456	0.00573657	-0.00577958	-0.0243131
457	-0.00215539	-0.00589143	-0.023201
458	0.00124207	0.008907	-0.0237607
459	0.00755657	0.00781277	-0.0131879
460	-0.00500741	0.00126081	-0.00798189
461	0.0104104	-0.00666623	-0.0190144
462	-0.00593472	0.00131749	-0.00650215
463	-0.00314791	-0.00294892	-0.0295906
464	0.00187503	0.0273033	-0.00650215
465	-0.00642425	-0.00719867	-0.0557105
466	0.00663577	-0.0119297	-0.0505228
467	0.00967929	0.00378792	0.186449
468	-0.00364336	0.00774617	-0.0257787
469	0.00087452	-0.000800083	-0.0296055
470	-0.00279513	0.00927189	0.0624629
471	-0.00177356	0.000628449	0.0698571
472	-0.00505369	-0.00100238	-0.0451228
473	-0.0042054	-0.0135353	-0.0271018
474	-0.00756256	-0.00569443	-0.0138889
475	0.00475595	-0.00470393	-0.0522708
476	-0.00123451	0.00822992	-0.0319569
477	-0.00196304	-0.00218903	-0.0333087
478	0.000225496	0.00585584	0.186449
479	-0.00115939	-0.000191389	-0.0330861
480	-0.00367978	0.00491565	-0.0478559
481	-0.00557212	-0.00970422	-0.0113141
482	-0.00736894	-0.00174747	-0.0257787
483	-0.00877337	-0.00225631	0.103237
484	-6.58552e-06	0.00136707	-0.0319569
485	0.0103634	-0.00227533	0.152756
486	-0.00581259	0.00518988	-0.0423061
487	-0.00680793	0.00573499	0.215897
488	-0.00689314	0.00607228	-0.0413449
489	-0.00882553	0.00100121	-0.0229476
490	0.00175179	0.00170299	-0.0138889
491	0.000743752	-0.0105992	0.117869
492	0.0020119	-0.000947147	-0.0113141
493	0.00566752	0.00688276	0.151684
494	0.00497346	0.000386215	-0.0113141
495	0.0069774	-0.00230212	-0.00798189
496	0.00851002	-0.00825358	0.0807363
497	-0.00822097	-0.0052497	-0.0887494
498	-0.00807507	-0.00250322	-0.0403102
499	-0.003794	-0.00784248	0.0649061
500	-0.000446671	0.00186174	-0.0520055
501	-0.000464316	-0.0025927	-0.0856379
502	-0.00777763	0.000930421	0.0548487
503	-0.0117623	-0.00164817	0.0585041
504	0.0069257	0.000927251	-0.0476076
505	-0.00249994	-0.000584688	-0.0243975
506	0.00563215	-0.000961197	0.156434
507	0.00225476	0.00498828	-0.0561361
508	-0.00679795	0.000407452	-0.0585107
509	-0.0065854	-0.0112581	-0.0403102
510	0.00239277	0.00414043	-0.0581197
511	-0.000503369	0.00113783	0.0479078
512	-0.00618868	-0.0127648	-0.0198745
513	-0.00782982	-0.00133785	-0.0452833
514	-0.00354248	-0.002499	0.0996296
515	0.00206227	-3.21761e-05	-0.0561361
516	-0.00132666	0.00502437	-0.0476076
517	-0.00112479	0.00186925	-0.00198175
518	-0.00469091	0.0102658	-0.0709165
519	-0.00298706	-0.00546894	0.0746447
520	-0.00790143	-0.00223056	-0.0403102
521	0.00719308	-3.25069e-05	-0.0243975
522	0.00749749	0.00201413	0.0302707
523	0.00227731	0.00130688	-0.0198745
524	0.00365158	0.0025073	0.147485
525	-0.00397615	0.00358105	-0.0198745
526	-0.00353013	0.000616877	-0.0140211
527	0.00337247	0.000400925	0.173493
528	-0.0011347	-0.00492694	-0.0557105
529	-0.0070885	0.0142148	-0.0505228
530	0.00982553	0.00250552	-0.0229476
531	-0.00628833	0.00734832	-0.0257787
532	0.00170461	-0.00361261	-0.0296055
533	-0.0016623	-0.00502309	0.0624629
534	0.00958711	0.00732307	-0.0460422
535	0.00706229	-0.013362	-0.0451228
536	-0.00271847	0.00809686	-0.0271018
537	-0.00564155	-0.000649434	-0.0138889
538	-0.00411783	0.000709288	-0.0522708
539	-0.00708973	0.0082085	-0.0319569
540	0.00931534	-0.00738443	-0.0333087
541	-0.00514795	-0.00239337	-0.0229476
542	-0.00714539	0.00184003	-0.0330861
543	0.00165806	0.000484789	-0.0478559
544	0.0021573	0.0101868	-0.0113141
545	-7.21823e-05	0.00387309	-0.0257787
546	-0.00753368	0.00168333	-0.0363242
547	0.00798073	-0.000230993	-0.0319569
548	0.0015422	-0.00193119	-0.0271018
549	0.000113295	0.00188101	0.0812277
550	-0.0039316	0.0077714	0.0877631
551	0.00716039	0.0030519	-0.0413449
552	-0.000669005	-0.00380057	-0.0229476
553	-0.005572	-0.00371621	-0.0138889
554	-0.000390459	-0.000336817	-0.0330861
555	0.00527974	-0.00429306	-0.0113141
556	0.00546293	0.00101379	-0.0514891
557	-0.00310825	0.000162534	-0.0113141
558	0.00939359	-0.00578265	-0.00798189
559	-0.00325491	-0.00317631	-0.0138889
560	0.0128547	0.00556258	-0.0243975
561	0.0105051	0.00943598	0.0962864
562	-0.00694634	-0.013674	-0.00459686
563	0.0039812	0.0041151	-0.0617294
564	-0.000732098	-0.0104438	0.0825206
565	-0.00166184	-0.00420784	-0.0796391
566	0.00510934	-0.00618651	0.0483587
567	-0.000477281	0.0104272	-0.0303229
568	-0.00724283	-0.0019671	-0.0264437
569	-0.00162558	0.00245207	-0.0729043
570	9.77176e-05	-0.00437325	0.235376
571	0.00333425	-0.000672126	-0.055072
572	-0.00199605	0.00608659	-0.0232104
573	-0.00501677	0.00516442	0.0739207
574	-0.00234061	0.00315121	0.0227627
575	-0.00164754	-0.00568929	0.0937304
576	-0.000526487	-0.00713032	0.00768246
577	-0.00557006	-0.0010631	-0.030435
578	0.00665862	-0.0146555	0.0825206
579	0.00385803	-0.0148684	-0.0413993
580	0.00493401	-0.0011774	-0.0859645
581	-0.00259388	-0.0025337	-0.0729043
582	0.00367779	-0.00266628	0.135427
583	0.00344724	-0.00243356	-0.108599
584	-0.00367646	-0.00164938	0.0917552
585	0.004724	-0.00112773	-0.0617294
586	-0.00317585	-0.0008155	-0.0373613
587	-0.00783073	0.0026776	-0.0280913
588	0.00445879	0.0121727	-0.030435
589	-0.00705537	-0.00233515	-0.0565256
590	-0.00252371	-0.00434173	-0.030435
591	-0.00405227	0.0132057	-0.0214714
592	-0.00462282	-0.000618624	-0.0373613
593	0.00212293	-0.00209739	0.0142198
594	0.0002736	-0.00203053	-0.0373613
595	-0.00749299	-0.0126723	-0.0219146
596	0.00371606	-0.0275725	-0.0137782
597	-0.000838081	-0.00919005	-0.0443281
598	-0.00414628	0.00306676	-0.0101405
599	0.00551135	-0.00265898	0.00703866
600	-0.00449563	-0.00154756	0.062069
601	-0.000233209	-0.00349509	-0.109293
602	-0.0209414	-0.0129849	-0.0706369
603	-0.00382345	-0.000808088	-0.0207681
604	-0.00609917	-0.000874192	-0.0624391
605	-0.00505496	-0.0113229	0.0330454
606	-0.00547048	-0.00317758	-0.0562691
607	-0.000235764	-0.00534039	-0.0358759
608	-0.000636694	-0.00981857	0.0145074
609	-0.0164284	-0.00931385	-0.106328
610	-0.00179011	-0.00142177	0.0698343
611	-0.0117637	-0.0117648	-0.0508637
612	0.0099798	-0.017183	-0.0630157
613	-0.00490033	-0.0228028	-0.0848727
614	-0.00914459	0.00730789	-0.0562691
615	-0.000163079	-0.00467445	0.0297675
616	-0.000449817	-0.00300539	-0.0166418
617	-0.0266024	-0.0104561	-0.00147956
618	0.000614347	-0.00116152	0.0261381
619	-0.00612799	0.00659589	-0.0443281
620	-0.00446443	0.0103841	0.0325203
621	-0.000461399	0.0021686	0.105746
622	-0.00215391	0.00786904	0.0651691
623	0.00805949	0.00523146	-0.00312804
624	0.000335517	0.00463182	-0.0508637
625	-0.00750672	0.00471534	-0.0358835
626	0.00200202	0.000770295	0.0325203
627	0.004116	0.00628953	0.00152336
628	-0.00420759	0.00697126	-0.0624391
629	0.0132289	0.00825378	-0.0146967
630	0.00920489	0.00369483	0.0822479
631	-0.00915406	0.00345698	0.0375571
632	0.00132976	0.00471931	-0.071468
633	-0.00199911	0.000342002	-0.0802851
634	0.000815194	-0.00854402	-0.0324621
635	-0.000269798	0.0088594	0.0879601
636	-0.00165802	0.0069322	-0.0600961
637	-0.000296637	0.0034479	0.113119
638	-0.00520659	0.00292778	-0.0844059
639	-0.000629924	0.00207857	-0.0432555
640	0.00613831	0.00276648	-0.0485246
641	0.00118934	0.00331969	-0.0995265
642	0.00291747	-0.0039377	0.0418936
643	0.000719155	-0.00206612	0.0790271
644	0.0112529	-0.0114876	0.0596958
645	-0.000595009	-0.00861469	0.0534408
646	0.000815953	-0.00903174	-0.0352365
647	0.00243331	0.00561919	0.0549644
648	-0.00173482	0.000361884	-0.0128242
649	0.00294907	-0.00528057	-0.0436385
650	0.00362996	0.0144483	0.0448591
651	0.00174482	0.00241862	-0.0873657
652	0.0129507	-0.000965462	-0.0336405
653	-0.00127057	-0.000343316	0.0520011
654	0.00990315	-0.00363232	-0.071468
655	0.000184228	-0.00775737	-0.0432555
656	0.00341783	0.00629201	0.00544941
657	-0.00316388	-0.00390617	-0.0352365
658	-0.000990245	0.00030517	0.0951811
659	-0.00327408	-0.00142322	-0.0352365
660	-0.0121924	-0.00980118	0.184529
661	-0.00410679	0.00121222	-0.0432555
662	-0.00259708	0.00367928	0.0662421
663	-0.00355575	0.000510953	-0.0432555
664	-0.00600776	0.00154233	-0.0673534
665	0.00467539	-0.00162993	-0.0920881
666	-0.0109742	-0.00102187	-0.0148022
667	-0.0102209	-0.00231381	-0.0764544
668	-0.00281879	0.00100538	0.0313404
669	-0.000728695	-0.0173052	0.0071694
670	-0.00430617	-0.014574	-0.021489
671	0.00286725	0.00282269	0.000302644
672	-0.00754049	-0.018892	0.0197121
673	-0.0171368	-0.020202	-0.148702
674	-0.00759375	-0.0130825	-0.110369
675	-0.00822634	0.00708955	0.044145
676	-0.00146287	0.00540045	0.00822046
677	0.000885959	0.00479233	-0.0374551
678	0.010524	-0.00714592	0.0253646
679	0.00435395	-0.004889	-0.0310555
680	0.00732713	-0.00619193	-0.0447761
681	-0.00303383	0.00662632	0.0401735
682	-0.00115299	0.00093526	0.0769793
683	-0.01853	-0.0176603	0.0071694
684	-0.00773605	-0.0133825	-0.0231668
685	-0.00154492	-0.021387	0.0552304
686	-0.0123875	-0.0120298	0.0504124
687	-0.00250669	-0.00563953	-0.0250446
688	0.00523882	-0.0042442	-0.126225
689	-0.00734349	0.00651046	0.0564663
690	-0.00126247	0.00575362	-0.0310555
691	-0.00198366	0.00423904	0.144851
692	0.00136298	-0.0034187	0.0451869
693	-0.00751549	0.00110325	-0.0460752
694	-0.00032377	0.0104195	-0.0886005
695	0.00984517	-0.000719661	-0.0460752
696	-0.00258905	-0.00251226	-0.0325053
697	-0.00170739	0.00615668	-0.0565608
698	-0.00327122	0.0135139	0.0185787
699	0.00251329	-0.00605929	0.144851
700	-0.0073368	0.000525496	0.0510257
701	0.00632169	0.00369533	-0.0562042
702	0.0111687	0.00382901	-0.0675859
703	0.00459041	0.00157246	0.126682
704	0.00757574	0.00194294	0.0366404
705	0.00911182	0.00502838	-0.024946
706	0.00296225	0.00696028	-0.0424641
707	0.00987376	0.000320287	-0.0130482
708	-0.000343391	0.00226163	0.049412
709	0.00864486	0.0017327	-0.0722858
710	0.0099074	0.00111049	0.00511134
711	-0.000849594	-0.00330789	-0.0501642
712	-0.00850632	-0.00573805	0.049736
713	-0.00783312	-0.00235002	-0.040556
714	-0.00135117	0.00140945	-0.0287728
715	0.00286694	0.00689643	0.119278
716	0.00773372	0.00262276	0.103599
717	0.00581423	0.00406123	-0.0359675
718	-0.00404907	0.00329863	-0.0476997
719	0.00449169	-0.00724824	-0.0439883
720	-0.0014167	0.000261204	0.0152976
721	0.00555909	-0.00508162	-0.0555515
722	0.00648696	-0.0112149	-0.0287728
723	-0.00465967	0.0058601	-0.0501642
724	0.00789365	-0.00395332	-0.0128124
725	0.00798208	0.00279215	0.000359176
726	-0.00970196	0.00620124	-0.0449455
727	0.00758783	0.00184658	-0.024946
728	-0.000755374	-0.00828076	-0.0539991
729	0.00174338	-0.00383815	-0.0359675
730	0.00374779	0.00142962	-0.0439883
731	0.01313	-0.00453513	0.0804447
732	-0.0127287	-0.00412374	-0.0439883
733	0.00589378	0.0103259	-0.031033
734	-0.00813767	0.0103062	-0.0539991
735	0.00309547	0.00115231	0.0266262
736	-0.00342888	-0.00278554	-0.0539991
737	0.00196661	0.002017	0.0640283
738	0.0062295	0.0050297	0.0195644
739	-0.00131144	0.0032218	0.130046
740	0.000910716	-0.0026761	-0.0653504
741	0.00500647	-0.00457476	0.00659787
742	-0.00623466	-0.00791316	-0.0967916
743	0.00762911	0.00380867	0.0192505
744	-0.00083894	-0.00271637	-0.0712367
745	0.00738997	-8.37946e-05	-0.0818116
746	0.00830283	-0.00399489	-0.00300714
747	-0.000754473	-0.00678374	-0.0357255
748	-0.0042002	-0.011697	-0.0318092
749	0.00938519	-0.00199267	-0.0748931
750	-0.0084913	-0.00729445	-0.0383805
751	0.00102906	0.000521381	-0.0189154
752	-0.00644283	0.00673565	-0.0883095
753	0.000541406	0.00174255	0.067938
754	-0.00847739	-0.00536511	-0.0634134
755	-0.00479178	-0.00715662	-0.0318373
756	0.00316724	0.00906936	0.134683
757	-0.003702	-0.00428307	-0.0312653
758	-0.0135559	-0.0234235	-0.0712367
759	-0.0124863	-0.0020299	-0.0452833
760	0.00811563	-0.0115096	0.0344828
761	-0.0150256	-0.00550774	-0.0748931
762	-0.0145087	-0.00027898	-0.0193734
763	-0.00492522	-0.0086846	0.0401897
764	0.00270107	0.00457355	0.0346838
765	-0.00286354	-8.35468e-05	0.0192505
766	-0.00301882	0.00522783	0.0950375
767	-0.00137675	0.00598908	-0.0914301
768	0.00240336	-0.000479862	0.131761
769	0.00399764	0.00211911	-0.0219745
770	-0.00276247	-0.00645615	-0.0312653
771	0.00369927	-0.00686138	-0.0220571
772	-0.00718354	-0.0101649	-0.0383805
773	-0.00342832	0.00457778	0.0107016
774	-0.00285281	0.00263007	-0.0383805
775	0.00673137	0.0208279	0.0582592
776	-0.00310971	-0.000699312	0.0898666
777	0.00467137	-0.00486045	0.0243005
778	0.00717416	0.00701601	0.002723
779	0.0196173	0.0134585	0.0964887
780	0.00761696	0.00261925	-0.0206779
781	-0.00141071	0.00226908	0.052299
782	0.000235048	-0.000133083	0.0463446
783	0.00349609	0.000112379	0.015084
784	-0.00761513	0.00621156	-0.0654342
785	-0.00707659	-0.0034136	0.0693196
786	0.000241443	-0.0094658	0.00568489
787	0.001115	0.00138434	0.0757183
788	-0.00526513	0.00186497	-0.0454013
789	0.00281817	0.00124173	0.0169815
790	0.00582138	-0.00887018	0.00836915
791	-0.0103243	0.00402902	-0.0424217
792	0.00398678	-0.000171725	0.0407254
793	0.00459232	-0.00330239	-0.00851739
794	0.00820254	-0.00485989	-0.0913811
795	0.00221972	-0.000744593	-0.0694323
796	-0.00214329	-0.00341141	0.0498988
797	0.00137438	-0.00597306	-0.0342204
798	-0.00622741	-0.00515208	-0.00434106
799	0.00515822	-0.00472602	-0.00167454
800	-0.00206534	0.00926041	0.00172138
801	-0.00623917	-0.000995114	-0.0237941
802	-0.00100329	0.00114416	0.0269796
803	0.0064168	0.00242649	-0.0812428
804	0.00234157	0.00382997	0.101207
805	0.00645976	0.00862094	-0.0715649
806	-0.0126582	0.000795015	-0.0518308
807	-0.00318347	0.000307326	-0.0582977
808	-0.00246618	-0.00494266	0.107314
809	0.00439167	0.0122493	0.0498988
810	0.00492932	-0.00441197	-0.041128
811	-0.00431225	-0.00740449	0.194074
812	-0.000605842	-0.00914561	-0.0220174
813	-0.0131188	0.0099527	0.0169815
814	0.007221	-0.000796221	-0.0138673
815	-0.0098575	0.00364863	-0.0231753
816	0.000112784	-0.00731813	0.0316742
817	0.00571708	-0.00648502	-0.0539747
818	0.00670977	0.000165375	-0.0879892
819	0.00348347	0.00716101	-0.0229845
820	-0.000399349	0.000595013	0.0142369
821	0.00438111	-0.00427594	-0.092137
822	0.00308859	0.00276208	-0.0617294
823	-0.00131733	-0.0067144	0.00658778
824	0.0026518	0.0082904	-0.0796391
825	0.00657863	0.00387738	0.00348347
826	-0.00171939	0.0135077	-0.0303229
827	-0.00474222	0.00138529	0.0210249
828	0.00910273	-0.000575504	-0.0729043
829	-0.00325402	0.00582841	0.0990075
830	-0.00749223	-0.00198537	-0.140609
831	0.00763974	0.00359203	-0.0232104
832	0.0102238	0.000873858	0.0194135
833	-0.00151816	0.0106071	0.0227627
834	0.00286441	0.00522507	-0.0280913
835	-0.000743446	0.00715379	-0.0832613
836	0.00496488	-0.00784388	0.136197
837	-0.00587198	0.00235627	0.00658778
838	-0.00319833	-0.00354039	0.014914
839	-0.0176558	-0.00633884	-0.0232104
840	-0.00498751	-4.23929e-05	-0.000331383
841	-0.000422358	0.000990839	-0.0639579
842	-0.00999384	0.00484802	-0.0568962
843	-0.00256754	0.00213435	-0.060475
844	0.00431924	0.00437205	0.107255
845	-0.00232999	-0.00410848	-0.0373613
846	0.00609582	0.000120977	0.0937304
847	0.00443891	-0.00588442	-0.030435
848	-0.00837656	0.00204402	-0.097516
849	0.00156022	0.00176989	-0.030435
850	-0.00433234	-0.00920334	-0.0214714
851	0.00988896	0.015914	-0.0373613
852	-0.00160433	-0.0044769	-0.0656296
853	-0.00324795	-0.000174778	-0.0373613
854	0.000640641	0.000408738	0.0645729
855	0.00845558	-0.00275382	0.0236197
856	-0.00532914	0.00174466	-0.116358
857	-0.00156271	-0.004729	-0.0302443
858	-0.00305937	-0.00090792	-0.0615437
859	0.00983845	0.000822439	0.00442475
860	0.00294175	0.00873132	0.200505
861	-0.0043682	0.00348792	0.0237764
862	0.00151408	0.000237263	-0.0584742
863	0.0082317	0.0110782	-0.0265592
864	0.00385201	0.00194262	-0.0298358
865	-0.0142186	0.00238645	-0.0342648
866	-0.00875724	0.0052816	-0.0564241
867	-0.00631856	0.00599992	-0.0532884
868	0.00135642	0.010671	0.15201
869	0.0043654	-0.000986391	-0.0313672
870	-0.0106745	-0.0035936	-0.0160748
871	-0.000903032	0.0015548	0.123515
872	-0.0104577	-0.00229904	-0.0369863
873	-0.000182375	-0.00940335	-0.0385509
874	0.00484442	0.00625886	-0.0265592
875	-0.00301265	-0.000817666	-0.0382933
876	-0.0015017	0.00500136	-0.0553876
877	-0.00837054	0.00459552	-0.0130947
878	0.00356473	-0.0122637	-0.0298358
879	-0.0085017	0.000318968	0.200248
880	0.00354723	-8.63998e-05	0.0980138
881	-0.00629182	0.00330755	0.124756
882	-0.000926438	0.000593905	0.0582676
883	0.00726753	-0.0103234	0.0645004
884	-0.00440888	-0.000188791	-0.0478519
885	0.00201582	-0.00267261	-0.0265592
886	-0.00524847	0.00364824	-0.0160748
887	-0.00335211	-0.0013977	-0.0382933
888	-0.00491092	0.00476406	-0.0130947
889	-0.000349842	-0.00158203	-0.0595926
890	-0.00267286	0.0082101	-0.0130947
891	-0.00648574	-0.00828413	-0.0092381
892	-0.0035204	-0.00691174	-0.0160748
893	-0.00522035	-0.00167248	-0.0282372
894	-0.00408087	-0.00196528	-0.0160748
895	0.000168587	-0.00989833	0.0751318
896	0.000600054	-0.00960123	-0.0722659
897	0.000479237	-0.00803225	-0.0500632
898	-0.0135582	0.00457806	0.0219539
899	-0.00501224	0.0125326	-0.0624976
900	0.016674	0.00166142	-0.0444209
901	-0.00332833	0.0014956	-0.00596642
902	0.0134772	-0.00102461	-0.0432413
903	0.00209005	0.00495681	0.0237764
904	0.00326817	0.00279264	-0.0584742
905	0.00516312	0.00101292	-0.0265592
906	-0.00308907	0.00171323	-0.0298358
907	0.00715502	-0.00480624	-0.0342648
908	-0.00207457	-0.00296106	-0.0564241
909	0.00275729	0.00272199	0.0473165
910	0.00335543	0.000717897	-0.0522244
911	0.00656991	-0.0111038	-0.0313672
912	-0.0105436	-0.00410066	-0.0160748
913	-0.00141305	-0.00225599	-0.0604974
914	2.843e-05	-0.00198638	-0.0369863
915	-0.0078798	0.00325291	-0.0385509
916	-0.0061709	-0.00452994	-0.0265592
917	-0.00507915	-0.0107059	0.0927416
918	0.0153003	-0.00171601	-0.0553876
919	-0.00673459	-0.00492975	-0.0130947
920	0.0066732	0.0131748	-0.0298358
921	-0.00365295	-0.00145008	-0.042041
922	0.000783812	-0.000219382	-0.0369863
923	0.00455989	0.00217356	-0.0313672
924	0.00438993	-0.0126776	0.0582676
925	0.000731515	0.00590026	0.0645004
926	0.00111968	0.00544184	0.0613102
927	-0.00422664	0.00599031	-0.0265592
928	-0.0044499	-0.00354524	-0.0160748
929	-0.00477008	-0.0068967	0.0927416
930	-0.000632813	-0.00692795	-0.0130947
931	-0.00220811	0.00312021	-0.0595926
932	-0.0100034	-0.0111846	-0.0130947
933	-0.00504374	0.00109307	-0.0092381
934	0.00472836	0.0148949	-0.0160748
935	0.00237224	0.00635254	-0.0282372
936	0.0065776	-0.0024657	-0.0160748
937	0.000913807	0.00431224	-0.0432413
938	-0.000578973	-0.00848395	0.0101624
939	-0.00431543	-0.0119302	-0.0500632
940	0.00122716	-0.00429355	0.0219539
941	0.000375159	0.0011031	0.117594
942	-0.00693352	-0.000358841	0.0713908
943	-0.00120506	0.000717581	0.147757
944	-0.000667505	-0.00403103	0.193505
945	0.00251716	-0.00388275	-0.0186047
946	-0.0140727	-0.00721227	0.0807363
947	-0.00623357	-0.0055092	-0.0252327
948	-0.00708054	0.0215314	-0.0403102
949	-0.00104823	-0.00372311	-0.0452833
950	-0.00981818	0.0042722	0.142682
951	-0.00811391	0.0127754	0.0446031
952	-0.00745132	0.00255943	-0.013015
953	-0.00504352	0.00194895	-0.0103798
954	-0.00397834	0.00485709	-0.0476076
955	-0.00211939	0.00341495	-0.0243975
956	-0.00190152	-0.000764835	-0.0297565
957	-0.0028712	-0.000297211	0.0349291
958	0.00957038	0.00406485	0.0996849
959	-0.0106354	0.0035895	-0.0403102
960	0.00381429	0.00561831	0.207052
961	0.00204368	0.00866013	0.113894
962	0.00219699	0.0049788	-0.0198745
963	-0.017426	-0.00260279	0.0649061
964	-0.00542692	-0.0115682	0.0996296
965	0.00834984	0.0106548	0.21706
966	-0.00674758	-0.00522683	-0.0476076
967	-0.00524114	0.00733597	0.0703522
968	0.000804739	-0.000398838	0.0041111
969	0.003735	-0.000936585	0.00100871
970	0.00112647	0.00099249	-0.0403102
971	0.00288337	-0.0030859	-0.0243975
972	0.00335699	0.00969797	0.0302707
973	-0.00936217	-0.00679802	-0.0198745
974	0.000408104	-0.00298765	0.0285193
975	-0.00456167	0.00420311	-0.0198745
976	0.00361303	-0.00867564	-0.0140211
977	0.00280316	0.00437233	-0.0243975
978	-0.00350832	-3.56893e-05	-0.0428571
979	0.012258	-0.0022621	-0.0243975
980	-0.00341552	0.0146649	0.173919
981	-0.00784972	0.00525668	-0.0540792
982	-0.000981646	0.00123993	-0.0759836
983	-0.000959339	0.00290198	0.0185787
984	0.00272405	-0.0137849	0.0266262
985	0.00879996	0.000607952	0.0888232
986	0.0042631	0.000791912	-0.0220174
987	5.06468e-05	-0.0116735	0.0940692
988	3.67336e-05	0.00273867	-0.0282372
989	0.00475918	0.00127607	-0.0282372
990	-0.00124838	0.00107987	-0.0752241
991	-0.000889015	0.000328255	-0.112032
992	0.0138318	-0.000889858	0.0486135
993	0.00922642	-0.00595314	0.0322562
994	-0.00904722	-0.00330662	0.0923408
995	0.00216675	-0.002852	-0.00241303
996	0.0115202	-0.00313646	0.173262
997	0.00566572	0.00644528	-0.044158
998	0.00541874	-0.00420501	0.0253656
999	0.00602324	0.00185436	-0.0307979
1000	0.00619034	0.00707699	0.135916
1001	0.00271614	0.00101192	0.224736
1002	-0.00225403	-0.00171842	-0.00967217
1003	-0.00298966	0.00452529	0.148112
1004	-0.00529136	-0.00703736	0.0700914
1005	-0.000262896	-0.00240954	0.161622
1006	0.000280904	-0.00482953	-0.0250884
1007	0.00753254	-0.00117503	0.0322562
1008	-5.75295e-05	-0.000594884	-0.014232
1009	-0.000372266	0.00190336	0.0769366
1010	-0.0126938	-0.0085559	0.0253656
1011	0.00208655	0.0148344	-0.0351123
1012	-0.00116866	0.00360219	-0.0286355
1013	-0.00681045	-0.0132513	0.0278315
1014	-0.0106484	-0.00796495	0.0486135
1015	-0.00483732	0.00209552	-0.0307979
1016	0.00834436	-0.00564755	0.0700914
1017	0.000251446	-0.00209715	-0.0250884
1018	0.000351702	-0.0023633	0.0789082
1019	0.00779512	-0.00308555	-0.0250884
1020	-0.00115862	-0.00650979	-0.0176994
1021	-0.00123983	0.00402786	-0.0307979
1022	0.00804121	-0.00175574	-0.0541002
1023	-0.00951931	0.00854004	-0.0307979
1024	0.00775825	-0.00351187	-0.0180488
1025	2.95827e-05	0.000860535	0.0871527
1026	-0.000685165	0.00312136	-0.0959169
1027	-0.00185374	-0.00394783	-0.0297164
1028	-0.00293533	0.000711637	-0.11974
1029	0.0103376	0.00593532	-0.0217109
1030	0.00778709	-0.00128136	-0.116617
1031	0.00563621	0.000861039	0.0467492
1032	-0.00179793	0.00234487	-0.0356449
1033	0.0113184	0.00223034	-0.0356449
1034	0.00514879	0.00710664	-0.0541002
1035	-0.00882088	-0.00968436	0.0339421
1036	0.00035458	0.00472701	0.185364
1037	-0.00578965	0.0113942	0.0918246
1038	0.0037338	0.0186604	-0.0425923
1039	0.00316362	0.0102816	-0.048915
1040	0.00209602	-0.00426147	-0.0116418
1041	-0.00559551	0.00340473	-0.0760722
1042	-0.00459596	-0.00476898	0.0712249
1043	-0.0058849	-0.00318759	-0.0447784
1044	0.00550713	-0.0123081	-0.0229476
1045	-0.00640492	0.000356718	-0.0206912
1046	-0.00207954	-0.00394326	-0.0528
1047	0.00465935	-0.0130405	0.0286633
1048	0.0077849	0.00398565	0.0918246
1049	-0.00793389	0.0058618	-0.0546658
1050	0.00189188	0.00282427	0.1304
1051	-0.00141667	0.00604103	-0.0186934
1052	-0.00489955	-0.00209195	-0.0425923
1053	-0.00320313	-0.00148868	0.0264543
1054	-0.00681305	-0.00282485	0.04356
1055	-0.00883527	-0.00875196	-0.0447784
1056	0.00608002	0.00433722	0.00664043
1057	-0.00294179	0.00250157	0.0126879
1058	-0.00206872	-0.0110545	0.165441
1059	-0.000197795	-0.00582723	-0.0379147
1060	0.00432996	-0.00113429	0.186449
1061	-0.00256341	-0.00204985	-0.0546658
1062	0.00200597	0.00150037	-0.0186934
1063	0.00453998	-0.00999818	-0.0221302
1064	-0.00191973	-0.00434864	-0.0186934
1065	-0.00643486	0.00357555	-0.0131879
1066	-0.0034469	-0.00448456	-0.0229476
1067	-0.00367256	-0.00372379	-0.0403102
1068	-0.000742083	0.00581686	-0.0229476
1069	-0.000563679	-0.010487	-0.0617294
1070	0.0077875	-0.00785143	0.0145074
1071	0.000662925	0.00450173	0.154275
1072	-0.00647639	0.00543313	0.0313404
1073	0.000962955	0.0127106	0.103599
1074	-0.011724	0.000593347	-0.0634134
1075	-0.00300864	-0.00185927	-0.00851739
1076	0.00461362	-0.00534998	-0.0617294
1077	0.00417958	0.000875445	-0.0265592
1078	-0.00445267	0.00272068	-0.0265592
1079	0.00158614	-0.00377823	-0.0403102
1080	0.012094	-0.00175325	-0.0508851
1081	0.00680752	0.011816	0.0260068
1082	0.00749099	0.00786363	-0.0156658
1083	0.00907304	0.00673279	-0.112762
1084	0.00506112	0.00884661	0.0246438
1085	-0.00953803	-0.00549228	-0.05636
1086	0.00228723	0.00771638	0.0287199
1087	0.0121984	0.010179	0.02227
1088	0.0177159	0.0123838	-0.00100786
1089	0.00902103	0.00720011	-0.0367608
1090	0.0174604	0.00534619	-0.0682485
1091	0.0118742	-0.000694069	0.027242
1092	-0.00018323	0.0114659	-0.115348
1093	0.0100392	0.00313991	-0.0912613
1094	-0.00210281	0.01047	-0.0566373
1095	0.0118497	0.00946821	-0.0411997
1096	0.00148149	-0.0122395	0.00648238
1097	-0.0173181	0.00474381	-0.0555961
1098	-0.00404622	0.0117727	-0.0257954
1099	-0.00221227	0.0073572	-0.066273
1100	0.0118573	0.00665106	0.00970747
1101	-0.00472114	-0.00439657	-0.0367608
1102	-0.00614678	-0.00626116	-0.00922265
1103	0.00343634	0.0153948	0.0420281
1104	0.000157966	-0.00207625	-0.0346303
1105	-0.00652125	-0.0107653	0.111737
1106	0.00656042	-0.0155091	0.0223359
1107	0.0022721	-0.0146255	-0.0411997
1108	-0.00213846	-0.00863003	0.0550907
1109	-0.00770241	-0.0101716	-0.11687
1110	0.0046019	0.0113221	0.0550907
1111	-4.49676e-05	-0.00628836	-0.0392221
1112	-0.00157545	0.000280379	-0.0682485
1113	-0.0113628	0.00874261	0.0392356
1114	-0.00879481	0.000548832	-0.0682485
1115	-0.00646658	0.00807042	-0.000834498
1116	-0.0264218	-0.0261271	0.0749614
1117	0.000259404	-0.00484552	-0.0497939
1118	-0.000446566	-0.00727695	0.0999576
1119	-0.00192645	0.00802761	0.0405001
1120	-0.0052035	0.00616459	0.0617229
1121	-0.000930648	0.00682933	-0.0193983
1122	0.00102955	-3.20458e-05	-0.0739365
1123	-0.00535754	-0.00886982	-0.000359044
1124	-0.000365174	-0.00667492	-0.0789896
1125	8.92348e-05	-0.00450023	-0.0668459
1126	0.00110183	-0.00390923	0.0208335
1127	0.00308251	-0.00336489	-0.0566373
1128	-0.00307703	-0.00505647
1129	0.000368839	-6.85209e-06
1130	0.0137087	-0.000555958
1131	-0.00149898	0.0106461
1132	0.0111348	-0.000835963
1133	0.0114343	0.00199834
1134	0.00498816	-0.002016
1135	0.0144169	0.000511433
1136	-0.000275784	-0.00925023
1137	-0.00595874	-0.00752149
1138	0.00609369	-0.00651768
1139	-0.0029208	-0.000502854
1140	0.00386328	-0.00551697
1141	0.0132707	0.00803666
1142	0.0112655	0.00476319
1143	0.00831078	-0.0115498
1144	0.00151427	-0.00547258
1145	-0.00119232	-0.00521993
1146	-0.00519914	-0.0154548
1147	-0.00326065	0.00602682
1148	-0.00538822	-0.00374863
1149	-0.00119726	-0.00439569
1150	0.00289241	0.00844889
1151	-0.00812195	0.00640956
1152	-0.00130842	9.24481e-05
1153	0.00566732	0.00176726
1154	-0.00729359	0.00896756
1155	0.00459169	-0.00308471
1156	0.0113365	-0.00429093
1157	-0.00328301	0.00406227
1158	-0.00291473	-0.00415502
1159	0.00568123	-0.0085376
1160	-0.00234606	0.00135991
1161	-0.00183397	-0.00344141
1162	0.00398093	0.00812406
1163	-0.00451446	0.0063926
1164	0.00196148	0.00788916
1165	-0.00377073	-0.00773359
1166	0.00568076	-0.000673637
1167	-0.00119421	0.00498259
1168	-0.0022443	0.0074518
1169	-0.00440516	-0.00938236
1170	-0.00431031	-0.00493011
1171	-0.000142085	0.0125724
1172	0.00106744	-0.00394955
1173	0.00742066	-0.0120344
1174	-0.00138294	0.00151794
1175	-0.000326368	0.011804
1176	0.00178273	-0.0100216	0.0459612
1177	0.015631	0.00166385	-0.0505228
1178	0.00876407	0.00217827	-0.0229476
1179	0.000456187	0.0108723	-0.0257787
1180	0.00246008	0.0112414	-0.0296055
1181	0.00154571	0.0081447	0.0624629
1182	0.0032623	0.00641767	-0.0460422
1183	0.0076528	-0.00602028	-0.0451228
1184	-0.00422829	-0.00353902	-0.0271018
1185	-0.00249994	0.00520851	-0.0138889
1186	0.00397001	0.00191827	-0.0522708
1187	0.00225476	0.0058455	-0.0319569
1188	0.00671798	0.0219233	-0.0333087
1189	-0.00143183	0.00738646	-0.0229476
1190	0.00239277	0.0104234	-0.0330861
1191	0.00844541	0.00278312	-0.0478559
1192	-0.00618868	-0.00186609	-0.0113141
1193	-0.00516526	-0.00820267	-0.0257787
1194	0.00161084	0.00721948	-0.0363242
1195	0.00956029	0.0101515	-0.0319569
1196	-0.00132666	-0.00657706	0.152756
1197	-0.0058409	-0.000398548	-0.0423061
1198	-0.00997148	-0.00196549	-0.040371
1199	-0.0119148	-0.00354857	0.0844125
1200	-0.00359117	0.0069067	-0.0229476
1201	0.00241944	-0.00188555	-0.0138889
1202	-0.00405369	0.00133279	-0.0330861
1203	0.00227731	-0.00384808	-0.0113141
1204	-0.0115095	-0.00756189	0.0500975
1205	-0.00397615	0.0014309	-0.0113141
1206	-0.00353013	-0.00518327	-0.00798189
1207	-0.00416377	-0.000947147	-0.0138889
1208	-0.00284138	0.00130688	-0.0243975
1209	-0.00222117	-0.00429306	0.324074
1210	-0.00859713	0.00211761	0.0990075
1211	-0.00343629	0.00526555	-0.0624391
1212	0.00274396	0.0131918	-0.0432555
1213	0.00721439	-0.00191591	0.144851
1214	0.00309547	0.0123171	0.049736
1215	0.00116985	0.00537211	-0.0383805
1216	-0.000605842	-0.00215621	0.0169815
1217	-0.00393113	0.0142401	-0.0373613
1218	0.00124448	-0.000693054	-0.0160748
1219	-0.00714847	-0.000248262	-0.0160748
1220	0.00422682	-0.00342096	-0.0243975
1221	-0.000623887	-0.00209715	-0.0307979
1222	0.000618649	0.0124122	-0.0229476
1223	-0.00406788	0.00584915	0.0223359
1224	0.0119302	-0.00308471
1225	-0.0101587	-0.00184805	-0.0722573
1226	0.000673015	-0.00296943	-0.0655287
1227	-0.00447309	2.45068e-05	-0.0297634
1228	0.00269112	0.00357493	-0.0334353
1229	-0.00180008	-0.00432866	-0.0383987
1230	-0.000137906	-0.00718411	0.0233166
1231	-0.00177479	0.00361736	0.0304764
1232	-0.00755267	0.00180403	-0.0585249
1233	-0.00228704	0.000255771	-0.0351514
1234	-0.00399767	-0.00255662	-0.0180141
1235	-0.00786302	0.00776897	0.0971742
1236	0.00132367	0.00332463	-0.0414485
1237	-0.00563739	-0.00802938	-0.0432018
1238	-0.0036479	-0.0014807	-0.0297634
1239	-0.00745557	-0.00501154	-0.0429131
1240	-0.0089537	0.00215414	0.113327
1241	-0.00342815	-0.00528402	-0.0146745
1242	-0.00280852	-0.00477406	-0.0334353
1243	-0.00767155	0.00071904	-0.0471129
1244	0.00129071	0.00739177	-0.0414485
1245	0.00512802	-0.00332045	-0.0351514
1246	-0.00846036	-0.00325035	-0.0548716
1247	-0.00642897	0.00489142	0.0473532
1248	-0.00156633	0.00521383	0.0442405
1249	0.0101194	0.00655758	0.133191
1250	-0.00394838	0.0118729	-0.0180141
1251	-0.000874358	0.00148166	0.0745615
1252	-0.00264607	-0.00297842	-0.0146745
1253	0.00125624	0.00244394	0.0122735
1254	-0.00220254	0.0129617	-0.0146745
1255	-0.00195547	0.00437413	-0.0103526
1256	-0.00230647	0.00010139	-0.0180141
1257	-0.00157395	-0.00270733	0.276357
1258	-0.00123039	0.0168829	-0.0180141
1259	-0.00590751	-0.00614365	-0.0484581
1260	-0.0102107	0.00508309	0.066812
1261	-0.00286509	-0.00743465	0.038409
1262	-0.000705694	-0.00459871	0.00500996
1263	-0.00912441	-0.00932676	0.0106899
1264	0.00333158	-0.00641066	0.0540469
1265	0.00152654	0.00341584	-0.0928205
1266	0.00702885	0.0120603	-0.0484581
1267	-0.00289175	0.00227945	-0.0208492
1268	-0.00395981	0.000669526	-0.0208492
1269	-0.00332064	0.000837303	-0.0316439
1270	-0.00674549	-0.0114451	0.0850263
1271	-0.00441143	0.00679178	-0.0297634
1272	-0.00453359	0.00384804	-0.0180257
1273	-0.00129957	-0.00238757
1274	-0.00157395	-0.00297842	-0.0180141
1275	0.00275466	-0.00102744	-0.0554062
1276	0.00165656	0.0140508	0.101248
1277	-0.0096433	0.0046782	0.118967
1278	0.00555737	0.00354057	-0.0654584
1279	0.0105107	0.00951318	-0.0751755
1280	-0.00507763	0.00583841	-0.0296585
1281	-0.0100347	0.0056474	0.0792854
1282	0.000915569	0.00328598	0.0347826
1283	-0.00282981	0.00201202	-0.0688181
1284	-0.00373591	-0.00281605	-0.0352673
1285	-0.0109837	0.00429489	-0.0430138
1286	0.00258415	0.00120047	-0.0153276
1287	0.00437259	-0.0007456	-0.0274098
1288	0.000935627	0.00297341	0.0303487
1289	0.00778214	0.00335044	0.0437571
1290	0.00866389	0.00256943	0.0692521
1291	0.00852909	0.00824212	0.14604
1292	0.0108864	-0.0040889	-0.0654584
1293	0.000637187	-0.00656623	-0.0331726
1294	0.0124564	7.6797e-05	-0.0811463
1295	0.0027986	0.00729337	-0.0688181
1296	0.00324534	0.0117379	-0.00286468
1297	-0.00645932	0.00494986	0.114397
1298	-0.00495135	-0.00284252	0.107901
1299	0.000824146	0.00360469	0.0303487
1300	-0.000531746	0.00750749	0.25079
1301	0.00941019	-0.00174651	0.235413
1302	-0.00514911	-0.0115826	-0.0287292
1303	0.00481995	0.00240059	0.0412254
1304	0.00285597	-0.00297498	-0.0287292
1305	-0.0110688	0.00824357	-0.020268
1306	0.00218408	0.0059375	0.25079
1307	-0.00779395	0.00175374	0.0217976
1308	0.00360029	0.00208409	-0.0352673
1309	-0.00223402	-9.5498e-05	-0.0371572
1310	-0.00491422	-0.00456251	-0.0379855
1311	-0.00597549	0.00114613	-0.00704079
1312	0.00160093	0.00224715	-0.0157634
1313	-0.00283549	-0.00227957	-0.0493139
1314	0.00303844	0.0124014	0.0719329
1315	-0.0133931	0.00091186	0.0805936
1316	-0.0087292	-0.000415932	0.0782674
1317	-0.0062316	-0.00196821	0.0833362
1318	-0.00196805	-0.000197554	0.0833362
1319	0.000778638	-0.00105918	-0.0619512
1320	0.00430599	-0.00348227	0.0577215
1321	0.00853177	-0.00304028	0.207585
1322	-0.00594148	0.000258778	-0.0966277
1323	0.00247231	0.00378597
1324	0.00173475	-0.00045155	-0.0352673
1325	0.00994664	-0.00379569	0.0655637
1326	-0.0560574	-0.0597815	-0.080996
1327	-0.0424381	-0.0531458	-0.140202
1328	-0.0296695	-0.0334076	-0.0636802
1329	-0.0295407	-0.0354852	-0.0715365
1330	-0.0421191	-0.0260313	-0.0821559
1331	-0.062601	-0.0727244	-0.135287
1332	-0.0633833	-0.0711357	-0.127768
1333	-0.0739934	-0.075223	-0.125217
1334	-0.0252947	-0.0348562	-0.0752082
1335	-0.0224057	-0.0276303	-0.038542
1336	-0.0266426	-0.0402384	-0.068322
1337	-0.032555	-0.0477388	-0.0886812
1338	-0.0379164	-0.0469483	-0.043537
1339	-0.0251303	-0.0258236	-0.0636802
1340	-0.0499235	-0.0530868	-0.0918148
1341	-0.0269813	-0.0166797	0.0711503
1342	-0.0236165	-0.0194892	-0.0313968
1343	-0.00308536	-0.0267307	0.0646939
1344	-0.0458377	-0.0704991	-0.1008
1345	-0.0315511	-0.00229977	0.192785
1346	-0.0121699	-0.010538	0.185197
1347	-0.000532844	-0.00427781	-0.0279719
1348	-0.0175346	-0.0244997	-0.0656512
1349	0.000662416	-0.00657837	0.112863
1350	-0.00552142	-0.0164175	-0.0636802
1351	-0.00511737	-0.00868806	-0.038542
1352	-0.0023413	-0.000639853	-0.0918148
1353	0.00480609	0.000948069	-0.0313968
1354	0.00734448	0.00376643	0.151279
1355	0.0239347	0.00564986	0.118079
1356	-0.000530732	0.00526566	-0.0221499
1357	0.0046183	0.00227118	0.083787
1358	-0.00442193	0.0114803	0.00392485
1359	-0.00437374	0.000523785	-0.038542
1360	-0.00835826	0.00602328	-0.0543186
1361	0.0155039	0.00961863	0.032959
1362	0.00237485	0.00560793	0.187681
1363	0.00784261	0.00411752	-0.0840548
1364	0.00242546	0.0132876	0.000342903
1365	0.00623807	0.0167579	0.134953
1366	0.00563757	-0.0038867	0.0257573
1367	-0.00557846	0.00554969	-0.00495854
1368	0.0187813	0.00359863	-0.0446079
1369	0.00381016	-0.0119969	-0.0446079
1370	-0.00924426	-0.00403157	0.00392485
1371	0.00461904	0.0028267	0.0889154
1372	0.0163185	-0.00378124	0.0121131
1373	-0.00139887	-0.0203213	0.00733611
1374	-0.00118306	0.00342885
1375	0.00842007	-0.00452682	0.083787
1376	-0.00600631	-0.00632882	0.0452079
1377	-0.00729043	-0.00351644	0.057444
1378	-0.0967908	-0.114103	-0.133297
1379	-0.078395	-0.108102	-0.166299
1380	-0.0517079	-0.0676946	-0.0888417
1381	-0.0507681	-0.0714689	-0.0998022
1382	-0.0754987	-0.0592522	-0.114618
1383	-0.109454	-0.14018	-0.188741
1384	-0.108927	-0.139572	-0.178252
1385	-0.128511	-0.148569	-0.174693
1386	-0.0487309	-0.0731991	-0.104925
1387	-0.0410743	-0.0555488	-0.0537708
1388	-0.0456187	-0.0690132	-0.116478
1389	-0.0558312	-0.0949095	-0.123721
1390	-0.0652476	-0.0908016	-0.0924674
1391	-0.0433367	-0.0538273	-0.0888417
1392	-0.0854261	-0.103553	-0.128093
1393	-0.0504384	-0.0361346	0.0277981
1394	-0.037933	-0.0428842	-0.0438024
1395	0.00494361	-0.0547156	0.00185678
1396	-0.0814966	-0.137427	-0.140629
1397	-0.044555	-0.00571162	0.128325
1398	-0.0252602	-0.0242199	0.186557
1399	0.00496409	-0.00177754	-0.0970539
1400	-0.03175	-0.0551015	-0.121687
1401	-0.00529533	-0.0102793	0.111675
1402	-0.0175439	-0.0245661	-0.0888417
1403	-0.0046899	-0.00386229	0.0375145
1404	-0.00485858	-0.0138193	-0.0873191
1405	0.00935483	0.00876789	-0.0438024
1406	0.00108011	0.0151491	0.184806
1407	0.0471598	0.0371769	0.067741
1408	0.00264955	0.00975281	0.126482
1409	0.00720502	-0.00620775	0.0375145
1410	0.00738631	0.0136215	0.0658988
1411	0.000766793	0.000986629	-0.0537708
1412	-0.00945619	0.00209026	-0.107811
1413	0.0189748	0.0293108	0.0660549
1414	0.00753637	-0.00101638	0.160574
1415	0.0100862	0.00610499	-0.00136627
1416	-0.00655675	0.00298676	0.0431165
1417	0.0190929	0.0261289	0.0676307
1418	0.00612912	-0.00370546	0.0338548
1419	-0.00587418	-0.000449979	0.0395249
1420	0.0206201	0.00510137	-0.0622334
1421	-0.00251433	-0.00753922	-0.0622334
1422	-0.00369497	-0.00626895	-0.0410037
1423	0.00386378	0.00856465	0.0976451
1424	0.00451763	-0.00819964	0.0242765
1425	-0.00853063	-0.0271616	-0.068486
1426	-0.00329895	0.00672782
1427	0.0113993	-0.00356967	0.0375145
1428	-0.00360944	-0.0035587	0.143376
1429	-0.00250809	-0.00651617	0.0179933
1430	0.56584	0.495613	0.676826
1431	-0.0950521	-0.0979684	-0.130457
1432	-0.0718014	-0.086613	-0.0794027
1433	-0.0437436	-0.0534491	-0.0667974
1434	-0.0427548	-0.0564212	-0.0750382
1435	-0.064592	-0.0438638	-0.0861775
1436	-0.105533	-0.118281	-0.141909
1437	-0.0948049	-0.110962	-0.134023
1438	-0.110021	-0.117029	-0.131346
1439	-0.0558146	-0.0612438	-0.0788897
1440	-0.0394389	-0.0486096	-0.0404287
1441	-0.0518017	-0.0593976	-0.0860391
1442	-0.0503632	-0.0738165	-0.0930221
1443	-0.0574603	-0.0736602	-0.096957
1444	-0.0375884	-0.0443236	-0.0667974
1445	-0.0768232	-0.0882595	-0.0963092
1446	-0.0319594	-0.0188584	0.0364304
1447	-0.0353241	-0.0333226	-0.0329337
1448	0.0115699	-0.0325109	-0.0750382
1449	-0.0665955	-0.109449	-0.105735
1450	-0.0197531	0.0168041	0.100995
1451	-0.00535518	0.00756051	0.0332976
1452	-0.00476994	0.00101594	-0.0460923
1453	-0.0408638	-0.0516373	-0.0775523
1454	0.00235241	0.00187335	0.0365346
1455	0.00537702	-0.0149471	-0.00149101
1456	0.00634552	0.00144704	0.0649747
1457	-0.00661688	-0.0113269	-0.0963092
1458	-0.00628496	-0.0109381	-0.0329337
1459	0.00728553	0.00744685	0.0402182
1460	0.0134487	0.0261803	0.0958607
1461	0.00813791	0.0227324	0.15849
1462	0.00144993	-0.0151695	-0.0404287
1463	-0.00744567	0.00350835	-0.0710178
1464	-0.00146847	0.00359122	-0.0404287
1465	-0.0019724	-0.00573857	-0.0662233
1466	0.0204545	0.0265325	0.0255588
1467	0.00512053	-0.00912593	0.0255973
1468	0.000246567	0.00342895	0.023807
1469	0.00145204	0.00156525	0.0369323
1470	0.0152499	0.0127251	0.0131101
1471	0.00337078	0.0125333	0.0678413
1472	0.00285163	0.00279458	0.0188377
1473	0.0182723	0.0131377	-0.0467914
1474	0.013176	0.0108377	0.0447025
1475	0.00306553	0.00924677	-0.00929995
1476	-0.00292939	0.00109597	-0.0395642
1477	0.0032027	-0.00451772	-0.0667974
1478	-0.028292	-0.0225527	-0.00090301
1479	-0.000122074	0.0064369
1480	-0.00744567	-0.00194049	-0.0404287
1481	0.00945593	-0.00150194	-0.0524365
1482	-0.00770679	0.00504358	-0.0134433
1483	0.12789	0.155784	0.193024
1484	0.219636	0.294084	0.412879
1485	-0.119326	-0.124177	-0.113092
1486	-0.0848309	-0.103141	0.0235311
1487	-0.0801492	-0.0959808	-0.0889142
1488	-0.0755397	-0.101055	-0.0998837
1489	-0.115522	-0.0801338	-0.0727016
1490	-0.171385	-0.196195	-0.188896
1491	-0.162284	-0.192162	-0.178398
1492	-0.159139	-0.165351	-0.145108
1493	-0.0792209	-0.10024	-0.0595612
1494	-0.0662832	-0.0781136	-0.0538148
1495	-0.0707465	-0.0869285	-0.0953954
1496	-0.0860259	-0.130827	-0.123822
1497	-0.0969116	-0.127199	-0.12906
1498	-0.0647891	-0.0801232	-0.0889142
1499	-0.126234	-0.144748	-0.128198
1500	-0.0807902	-0.0571204	-0.0145636
1501	-0.05854	-0.0546078	-0.0438382
1502	0.0942219	0.0608287	0.137883
1503	-0.0548311	-0.132385	-0.140744
1504	-0.0635552	-0.0241657	-0.00592193
1505	-0.00142639	0.0507515	-0.10501
1506	-0.00291511	0.0126925	0.0233767
1507	-0.0394211	-0.0704343	-0.0269085
1508	0.00343537	0.00461913	0.0304724
1509	-0.0154846	-0.0164553	-0.0889142
1510	0.00463934	-0.00778186	-0.0538148
1511	-0.0176545	-0.0175942	-0.0519061
1512	-0.00786323	0.00535635	0.0605158
1513	0.0119788	0.0134001	-0.0711506
1514	0.026495	0.0516822	0.269224
1515	0.011224	-0.00920818	-0.0309271
1516	0.00270772	-0.0128791	-0.0538148
1517	-0.00331008	-0.00263248	-0.044526
1518	0.00303265	-0.00526221	-0.0538148
1519	-0.00645175	0.00291723	-0.110303
1520	0.0123363	0.0358877	0.118007
1521	0.00152809	-0.0094124	0.0472253
1522	-0.00848325	-0.0171987	-0.0410188
1523	-0.00666385	-0.0223111	0.0266921
1524	0.00427351	-0.00174007	-0.0475692
1525	-0.000668026	-0.000552637	-0.120663
1526	-0.00632112	-0.00740092	-0.00692342
1527	0.0226685	0.0089537	-0.0622843
1528	-0.000549005	0.00808688	0.0118476
1529	-0.00366155	-0.00265924	0.00548012
1530	0.00655525	0.00307027	0.0429889
1531	0.00854653	-0.00876709	-0.0360006
1532	-0.0237535	-0.0255692	0.0560236
1533	-0.01036	0.00519917
1534	-0.00821631	-0.00970332	-0.0538148
1535	0.00329133	-0.00323644	-0.00333819
1536	-0.00491068	-0.00533147	0.00792167
1537	0.156754	0.178974	0.190694
1538	0.299006	0.363944	0.299139
1539	0.337692	0.347474	0.296146
1540	-0.0811684	-0.0844873	-0.0462921
1541	-0.0657378	-0.0725507	-0.146855
1542	-0.0428114	-0.0543835	-0.0667021
1543	-0.0433022	-0.0547229	-0.0749312
1544	-0.0606999	-0.0384327	-0.0860546
1545	-0.0963701	-0.104226	-0.141707
1546	-0.088945	-0.108842	-0.133831
1547	-0.0930705	-0.105018	-0.131159
1548	-0.0532031	-0.0582071	-0.0787772
1549	-0.0359333	-0.0448602	-0.040371
1550	-0.0553598	-0.0475458	0.08918
1551	-0.0469427	-0.0698681	-0.0928895
1552	-0.0516682	-0.0665125	-0.0968187
1553	-0.0349096	-0.0346245	-0.0667021
1554	-0.0713113	-0.0791105	-0.0961718
1555	-0.0285192	-0.0236324	-0.0109254
1556	-0.0340593	-0.0298983	-0.0328868
1557	0.0434186	0.00487533	0.0677639
1558	-0.0437741	-0.086308	-0.105584
1559	-0.0214756	0.00435539	0.0840044
1560	-0.00175604	0.0203445	0.125794
1561	-0.00936136	0.00525512	-0.0761355
1562	-0.0388805	-0.043528	-0.0687666
1563	-0.00149987	0.00873952	0.0705391
1564	-0.00162922	-0.0115877	-0.0667021
1565	-0.00439298	0.00188246	0.0877631
1566	-0.00542061	-0.00526097	-0.0389391
1567	-0.00456667	-0.00634934	-0.0328868
1568	0.0197044	-0.00416912	0.00439671
1569	0.0126266	0.0174582	0.123683
1570	0.0149886	0.00583603	-0.023201
1571	-0.00176321	-0.0107801	-0.040371
1572	0.00117809	0.0145631	0.154166
1573	-0.00832464	-0.00626112	-0.040371
1574	-0.00838005	0.00246074	-0.00519385
1575	0.0122532	0.0196602	0.0705256
1576	-0.00375467	-0.0036063	0.0124049
1577	-0.00902252	0.00165336	0.0265002
1578	-0.00664712	-0.0117308	-0.0783003
1579	0.0164122	0.0156375	0.0401897
1580	-0.00240247	-1.8537e-05	-0.00659159
1581	-0.00127499	0.00684681	0.0465085
1582	0.0144044	0.0146263	-0.0467247
1583	-0.00129764	0.00183548	-0.0467247
1584	0.0105435	-6.65076e-05	0.0041111
1585	0.00224331	-0.00206977	0.0322497
1586	0.00979279	-0.00653811	-0.0667021
1587	-0.0164832	-0.016416	-0.0266596
1588	0.000620159	0.0122152
1589	0.0094333	0.00500324	0.0877631
1590	0.000775075	0.00136197	0.246783
1591	-0.00882535	-0.00676628	-0.0482846
1592	0.118943	0.132797	0.351763
1593	0.20001	0.247566	0.397457
1594	0.290479	0.286964	0.32207
1595	0.323026	0.330843	0.167365
1596	-0.105609	-0.114274	-0.131704
1597	-0.07984	-0.0969232	-0.104755
1598	-0.0605501	-0.0709228	-0.0920465
1599	-0.0596427	-0.0795467	-0.103402
1600	-0.0845373	-0.0580192	-0.118752
1601	-0.117484	-0.133538	-0.19555
1602	-0.121141	-0.145779	-0.184682
1603	-0.14685	-0.158268	-0.145604
1604	-0.0636876	-0.0576042	-0.10871
1605	-0.046325	-0.0493745	-0.0557105
1606	-0.0608759	-0.0601388	-0.145893
1607	-0.0616219	-0.0899224	-0.128184
1608	-0.0695539	-0.0921714	-0.133606
1609	-0.0478598	-0.0579703	-0.0920465
1610	-0.0861129	-0.0966934	0.00352521
1611	-0.0452963	-0.0428771	-0.0563489
1612	-0.0460313	-0.0428836	-0.0453825
1613	0.000819539	-0.0632372	0.123049
1614	-0.0904946	-0.133426	-0.145702
1615	-0.0673828	-0.033948	0.105752
1616	-0.0366266	-0.0320874	-0.000494135
1617	0.000672692	-0.00290306	-0.0582059
1618	-0.0330505	-0.0472407	-0.0462921
1619	-0.00184562	-0.000925342	-0.090176
1620	-0.0146479	-0.0172733	-0.0290522
1621	0.00723972	0.000979223	-0.0557105
1622	-0.00716813	0.00224207	-0.0418877
1623	0.0045719	-0.0062138	-0.0453825
1624	0.00977477	0.00683297	0.068518
1625	0.053009	0.0398485	0.203087
1626	0.01112	0.00528015	-0.0320166
1627	0.00681303	0.00853453	-0.0557105
1628	-0.0052406	0.0120432	0.0807363
1629	-0.00435788	-0.000505601	-0.0557105
1630	-0.000602391	0.00595005	0.0142369
1631	0.0160796	0.0279609	0.120922
1632	0.00953702	9.37104e-05	0.00917573
1633	0.00522821	0.0152317	0.0154939
1634	-0.0044452	-0.00829456	0.0954745
1635	0.00344373	0.0086392	0.0467349
1636	-0.00149836	-0.0147753	-0.100592
1637	0.000497592	0.00468143	0.0142369
1638	0.00319592	-0.00370598	-0.0644784
1639	-0.00151466	-0.00508045	0.0237764
1640	0.00959555	0.000206418	-0.0978622
1641	-0.00079216	0.00991655	-0.026913
1642	0.0130794	0.00356552	-0.0920465
1643	-0.0117178	-0.0135263	-0.0284955
1644	-0.00605835	0.00499146
1645	0.00170903	-0.0118272	-0.0557105
1646	0.00500259	-0.00046471	0.0859862
1647	-0.00452279	0.00688135	0.0736784
1648	0.118888	0.137023	0.213413
1649	0.240919	0.272973	0.388481
1650	0.244587	0.256219	0.440309
1651	0.286746	0.322809	0.323672
1652	0.187951	0.210981	0.300635
1653	-0.0940533	-0.0853471	-0.0841482
1654	-0.0808958	-0.0784594	-0.128586
1655	-0.050462	-0.0501864	-0.0737222
1656	-0.0509196	-0.0537578	-0.0828174
1657	-0.0743509	-0.0405198	-0.0951114
1658	-0.110182	-0.10259	-0.122044
1659	-0.106182	-0.104687	-0.111884
1660	-0.126107	-0.111885	-0.144963
1661	-0.0545458	-0.049308	-0.0870682
1662	-0.0414313	-0.0440753	-0.0446199
1663	-0.0484441	-0.0485478	-0.00315992
1664	-0.0554614	-0.0711148	-0.102666
1665	-0.0642963	-0.0686684	-0.0650105
1666	-0.0433729	-0.0422577	-0.0737222
1667	-0.0792491	-0.0745124	-0.106293
1668	-0.0467832	-0.0256052	0.0214377
1669	-0.0398751	-0.0326911	-0.0363479
1670	0.00852879	-0.0454662	-0.0828174
1671	-0.0812164	-0.100214	-0.116696
1672	-0.0615375	-0.00523106	0.0907432
1673	-0.0295326	-0.0231166	0.0247672
1674	-0.0014793	-0.00215938	-0.0591006
1675	-0.0338581	-0.0320762	-0.0500235
1676	0.00217486	0.00781428	0.101762
1677	-0.0116263	-0.0111407	-0.0737222
1678	0.00707396	-0.00904698	0.0604527
1679	-0.00492725	-0.00127875	0.0345025
1680	0.00274994	0.00632747	-0.0363479
1681	-0.000693219	0.00597041	0.0556673
1682	0.0421451	0.0277144	-0.0363479
1683	0.0151881	0.0107846	-0.0256429
1684	0.0030342	-0.000305304	-0.0446199
1685	0.0156172	0.016556	0.106193
1686	0.00243099	-9.84941e-05	-0.0446199
1687	-0.0160581	-0.00632508	-0.0352341
1688	0.0110992	0.0200826	0.0651121
1689	-0.00197963	-0.00155188	0.125344
1690	-0.00124693	0.0208242	0.100076
1691	-0.00424418	0.00317807	-0.0122231
1692	0.0169267	0.0136291	0.0840957
1693	-0.00135327	-0.000469332	0.0178499
1694	-0.00283546	-0.00443221	-0.0352341
1695	-0.00198413	0.00582381	-0.0516423
1696	-0.00475562	-0.000172628	-0.0516423
1697	0.00150061	0.00644909	-0.016856
1698	0.00431222	0.00351119	0.00091191
1699	0.0106771	0.000263905	0.121582
1700	-0.0155512	0.000523548	-0.0221186
1701	-0.00852797	-0.00396456
1702	-0.0015484	-0.000910817	-0.0446199
1703	0.00567006	0.00162938	0.187432
1704	-0.00704134	0.00617703	0.0645693
1705	0.128924	0.131157	0.44666
1706	0.212575	0.221644	0.536769
1707	0.215816	0.188406	0.197816
1708	0.265315	0.231837	0.145729
1709	0.173686	0.156825	0.388182
1710	0.215904	0.213908	0.231949
1711	-0.0453879	-0.0453516	-0.0187136
1712	-0.0390695	-0.0439473	-0.0778995
1713	-0.0196051	-0.0253069	-0.0353822
1714	-0.0178648	-0.0247033	-0.0397473
1715	-0.027251	-0.0161584	-0.0456477
1716	-0.048788	-0.0534425	-0.0751684
1717	-0.0436738	-0.0508148	-0.070991
1718	-0.0513487	-0.0537345	-0.0695734
1719	-0.0212537	-0.0288277	-0.0417874
1720	-0.0189762	-0.0221888	-0.0214148
1721	-0.0182263	-0.0277758	-0.0805948
1722	-0.0223877	-0.0336631	-0.0492733
1723	-0.0267596	-0.0340795	-0.0513576
1724	-0.0173159	-0.0185174	-0.0353822
1725	-0.0353902	-0.0402878	-0.0510144
1726	-0.0113585	-0.00739418	-0.0737875
1727	-0.0141559	-0.0161444	-0.0174448
1728	0.000430888	-0.0226754	-0.0397473
1729	-0.0364154	-0.0511591	-0.0560071
1730	-0.000810996	0.00737182	-0.0492733
1731	-0.00509671	-0.0103804	-0.0417874
1732	0.00178388	0.00751155	-0.0652304
1733	-0.0232246	-0.0288864	-0.0622468
1734	0.00267486	0.00242458	-0.0637484
1735	0.000890797	-0.00890411	0.102987
1736	-0.00212929	0.0019081	0.201911
1737	-0.00797896	-0.00093443	-0.0510144
1738	-0.00710496	0.0059248	-0.0174448
1739	0.0129888	0.00493508	-0.0793894
1740	-0.000648129	0.00480832	-0.0174448
1741	0.00910621	0.0129185	-0.012307
1742	0.00362226	-0.000133984	-0.0214148
1743	0.00165301	-0.0100696	0.223915
1744	0.0116482	0.0100679	0.201911
1745	-0.00619041	-0.00620429	0.0325064
1746	0.0208687	0.0206449	0.0292257
1747	-0.0121986	0.00826038	-0.0666944
1748	-0.00508748	-0.00123768	0.11243
1749	-0.00373022	-0.00158932	-0.0147113
1750	0.0132108	0.0018359	0.117148
1751	2.46112e-05	0.00768644	-0.110344
1752	-0.00763746	-0.00176936	-0.0576062
1753	0.0112717	0.00189362	-0.0247852
1754	0.00329248	-0.00559842	-0.0247852
1755	0.00353687	0.000641723	-0.0376177
1756	0.00260367	-0.00751595	-0.0474863
1757	0.00726843	0.00122081	-0.0353822
1758	-0.00189532	-0.00507111	0.0144862
1759	-0.00616881	-0.00261544
1760	-0.00290912	-0.00158763	-0.0214148
1761	0.0112047	0.00264759	0.146019
1762	0.00800036	-0.00439154	0.0401358
1763	0.0596316	0.0711775	0.0214084
1764	0.105234	0.142904	0.0980568
1765	0.15919	0.171997	0.0769655
1766	0.177369	0.167625	-0.0265418
1767	0.126634	0.142037	0.276438
1768	0.128647	0.128465	0.250025
1769	0.0968205	0.0952141	0.139498
1770	-0.0613357	-0.0528498	0.0179694
1771	-0.0393186	-0.0424601	-0.116886
1772	-0.0207829	-0.0368901	-0.0710327
1773	-0.0425252	-0.0369397	-0.0112653
1774	-0.023241	-0.0177044	-0.0440732
1775	-0.0219262	-0.0262639	0.0110961
1776	-0.0474225	-0.0482038	-0.0852396
1777	-0.0590391	-0.0638461	0.0194505
1778	-0.033112	-0.0277529	-0.0604994
1779	0.0101111	0.000256963	0.0712921
1780	-0.0208007	-0.0329913	-0.0184311
1781	0.00863357	0.00589022	-0.127239
1782	0.0248508	0.0328611	-0.0539109
1783	0.0145439	0.0190825	-0.027458
1784	-0.0196815	-0.00971317	-0.00817604
1785	-0.000877516	0.0159584	0.0658554
1786	-0.0168115	-0.00318223	-0.0565059
1787	-0.016129	-0.0702614	-0.0895861
1788	-0.0350469	-0.0588873	-0.0942875
1789	0.00252302	0.00990956	0.0022167
1790	-0.0363937	-0.024599	0.089211
1791	-0.0094137	-0.00185123	0.0457794
1792	-0.0153489	-0.0344469	-0.0683041
1793	9.4225e-05	0.00703496	0.107546
1794	0.000614068	0.00211959	0.0161167
1795	0.00404591	0.000849836	0.0712921
1796	-0.00153692	-0.0122639	-0.0395892
1797	0.00358121	0.00406221	-0.0565059
1798	0.00879053	0.000312165	0.0599443
1799	-0.00268579	0.0025967	-0.0565059
1800	0.00839178	0.013489	0.0813889
1801	-0.00574107	-0.00427123	0.000963407
1802	-0.00670551	0.0112442	0.0840529
1803	0.010474	-0.00286451	-0.0693653
1804	-0.00503553	0.00488887	0.0120508
1805	0.0151185	0.0221822	-0.0549509
1806	0.00188294	0.00941784	0.163062
1807	-0.000789098	0.00794852	-0.0100476
1808	-0.00188614	-0.000895621	0.118876
1809	0.000826897	0.00584864	0.030426
1810	-0.00746193	-0.00919462	-0.0257461
1811	0.00569854	-0.00226625	0.0120508
1812	0.0164794	0.00796405	-0.0192343
1813	-0.00198268	-0.00784514	-0.0192343
1814	0.00823631	0.0118882	0.00169234
1815	-0.00709897	0.00178321	-0.120396
1816	0.000680032	0.000228907	0.0161167
1817	-0.0174112	-0.011815	-0.00154934
1818	0.0109331	0.00625027
1819	0.00305168	0.00859298	-0.0693653
1820	-0.00123261	0.00840439	0.0742234
1821	-0.0060447	-0.0124022	0.03221
1822	0.0709996	0.0806109	0.13844
1823	0.120531	0.140567	0.263343
1824	0.218088	0.208683	0.280635
1825	0.162361	0.156259	-0.0555063
1826	0.200091	0.19066	0.331659
1827	0.103924	0.124311	0.123757
1828	0.0961935	0.0980008	0.192593
1829	0.120889	0.117395	0.218361
1830	-0.0552743	-0.0485246	-0.080996
1831	-0.0419633	-0.0450522	0.0168529
1832	-0.0201038	-0.0191964	0.0879064
1833	-0.0235167	-0.0233534	-0.0715365
1834	-0.0318373	-0.0179403	-0.0219815
1835	-0.0618539	-0.0550548	-0.0547764
1836	-0.0546429	-0.0544101	-0.0858174
1837	-0.0647298	-0.0641379	-0.125217
1838	-0.0271231	-0.025443	-0.010107
1839	-0.0216202	-0.0207631	-0.038542
1840	-0.0230348	-0.0323088	-0.068322
1841	-0.0285692	-0.0397955	0.0239054
1842	-0.0354027	-0.046362	-0.043537
1843	-0.014517	-0.0286205	-0.0636802
1844	-0.0404916	-0.042536	-0.0918148
1845	-0.0110536	-0.00699718	0.111941
1846	-0.0166213	-0.0170688	-0.0313968
1847	0.0125909	-0.0247618	0.0646939
1848	-0.0421226	-0.0595966	0.000230665
1849	-0.0209337	-0.00234579	0.136492
1850	-0.0163872	-0.00834544	0.0549942
1851	-0.00180645	0.00250927	0.0167423
1852	-0.0272561	-0.024424	-0.0192718
1853	-0.00486131	0.0034421	0.0218242
1854	-0.00396111	-0.00302816	-0.0636802
1855	0.000706152	-0.00490506	-0.038542
1856	-0.0096299	-0.00180481	-0.0918148
1857	-0.00268646	0.0103593	-0.0313968
1858	-0.000688184	0.00453273	0.00419752
1859	0.0210584	0.024505	0.118079
1860	0.00302752	0.00653637	-0.0221499
1861	0.0111181	0.000716858	-0.038542
1862	-0.00228533	0.00566495	0.00392485
1863	2.7114e-05	0.000308859	0.083787
1864	0.0020306	-0.0132871	-0.103679
1865	0.00654278	0.00274113	-0.035784
1866	0.00350286	0.00145371	0.0118429
1867	-0.00356407	0.00680683	0.0617511
1868	0.00696487	0.00971344	0.000342903
1869	0.00659811	0.0132181	0.0866609
1870	0.00258552	0.0039944	-0.00629297
1871	0.00210781	-0.0116512	0.143122
1872	0.000848118	0.00639392	-0.0446079
1873	0.0015611	0.0052138	-0.0446079
1874	0.00569199	0.0118153	0.0755534
1875	0.00904289	-0.000412099	-0.0854649
1876	-0.00530691	-0.000630762	0.0121131
1877	-0.00321293	-0.00539245	-0.0254518
1878	0.00516541	0.00640065
1879	-0.00485215	-0.0023437	-0.038542
1880	-0.00263701	0.00474073	0.0452079
1881	-0.0104574	0.000473966	-0.0460971
1882	0.0834128	0.0803203	0.158714
1883	0.126498	0.139511	0.148159
1884	0.165013	0.145078	0.154872
1885	0.15568	0.150644	0.221606
1886	0.121608	0.115121	0.212625
1887	0.119329	0.12276	0.13981
1888	0.116088	0.1008	0.0663391
1889	0.0791511	0.0773854	0.102244
1890	0.0830092	0.0729883	0.0366151
1891	-0.0418408	-0.0471486	-0.0793395
1892	-0.035893	-0.0327199	0.00529055
1893	-0.0207843	-0.023507	-0.0326806
1894	-0.019283	-0.0242755	-0.0367124
1895	-0.0296701	-0.0172132	-0.0421623
1896	-0.0525664	-0.0497536	-0.0694289
1897	-0.0475565	-0.0499348	-0.0655704
1898	-0.0538434	-0.0506851	0.0195078
1899	-0.0261923	-0.0234198	-0.0385967
1900	-0.0191714	-0.0187195	-0.0197797
1901	-0.0207229	-0.026083	0.0010339
1902	-0.0230493	-0.0340633	-0.045511
1903	-0.0258795	-0.0314407	-0.0474361
1904	-0.0152896	-0.019882	-0.0326806
1905	-0.0354648	-0.0360173	-0.0471192
1906	-0.0108714	0.00220155	0.0120917
1907	-0.0190428	-0.0137671	-0.0161128
1908	-0.00791657	-0.0171205	0.0972878
1909	-0.0359827	-0.0473713	-0.0517306
1910	-0.0218625	0.00114073	0.0652324
1911	-0.0100445	-0.004398	-0.0385967
1912	0.00458908	0.0025598	0.115679
1913	-0.0210294	-0.0235353	-0.0574939
1914	-0.00516188	0.00645975	-0.0588809
1915	-0.00628661	-0.0087499	-0.0326806
1916	-0.00043261	-0.00748981	-0.0197797
1917	0.00252219	-0.00534424	-0.0471192
1918	-0.00335163	-0.00894244	-0.0161128
1919	-0.00233152	0.00541621	-0.000990913
1920	0.006803	0.0158271	-0.0161128
1921	-0.00168315	-0.00929636	-0.0113673
1922	0.0114325	-0.00560244	-0.0197797
1923	0.00264359	0.00686634	-0.0347454
1924	0.00286538	0.00327016	-0.0197797
1925	0.0030268	-0.0111991	-0.0532077
1926	0.00544478	0.00872793	-0.0889218
1927	-0.00305891	-0.00724635	0.0248777
1928	-0.000627038	0.00516712	-0.0088409
1929	-0.0110899	-0.000246414	-0.00303561
1930	0.00289484	0.0108774	0.0403437
1931	0.000188463	-0.000780458	0.0872351
1932	0.0104923	0.00592009	0.141
1933	-0.00150472	0.00647597	-0.0228927
1934	-0.00208735	0.00297218	0.186003
1935	-0.00354454	-0.00365342	-0.0347454
1936	0.00248581	0.0104065	-0.0438604
1937	0.00448597	-0.000338368	-0.0326806
1938	-0.00320702	-0.00387008	-0.0971953
1939	-0.00721889	0.00202816
1940	0.00264359	-0.00525129	-0.0197797
1941	0.00153947	-0.00692146	-0.0256545
1942	0.000986154	0.0079223	0.0516206
1943	0.0585587	0.0560542	0.0322176
1944	0.105133	0.1163	0.0534259
1945	0.121543	0.131732	0.167587
1946	0.135894	0.143389	0.166608
1947	0.0925382	0.108031	0.124987
1948	0.0997713	0.106658	0.0654551
1949	0.100108	0.109634	-0.0635449
1950	0.0650707	0.0550928	-0.0304977
1951	0.0580781	0.0693815	0.10153
1952	0.0712018	0.0653021	0.119324
1953	-0.0487819	-0.0764226	-0.0843082
1954	-0.047413	-0.0574137	-0.0312401
1955	-0.0329611	-0.04464	0.0259934
1956	-0.0327401	-0.0511397	-0.0560645
1957	-0.045208	-0.0427538	-0.00412738
1958	-0.0675068	-0.085934	-0.106027
1959	-0.0712158	-0.0828035	-0.058124
1960	-0.0849904	-0.0922068	-0.0981349
1961	-0.0302328	-0.0457553	0.00625144
1962	-0.0298352	-0.0325572	-0.0302061
1963	-0.0230338	-0.0399373	0.0399988
1964	-0.0299032	-0.0540288	-0.0695011
1965	-0.0355537	-0.0494789	-0.072441
1966	-0.0207447	-0.0317353	0.0259934
1967	-0.0445356	-0.0578075	-0.071957
1968	-0.0336295	-0.0225966	0.0184656
1969	-0.0260829	-0.0232119	-0.0246063
1970	0.00077948	-0.0456783	0.0803591
1971	-0.0459353	-0.0827329	-0.0789992
1972	-0.0430424	-0.0261721	0.0432451
1973	-0.0159776	-0.017598	-0.0589421
1974	-0.000957215	-0.00600277	-0.00245357
1975	-0.0258856	-0.0274252	-0.0413553
1976	-0.0043445	0.000627481	0.00124887
1977	-0.013832	-0.00390774	0.177795
1978	-0.00627049	-0.00685407	-0.0302061
1979	-0.0172144	-0.0112301	0.0374776
1980	0.00445938	0.00239441	0.125082
1981	0.00473739	0.00218952	-0.00151325
1982	0.0122377	0.0440401	-0.0246063
1983	0.0124528	0.0019533	-0.0173593
1984	0.0046749	0.00368407	-0.0302061
1985	0.0032537	0.0139361	-0.0530607
1986	-0.00151555	-0.00019994	-0.0302061
1987	-0.00230763	-0.0038517	-0.0318248
1988	0.0115738	0.0231435	-0.0325342
1989	-0.00415449	-0.00561449	-0.0500521
1990	0.0128692	0.0136117	-0.0135012
1991	0.00838954	0.00664031	0.145769
1992	0.0148348	0.00836191	0.0616099
1993	0.00182001	-0.00312549	-0.0272593
1994	-0.00339574	0.00208417	0.0176052
1995	0.00669647	-0.0130079	-0.03496
1996	-0.00145624	-0.00142718	0.0713767
1997	0.00889184	0.00472113	-0.0530607
1998	-0.00275759	0.00395213	-0.00877125
[truncated: 629 more rows]

## Sheet: Fig6i
rec	roomair	sigh
0	0.992766	0.532104
1	0.988323	0.610977
2	0.952713	0.239482
3	0.984145	0.458367
4	0.99562	0.778798
5	0.950912	0.104971
6	0.994288	0.454591
7	0.8951	0.073969
8	0.679841	0.377794
9	0.953022	0.82912
10	0.858154	0.536188
11	0.301206	0.12229
12	0.853697	0.489272
13	0.807055	0.584958
14	0.826783	0.824254
15	0.485281	0.739941
16	0.486148	0.150951
17	0.892123	0.436571
18	0.90536	0.381678
19	0.838637	0.529898
20	0.936453
21	0.973012	0.655052
22	0.829566	0.419784
23	0.967035	0.763614
24	0.880364	0.340858
25	0.763691	0.614625
26	0.849109	0.675254
27	0.842276	0.232955
28	0.986607	0.200819
29	0.985613	0.350368
30	0.968461	0.315277
31	0.998034	0.771165
32	0.999508	0.877184
33	0.995258	0.444642
34	0.985272	0.289628
35	0.998774	0.826656
36	0.977152	0.861207
37	0.967947	0.841762
38	0.795846	0.596073
39	0.950921	0.725553
40	0.968448
41		0.44033
42	0.833776	0.720018
43	0.699242	0.557832
44	0.949183	0.743685
45	0.939716	0.82787
46	0.945175	0.676707
47	0.341214	0.0467123
48	0.982154	0.768378
49	0.980791	0.470832
50		0.733422
51	0.554858	0.122976
52	0.968578	0.854167
53		0.80011
54	0.412668	0.177011
55	0.623018	0.356687
56	0.938307	0.569624
57	0.959392	0.81388
58	0.810011	0.447286
59	0.97898	0.658421
60	0.876779	0.415373
61	0.923769	0.815333
62	0.93001	0.686792
63	0.665862	0.575863
64	0.935922	0.665733
65	0.863067	0.608252
66	0.906602	0.810298
67	0.730853	0.444685
68	0.631511	0.321615
69	0.718803	0.162068
70	0.799403	0.537118
71	0.958717	0.900696
72	0.93784	0.670703
73	0.96396	0.812058
74	0.604432	0.38303
75	0.889202	0.70487
76	0.631815	0.462445
77	0.686055	0.666715
78	0.909191	0.650716
79	0.917322	0.369083
80	0.59953	0.309622
81	0.759234	0.414442
82	0.90156	0.658382
83	0.770501	0.335205
84	0.912018	0.40608
85	0.951133	0.508396
86	0.907965	0.487024
87	0.761563	0.285617
88	0.979503	0.855765
89	0.734753	0.207842
90	0.903392	0.502061
91	0.927813	0.505714
92	0.960313	0.775101
93	0.802295	0.122628
94	0.786625	0.355455
95	0.839494	0.293173
96	0.981368	0.924561
97	0.572801	0.219756
98	0.938606	0.717986
99	0.980166	0.830907
100		0.63267
101	0.948117	0.542007
102	0.984954	0.69832
103	0.307392	0.0557203
104	0.634037	0.222093
105	0.286746	0.106793
106	0.853066	0.504894
107		0.198765
108	0.709355	0.238437
109	0.773128	0.412491
110	0.913289	0.696157
111	0.813817	0.466549
112	0.921396	0.824086
113	0.977048	0.874145
114	0.938735	0.787813
115	0.94338	0.862342
116	0.901086	0.849886
117		0.846499
118	0.959426	0.718246
119	0.936921	0.83209
120	0.918167	0.83889
121	0.946482	0.827743
122		0.926099
