# Supplementary material for: Latent neural population dynamics underlying breathing, opioid-induced respiratory depression and gasping
Source: Nat Neurosci. 2024 Jan 5;27(2):259–71. doi: 10.1038/s41593-023-01520-3 (PMC10849970; doi:10.1038/s41593-023-01520-3)
Supplement: Supplementary file 15 — Statistical source data. [file 41593_2023_1520_MOESM15_ESM.xlsx]

## Sheet: Fig7d
unit	Rate Eupnea (sp/s)	Rate Gasp (sp/s)	Type
0	36.6712	0.797558	insp
1	0.0869018	0.460068	insp
2	17.983	0.224291	insp
3	14.9655	5.43638	insp
4	0.419091	0.151296	insp
5	11.0999	1.27439	insp
6	10.8203	1.49588	insp
7	7.49866	0.549398	insp
8	13.923	4.92435	insp
9	13.3027	8.55173	insp
10	8.5303	2.23941	insp
11	9.18591	1.80324	insp
12	8.81584	6.3468	insp
13	6.52488	8.58675	insp
14	6.7054	2.90166	insp
15	9.63792	2.29279	insp
16	9.67289	1.55743	insp
17	3.01906	0	insp
18	24.8469	1.95468	insp
19	0.712399	5.39374	insp
20	55.7722	15.2521	insp
21	31.7346	7.1789	insp
22	0.347169	0.0380488	insp
23	0.337412	3.00869	insp
24	0.763694	0.154397	insp
25	28.176	8.69311	insp
26	6.53183	3.56985	insp
27	58.6138	10.1101	insp
28	0.785816	0.015019	insp
29	9.73679	3.84819	insp
30	22.8867	4.6275	insp
31	25.9619	5.28441	insp
32	65.1613	17.375	insp
33	56.4621	12.7563	insp
34	14.3992	1.75309	insp
35	1.8808	0.00807652	insp
36	0.923818	1.35407	insp
37	7.54329	4.62563	insp
38	11.9267	1.85988	insp
39	3.85584	2.22251	exp
40	0.462588	0.451284	exp
41	2.63382	0.0525705	exp
42	4.30372	1.05798	exp
43	13.4721	3.10541	exp
44	15.0586	1.36061	exp
45	13.9147	5.52965	exp
46	3.45566	5.04406	exp
47	7.34422	0.888839	exp
48	2.57184	5.91894	exp
49	15.1261	0.530547	exp
50	3.28403	0.0832715	exp
51	11.6465	3.32551	exp
52	10.4459	3.10369	exp
53	7.60118	4.15105	exp
54	22.5038	4.90203	exp
55	9.45102	10.002	exp
56	8.18699	4.9095	exp
57	4.51752	1.6418	exp
58	9.7558	5.02741	exp
59	14.3377	2.10756	exp
60	6.98828	1.38252	exp
61	25.8417	10.1479	exp
62	16.4655	1.08118	exp
63	0.531376	8.85348	exp
64	7.384	5.98151	exp
65	11.4586	3.07781	exp
66	29.2352	6.90581	exp
67	59.4949	0.0233581	exp
68	2.88866	0.0765981	exp
69	16.9915	6.9754	exp
70	5.10473	0.388762	exp
71	0.225616	0.468123	tonic
72	1.03362	0.480901	tonic
73	0.386196	0.17823	tonic
74	3.07654	0.174411	tonic
75	4.91859	1.07027	tonic
76	6.75136	3.49478	tonic
77	2.87387	1.82802	tonic
78	31.4603	7.66424	tonic
79	6.13531	6.15924	tonic
80	4.5748	6.19858	tonic
81	0.327663	0.115976	tonic
82	27.2438	17.7305	tonic
83	7.83081	2.15369	tonic
84	1.29393	0.640055	tonic
85	24.5069	3.26632	tonic
86	10.3192	3.10958	tonic
87	15.7844	0.466354	tonic
88	13.6571	4.60411	tonic
89	19.0618	2.20172	tonic
90	20.9093	10.2385	tonic
91	7.40207	1.78255	tonic
92	3.57576	0.106921	tonic
93	10.267	0.964165	tonic
94	8.08082	0.102207	tonic

## Sheet: Fig7g
phi	Eupnea	Eupnea	Eupnea	Eupnea	Eupnea	Eupnea	Eupnea	Eupnea	Eupnea	Eupnea	Eupnea	Eupnea	Eupnea	Eupnea	Eupnea	Eupnea	Eupnea	Eupnea	Eupnea	Eupnea	Eupnea	Eupnea	Eupnea	Eupnea	Eupnea	Eupnea	Eupnea	Eupnea	Eupnea	Eupnea	Eupnea	Eupnea	Eupnea	Eupnea	Eupnea	Eupnea	Eupnea	Eupnea	Eupnea	Eupnea	Eupnea	Eupnea	Eupnea	Eupnea	Eupnea	Eupnea	Eupnea	Eupnea	Eupnea
-3.13878	0.0760459	0.0838469	0.0959247	0.0891326	0.0727524	0.106752	0.0798887	0.0651331	0.0767664	0.0882639	0.112366	0.0874333	0.0777396	0.066061	0.0775039	0.165057	0.15282	0.0912801	0.180406	0.104384	0.104098	0.040183	0.168813	0.10051	0.0940878	0.100713	0.155812	0.192904	0.0735279	0.105312	0.0844085	0.0942435	0.0799738	0.121549	0.181447	0.122466	0.077672	0.0992438	0.0801946	0.0753948	0.0636213	0.0668754	0.18947	0.17858	0.0823684	0.131554	0.152042	0.095058	0.111919
-3.07597	0.0728704	0.0818467	0.0827448	0.0905237	0.0732508	0.0892594	0.0807341	0.0644548	0.0683464	0.0890713	0.0926912	0.0774721	0.0737337	0.0533118	0.0778417	0.123082	0.131691	0.0767052	0.13997	0.0814036	0.0948663	0.0381793	0.166399	0.0821876	0.0792113	0.0757485	0.114043	0.160166	0.0666652	0.0782757	0.0754128	0.0849968	0.0725184	0.073946	0.105671	0.101932	0.0627733	0.0671718	0.080177	0.0611061	0.0669946	0.0591554	0.159009	0.174902	0.0798758	0.106196	0.129517	0.0730023	0.0894204
-3.01317	0.0734345	0.0855839	0.0756924	0.0889682	0.071992	0.0804826	0.0800993	0.0637204	0.064838	0.0910362	0.0822847	0.0732526	0.0701965	0.048576	0.0770001	0.0980712	0.113355	0.0704158	0.112356	0.0706367	0.0850617	0.0363487	0.17142	0.0733012	0.0703074	0.0628606	0.0829711	0.129195	0.0615879	0.0656664	0.0720989	0.0811418	0.0698102	0.0609282	0.0805801	0.101455	0.0576795	0.0539517	0.0823757	0.0604442	0.0640793	0.0560963	0.136367	0.169944	0.0772543	0.0797012	0.110545	0.0602325	0.0772274
-2.95037	0.0744144	0.0848632	0.0680429	0.0879347	0.072258	0.0769686	0.0802031	0.0642258	0.0613948	0.0924498	0.0767605	0.0678144	0.0693661	0.0480414	0.0779976	0.0812164	0.0987651	0.0694483	0.0942299	0.0694096	0.0811569	0.0370987	0.172385	0.0730161	0.0676229	0.0569689	0.0671733	0.107063	0.0584526	0.0627563	0.0720768	0.0786239	0.0722075	0.057479	0.0728861	0.085335	0.055607	0.0500534	0.086443	0.0596209	0.0668458	0.0584961	0.118747	0.165034	0.0758118	0.0664456	0.0967948	0.0525182	0.0692962
-2.88756	0.0743311	0.0888443	0.0650855	0.0887606	0.0720913	0.0757671	0.0806296	0.0650602	0.0599087	0.0880092	0.0717444	0.0680376	0.0680366	0.0477271	0.0739222	0.0679461	0.0897882	0.0707651	0.0836533	0.0661899	0.0785335	0.0360284	0.170054	0.0742157	0.0689415	0.0568799	0.0582607	0.09254	0.0592956	0.0611883	0.0727977	0.0822421	0.0709802	0.0570505	0.0714364	0.0781194	0.0553627	0.0524941	0.0832554	0.0582915	0.0663446	0.0632109	0.105175	0.161488	0.0766861	0.075688	0.0856889	0.0511705	0.0635513
-2.82476	0.0756405	0.0930664	0.0611539	0.0876264	0.0701484	0.0748888	0.0811676	0.0648573	0.0599193	0.0863222	0.0695054	0.0679101	0.0683493	0.0463433	0.0716611	0.0593903	0.0853019	0.0698421	0.0759853	0.0637664	0.0793109	0.0350615	0.171497	0.0759678	0.0736288	0.0573379	0.0546804	0.081654	0.0612217	0.0618323	0.072804	0.0846082	0.0722333	0.0590491	0.0738794	0.0814478	0.0542472	0.0586643	0.0844965	0.0598591	0.0674949	0.0615503	0.0968396	0.155161	0.0756069	0.0808532	0.0781372	0.0481513	0.0606561
-2.76196	0.0761637	0.0973946	0.0592005	0.0873934	0.0718086	0.0763375	0.0812106	0.0668335	0.0628711	0.081561	0.0690727	0.066659	0.0671543	0.0456195	0.0712416	0.0547661	0.0814312	0.069967	0.0699245	0.0643824	0.0790663	0.0350523	0.17259	0.0754368	0.0747713	0.0582349	0.0524666	0.0702485	0.0637255	0.0611908	0.0747203	0.0869659	0.0699741	0.0604012	0.0782164	0.0884463	0.0545801	0.0550762	0.0831717	0.061833	0.0699216	0.060754	0.0904557	0.147813	0.073219	0.0759737	0.0731432	0.0480741	0.0592929
-2.69915	0.0761866	0.0996601	0.0585426	0.0878679	0.0760639	0.0768291	0.0818334	0.0687083	0.062233	0.0769729	0.0690563	0.0663375	0.0682391	0.0467448	0.0716223	0.0535583	0.0822586	0.0700492	0.066898	0.065469	0.0801365	0.0342871	0.173239	0.0746333	0.0752512	0.0595264	0.0528558	0.061812	0.0623958	0.0602922	0.0805311	0.081836	0.0711314	0.0593465	0.0798973	0.0939122	0.0560493	0.0543505	0.0840887	0.0595806	0.0705678	0.0632885	0.088664	0.146526	0.0690687	0.068451	0.0702596	0.0483679	0.0566227
-2.63635	0.077628	0.102958	0.0574444	0.0869861	0.0750742	0.0746367	0.0806032	0.0668756	0.0594302	0.0760693	0.0663598	0.0692035	0.0677637	0.0474995	0.0721034	0.0537376	0.079335	0.0688327	0.0649587	0.0643804	0.0795823	0.0334835	0.175042	0.0743784	0.075624	0.061313	0.0523606	0.058551	0.064753	0.0624741	0.0860237	0.0816488	0.0719023	0.0602254	0.0814515	0.0952775	0.056624	0.054702	0.0849152	0.0624535	0.0719018	0.0630659	0.0892513	0.147227	0.0688995	0.0645703	0.0665949	0.0481294	0.0569292
-2.57354	0.075815	0.103642	0.0571043	0.0853237	0.0712491	0.0755435	0.0812112	0.0656808	0.0612293	0.0770616	0.0651148	0.0686642	0.0678166	0.046862	0.0684908	0.0529121	0.079649	0.0705947	0.0669337	0.0639188	0.0773679	0.0327305	0.173217	0.0744352	0.0738648	0.0600453	0.0516304	0.0572307	0.0632945	0.0632249	0.092268	0.0848063	0.0712437	0.0605937	0.0788272	0.0937943	0.0580503	0.0542025	0.0835588	0.0639455	0.0725739	0.0660012	0.0925673	0.14732	0.0705988	0.0598575	0.0648995	0.0489737	0.0590307
-2.51074	0.0764136	0.105632	0.0573357	0.0868349	0.0738381	0.0790671	0.0799542	0.0637958	0.0620546	0.07838	0.0629311	0.0667242	0.0694363	0.0458285	0.0679869	0.0519724	0.0754426	0.0725918	0.066396	0.0629968	0.0767134	0.0353378	0.171434	0.0758567	0.0720861	0.0575141	0.0512155	0.0563619	0.0653156	0.0627664	0.0916189	0.085106	0.0695615	0.0612147	0.0753301	0.0906791	0.0573588	0.0571678	0.0832271	0.0610139	0.072242	0.0672736	0.0935824	0.149964	0.073588	0.056104	0.063953	0.0476186	0.0598366
-2.44794	0.0763527	0.105507	0.0574969	0.0870214	0.0756454	0.078744	0.0808551	0.0640225	0.0613251	0.0792155	0.0627129	0.0643304	0.0690402	0.0479168	0.0694252	0.0544866	0.0740907	0.0737283	0.0657123	0.0651874	0.0771423	0.0331067	0.17262	0.0762414	0.0715631	0.0554502	0.0513037	0.0557791	0.0681599	0.0635014	0.0868808	0.0838797	0.0717566	0.0623302	0.076017	0.084302	0.0588461	0.0548303	0.0845166	0.0598278	0.0735583	0.0698268	0.0950344	0.151711	0.0737778	0.0540019	0.0645812	0.0479771	0.0614826
-2.38513	0.0756271	0.105976	0.0566926	0.0868256	0.0746999	0.0770837	0.0816152	0.0655472	0.0606781	0.0803121	0.0632147	0.0638473	0.066276	0.0474242	0.0706545	0.055044	0.0693458	0.0731548	0.0657	0.066381	0.0780578	0.0346512	0.170375	0.0770811	0.0738084	0.0542309	0.050975	0.0552633	0.0680108	0.0636251	0.0832933	0.0855068	0.0710665	0.0646862	0.0762166	0.0849909	0.059449	0.0579708	0.0887531	0.0600235	0.0720817	0.0651749	0.0941871	0.152819	0.0719141	0.0531062	0.0654636	0.0483687	0.0629016
-2.32233	0.0776739	0.105142	0.0570009	0.0893354	0.0727417	0.0749811	0.082551	0.0645722	0.0606831	0.0807394	0.0637613	0.0662599	0.0683213	0.0466195	0.0694452	0.0537256	0.0653455	0.0703166	0.0661585	0.0666489	0.077317	0.0356417	0.168696	0.0776541	0.0723852	0.0562283	0.0507824	0.0558297	0.0711275	0.0635441	0.0811037	0.0854004	0.0713017	0.0649109	0.0744893	0.0848167	0.0617893	0.0589881	0.0910118	0.060622	0.0698002	0.0645255	0.0912816	0.153362	0.070296	0.055503	0.065686	0.0457414	0.0635096
-2.25953	0.0782386	0.105601	0.0564852	0.0884886	0.0736428	0.0780537	0.0816807	0.0662384	0.0624175	0.0810544	0.0656911	0.0667979	0.0671944	0.0474165	0.0674958	0.0541534	0.062521	0.0674251	0.0663987	0.0656845	0.0755132	0.0344587	0.162993	0.0766004	0.0702426	0.0574078	0.0497132	0.055095	0.0746287	0.0638149	0.0798266	0.0804208	0.0713433	0.0635728	0.0705388	0.0839244	0.0631557	0.056682	0.0886325	0.0595337	0.0668517	0.0659268	0.0915663	0.151717	0.0695497	0.0591503	0.0650772	0.0458151	0.0657868
-2.19672	0.0787699	0.10707	0.0569017	0.0886881	0.0743851	0.0795404	0.0839111	0.0669195	0.0649682	0.0810962	0.0666777	0.0653432	0.0691099	0.0482905	0.0683068	0.0560862	0.0580479	0.0662932	0.0654235	0.0633351	0.0750189	0.0346483	0.163357	0.0772269	0.0705738	0.0602265	0.0492144	0.0538942	0.0745438	0.0651217	0.0814312	0.0818141	0.0709633	0.062098	0.0688597	0.0830516	0.063114	0.0577821	0.086719	0.0589104	0.0686838	0.0638582	0.0887649	0.150738	0.0694727	0.0624273	0.0665557	0.0446017	0.0706431
-2.13392	0.0759859	0.108526	0.0565677	0.0870479	0.0750094	0.0794543	0.0834228	0.0663136	0.0647444	0.0821287	0.0646133	0.0658046	0.0698413	0.0490445	0.070398	0.0565382	0.054919	0.0666119	0.0667802	0.0647301	0.0753978	0.0343894	0.164367	0.0759147	0.0722084	0.0603557	0.0504007	0.0537384	0.071359	0.0644175	0.0823185	0.0857972	0.0706717	0.0611153	0.0665425	0.0856533	0.0614947	0.0577854	0.0890115	0.0593715	0.0657145	0.0668759	0.0894468	0.146127	0.0686482	0.0625617	0.06679	0.0418859	0.0715112
-2.07111	0.0746487	0.107075	0.0567199	0.0871165	0.0746879	0.0763736	0.0814723	0.065531	0.063906	0.0810165	0.0633086	0.0662007	0.0693537	0.0487039	0.067302	0.0539439	0.05316	0.0654363	0.0665678	0.0653867	0.0756847	0.0362558	0.174008	0.0739798	0.0707014	0.0586161	0.0480408	0.0528326	0.0703368	0.0655001	0.0827709	0.0870068	0.0701842	0.0621249	0.0638196	0.0870806	0.0611617	0.0564834	0.0902068	0.0602059	0.0646026	0.0661013	0.0885676	0.145113	0.0691817	0.0624504	0.0691842	0.0410233	0.0726852
-2.00831	0.0749197	0.110907	0.056092	0.0890513	0.0736583	0.075197	0.0867318	0.064762	0.061975	0.0796078	0.0648389	0.0667729	0.0693918	0.0492507	0.0674061	0.055423	0.0506271	0.0641637	0.0656567	0.065476	0.0769294	0.0357554	0.17259	0.0743061	0.0723598	0.0578119	0.0484677	0.0516422	0.0722694	0.0639725	0.0842221	0.0875241	0.0685457	0.0619386	0.0623894	0.0853288	0.061837	0.0580054	0.087329	0.0600474	0.0653828	0.0677511	0.088113	0.145353	0.0692793	0.063441	0.0677495	0.0400739	0.0746191
-1.94551	0.0751011	0.105202	0.0568517	0.0886329	0.071217	0.0779562	0.083982	0.0659353	0.067861	0.0802462	0.0661588	0.0675024	0.0697934	0.0496918	0.0677371	0.0563242	0.0504781	0.0641165	0.0646885	0.0656747	0.0783253	0.0359067	0.171727	0.0757283	0.0744745	0.0573932	0.0472691	0.0500925	0.0743798	0.0650126	0.0855004	0.0840806	0.0689059	0.0609096	0.0605472	0.0850459	0.0623163	0.0584737	0.0932874	0.0605287	0.0631399	0.0705999	0.0883412	0.146415	0.0698086	0.062267	0.0687819	0.039995	0.0762253
-1.8827	0.0759034	0.104571	0.0581023	0.0910529	0.0742987	0.0756189	0.0795439	0.0653643	0.065499	0.0787858	0.0660988	0.0684261	0.0684288	0.0481653	0.0683025	0.0576105	0.0513845	0.0631022	0.0657104	0.0661345	0.0784406	0.0364307	0.17126	0.0779312	0.0737606	0.0599884	0.0469167	0.0485311	0.0730334	0.065974	0.0835309	0.0824711	0.0690683	0.0621286	0.0607079	0.0864665	0.0627998	0.0565797	0.0945474	0.0586359	0.0633558	0.0691291	0.0847423	0.147848	0.0691999	0.0618334	0.0676658	0.0385705	0.0750859
-1.8199	0.0750443	0.101106	0.0564475	0.0902622	0.0741356	0.0744871	0.0820269	0.0636801	0.0631093	0.0789404	0.0658289	0.0666274	0.0700948	0.0484675	0.0704678	0.0586394	0.0509629	0.0638799	0.0643531	0.0654425	0.0766768	0.0345307	0.168254	0.0756098	0.0727456	0.0599887	0.0461111	0.0478998	0.0733063	0.0653068	0.0825492	0.0843496	0.0688715	0.0622364	0.0613573	0.0876767	0.0642474	0.0606964	0.0946478	0.0582975	0.0664814	0.0674231	0.0811421	0.148789	0.0681597	0.0606739	0.0708842	0.0382001	0.073474
-1.7571	0.0759026	0.0968367	0.0568344	0.0874908	0.0737239	0.0737796	0.0839513	0.0650106	0.0625142	0.0779389	0.0655684	0.0659724	0.0726644	0.048543	0.0690799	0.0601131	0.0524768	0.0650139	0.0663496	0.0661058	0.0779949	0.0373033	0.167669	0.0721691	0.074306	0.0573339	0.0460326	0.0479102	0.0732168	0.0661193	0.0823575	0.0795692	0.0682245	0.0635742	0.0588836	0.0849492	0.0655523	0.0605977	0.0966783	0.0592181	0.0646975	0.0708673	0.0782463	0.148339	0.0675724	0.0563699	0.071697	0.0388038	0.0745268
-1.69429	0.0728918	0.0941762	0.0570668	0.0888791	0.071937	0.074177	0.0811249	0.0635943	0.0647416	0.0776931	0.0653396	0.0667791	0.0687002	0.047748	0.0682338	0.0591011	0.0548515	0.0651569	0.0668528	0.0669076	0.07745	0.0362732	0.168403	0.0682106	0.0766889	0.0561537	0.0469349	0.0464305	0.0752709	0.0652255	0.0826859	0.0792758	0.0680715	0.0618712	0.0577096	0.0851069	0.0683809	0.0567838	0.09902	0.0566744	0.0629687	0.0701638	0.0796103	0.145811	0.068246	0.0524214	0.0725646	0.0393294	0.0774748
-1.63149	0.0738174	0.0902435	0.0564077	0.088573	0.0700865	0.0765939	0.080175	0.0662442	0.0640806	0.0794901	0.0650823	0.0671565	0.0709395	0.048036	0.0660725	0.0577067	0.0551313	0.0656441	0.0677555	0.0675346	0.0750827	0.0347911	0.169051	0.0656766	0.0743714	0.0560918	0.0475294	0.0462973	0.0776101	0.0659232	0.0800009	0.077256	0.0730368	0.0611193	0.0577033	0.0872257	0.0696562	0.059667	0.105174	0.0593759	0.0632581	0.0758334	0.0803324	0.143479	0.0689251	0.0512933	0.072334	0.0379002	0.0799543
-1.56869	0.0718169	0.0895211	0.0569946	0.0897194	0.0734864	0.0742913	0.0808602	0.0670609	0.063337	0.0780389	0.0671324	0.0649006	0.069578	0.0468433	0.0656517	0.0589783	0.0605644	0.0667788	0.0670697	0.0678339	0.0772373	0.0366207	0.170466	0.0658763	0.0723026	0.0549421	0.0462979	0.0475772	0.0810119	0.0652278	0.0800293	0.0794612	0.0725538	0.06286	0.0563822	0.083425	0.071256	0.0592579	0.106	0.0587591	0.0619037	0.073038	0.083568	0.14868	0.0697583	0.0516369	0.0718861	0.0377256	0.0841241
-1.50588	0.0713805	0.0874159	0.0594027	0.0882912	0.0743005	0.0769096	0.0827405	0.0668716	0.0657703	0.0770956	0.0683782	0.0676673	0.0710999	0.0487762	0.0669266	0.0595898	0.0619353	0.0676128	0.0665325	0.0685825	0.0781771	0.0358579	0.170062	0.0663366	0.0709638	0.0563331	0.0462628	0.0486143	0.0844859	0.0651698	0.0814935	0.0849427	0.0709871	0.062342	0.0587769	0.0851937	0.0725784	0.0598515	0.10982	0.0639668	0.0618731	0.0755722	0.0888296	0.152316	0.0687529	0.0528154	0.0717206	0.0376409	0.0881221
-1.44308	0.0726407	0.0851885	0.0597165	0.0877616	0.0719136	0.0770406	0.0808094	0.065971	0.0682042	0.0776663	0.0672276	0.068269	0.0712413	0.0491701	0.0679562	0.0594809	0.0673133	0.0663604	0.0655479	0.0666029	0.0763263	0.0358392	0.176483	0.0667082	0.0739883	0.0583515	0.0473988	0.0481618	0.0857271	0.0648451	0.081441	0.0837767	0.0723336	0.0639152	0.060284	0.0834953	0.0721159	0.0616079	0.108307	0.0666798	0.0629826	0.0747269	0.0917411	0.150384	0.0677945	0.0526164	0.0721062	0.0375585	0.0925812
-1.38027	0.0757021	0.0892702	0.0603909	0.0876001	0.0720053	0.0756571	0.0818387	0.0678201	0.0690489	0.0778712	0.0676545	0.0693657	0.072835	0.0499331	0.0673242	0.0598179	0.0712766	0.0670399	0.0663344	0.0674275	0.0764531	0.03574	0.174747	0.0669569	0.0746935	0.0581337	0.0476076	0.0482413	0.0880884	0.0688394	0.0809702	0.077797	0.0710491	0.0624273	0.0584991	0.0860636	0.0713223	0.0633506	0.105398	0.0669452	0.0656741	0.0688819	0.095421	0.150388	0.0691103	0.0530114	0.0705014	0.0382723	0.0921648
-1.31747	0.0743642	0.088202	0.0643179	0.0879161	0.0729117	0.0801417	0.0813451	0.0677228	0.0706858	0.077938	0.0683292	0.0700267	0.0694917	0.0492064	0.067072	0.0587776	0.0766583	0.0653267	0.0682619	0.0679299	0.0780904	0.0347235	0.170613	0.0665041	0.0734482	0.0559013	0.047484	0.0494518	0.0881367	0.0680339	0.0798005	0.0782275	0.0718435	0.065038	0.059446	0.0866257	0.0722063	0.0611215	0.104475	0.0647642	0.0608839	0.0698268	0.0981318	0.149717	0.0696133	0.0545678	0.070251	0.0379765	0.0936116
-1.25467	0.0737296	0.0894317	0.0670937	0.087676	0.072207	0.0795154	0.0819591	0.0688677	0.0749934	0.0783118	0.0695354	0.0703144	0.0723566	0.0487988	0.0665953	0.0579462	0.0802496	0.0645082	0.0704895	0.0695712	0.078294	0.036172	0.171482	0.0644962	0.0729161	0.0561961	0.0487331	0.051109	0.090139	0.0653988	0.0790299	0.0859909	0.0705614	0.0615712	0.0584444	0.0841156	0.0727798	0.065211	0.102717	0.0638789	0.0592905	0.0741502	0.0973108	0.146123	0.0716428	0.0565846	0.0690005	0.0392639	0.0929263
-1.19186	0.0720267	0.0877848	0.0729378	0.0867874	0.0738648	0.0789418	0.081894	0.0678595	0.0750787	0.0781911	0.0699271	0.0708485	0.0733944	0.048857	0.0684185	0.0585623	0.0852898	0.0636722	0.0723711	0.0696943	0.0768339	0.0335185	0.174638	0.0620462	0.0733367	0.0592324	0.0502827	0.0543455	0.0890807	0.0655302	0.0792313	0.0858323	0.0679725	0.0620573	0.0598785	0.0854322	0.0717924	0.0652877	0.104325	0.0647492	0.0600922	0.0700998	0.100251	0.145449	0.0702227	0.057239	0.0710808	0.0397421	0.0951572
-1.12906	0.0709769	0.0870274	0.0774538	0.0882128	0.0730258	0.0791815	0.082804	0.0669524	0.0741407	0.0778938	0.07011	0.0707048	0.0731367	0.0475756	0.0690977	0.0600709	0.088554	0.0625902	0.0747681	0.0697784	0.0792833	0.0359553	0.175793	0.0613225	0.0739188	0.0582131	0.0506062	0.0572917	0.0884757	0.0689032	0.0792641	0.0868134	0.0706077	0.0620732	0.0626341	0.0853918	0.074529	0.0669759	0.10846	0.0667918	0.0597347	0.069479	0.106324	0.147958	0.0694292	0.0579031	0.0709297	0.0397445	0.0958071
-1.06626	0.0715117	0.0877707	0.0854731	0.0883363	0.0724356	0.0769924	0.0815673	0.0676622	0.0755308	0.0808649	0.0689918	0.0716786	0.0749886	0.0494688	0.0678562	0.0623889	0.0924598	0.061843	0.0780913	0.0698912	0.0776771	0.0361462	0.172765	0.0624659	0.0729968	0.0571412	0.0508842	0.060085	0.0871556	0.0691906	0.0776742	0.084951	0.0718558	0.0632033	0.063003	0.0837169	0.074633	0.0687966	0.109464	0.0677689	0.0579418	0.0734256	0.109808	0.149404	0.0708702	0.0573456	0.0741297	0.0406028	0.0961994
-1.00345	0.0734951	0.0874917	0.0900917	0.0894408	0.074442	0.0799018	0.0828333	0.0684037	0.0767579	0.0794489	0.0687104	0.0708716	0.0788205	0.0493123	0.0674949	0.0607636	0.095897	0.0624037	0.0847412	0.0720805	0.0771772	0.0364584	0.170968	0.0645751	0.0750631	0.0561712	0.0503007	0.0648227	0.0862134	0.0673368	0.0784215	0.0884913	0.0704258	0.0625673	0.0640112	0.0845912	0.074572	0.0699953	0.10989	0.0675829	0.0611312	0.0698357	0.113848	0.150075	0.0729436	0.0582716	0.0776718	0.0417605	0.0964205
-0.940648	0.0737895	0.0905735	0.0922006	0.09084	0.0748104	0.082522	0.0834988	0.0659999	0.0766029	0.080162	0.0691695	0.0717456	0.0776927	0.0493593	0.0679477	0.0611161	0.0987279	0.0615654	0.0922639	0.0739214	0.0779538	0.0376327	0.168185	0.0646702	0.0768164	0.0571523	0.0512936	0.0683926	0.0834874	0.0671572	0.0794942	0.0892275	0.0720078	0.0636092	0.0643009	0.0862463	0.0725488	0.0719182	0.113648	0.0702916	0.0610421	0.0703287	0.118065	0.148785	0.0739635	0.0596851	0.0831656	0.0428789	0.0984689
-0.877844	0.0731139	0.0887608	0.0947161	0.0914659	0.0736909	0.0836764	0.0812438	0.065336	0.0771881	0.081839	0.0685226	0.0723682	0.0798796	0.0493284	0.0682171	0.0616251	0.102508	0.0603043	0.0980037	0.0739047	0.0781996	0.0379547	0.16898	0.0648721	0.0764222	0.0575443	0.0541273	0.0695021	0.0857754	0.0674183	0.0814993	0.0920365	0.0694529	0.0638743	0.0673917	0.0867035	0.0729506	0.0746452	0.109432	0.0708815	0.0608284	0.0713625	0.120061	0.151367	0.0722552	0.0587132	0.0882446	0.0450792	0.10044
-0.815041	0.0741591	0.0906741	0.0971945	0.0877221	0.073739	0.0831943	0.0809449	0.0685853	0.0775907	0.0815581	0.0680762	0.0728886	0.0798692	0.0505296	0.0679858	0.0624067	0.103801	0.0599003	0.103267	0.0727308	0.0785374	0.037814	0.170031	0.0632405	0.0795771	0.0581507	0.0583424	0.070773	0.082825	0.0706513	0.0802915	0.0929628	0.0698037	0.0643032	0.070351	0.0885523	0.0727067	0.0761368	0.10691	0.0743435	0.0600635	0.0708573	0.122587	0.14976	0.0696004	0.0576139	0.0932936	0.0481624	0.100732
-0.752237	0.075095	0.0906917	0.0987098	0.0888042	0.073892	0.0857132	0.0819245	0.0676105	0.0779849	0.0854589	0.0696119	0.0705618	0.0805391	0.0514869	0.070121	0.0645637	0.111245	0.0595981	0.107855	0.0763974	0.0786768	0.0389506	0.172403	0.0652592	0.0820201	0.0611718	0.0628679	0.0709076	0.082973	0.0726748	0.0807291	0.0914466	0.0687135	0.0661274	0.0726339	0.0877899	0.0690697	0.0786025	0.104713	0.0790188	0.0602296	0.06955	0.126738	0.146314	0.0686631	0.0552607	0.0980626	0.0510107	0.0999861
-0.689433	0.0755654	0.0929756	0.0976571	0.0898571	0.0741752	0.0867753	0.0820371	0.0663029	0.0795432	0.088387	0.072003	0.0720327	0.0818408	0.050627	0.067149	0.0652817	0.111256	0.0606458	0.111036	0.0780317	0.0789851	0.0388705	0.171589	0.0678318	0.0823149	0.0607661	0.0671155	0.0696162	0.0806171	0.0745038	0.0829361	0.0918633	0.0702604	0.0694211	0.0737121	0.0858531	0.0701685	0.0762966	0.100824	0.0813591	0.0585385	0.0690726	0.132479	0.148003	0.0701914	0.0544818	0.102537	0.0541094	0.0999579
-0.62663	0.0779724	0.0945202	0.0949597	0.0892768	0.0727835	0.0883839	0.0802342	0.0668616	0.0787516	0.0914472	0.0737625	0.0749562	0.0841745	0.0509447	0.064949	0.0688732	0.120736	0.0598853	0.112046	0.0802845	0.0791385	0.0399173	0.170224	0.0698653	0.0832763	0.0615073	0.073174	0.0705423	0.0809275	0.0733085	0.0827801	0.0915457	0.0675334	0.0735957	0.0766425	0.0888778	0.0687334	0.0758516	0.101152	0.0833747	0.0605325	0.0677954	0.1365	0.148063	0.0691879	0.0543993	0.104789	0.0595015	0.0994763
-0.563826	0.0775345	0.0937643	0.0959953	0.0892183	0.0727614	0.0921814	0.0805676	0.0664989	0.0763673	0.0926035	0.0764874	0.0793694	0.0835165	0.0531201	0.068399	0.0775218	0.12302	0.0585321	0.109391	0.0795073	0.0783329	0.0405279	0.173051	0.0722599	0.0847676	0.0597462	0.0784647	0.0696474	0.0789493	0.0786692	0.0828066	0.092693	0.0698028	0.0788283	0.0843489	0.0909403	0.0675674	0.0772629	0.101059	0.0866954	0.0639503	0.0697218	0.146338	0.150644	0.0685941	0.0522676	0.108227	0.0679815	0.099717
-0.501022	0.0789355	0.0965304	0.0943091	0.0906878	0.0742133	0.0939069	0.0810931	0.0665841	0.0791459	0.0950178	0.0810152	0.0791217	0.082182	0.0561221	0.0704075	0.0911633	0.134199	0.057947	0.110123	0.0759062	0.0800223	0.0413771	0.168183	0.0763267	0.0871725	0.0604334	0.0834372	0.0717459	0.0770632	0.081725	0.0821361	0.0924497	0.0682744	0.0851278	0.0875846	0.0914868	0.0661114	0.0785999	0.0968187	0.0898539	0.065619	0.0706082	0.152936	0.152991	0.0688467	0.052526	0.109266	0.0792256	0.102852
-0.438218	0.0790239	0.0952136	0.0925444	0.0898597	0.0746927	0.0964978	0.0811264	0.066459	0.081872	0.0973915	0.0838281	0.0821492	0.0807906	0.0604131	0.0691336	0.115224	0.140156	0.0596151	0.10882	0.0790178	0.0795615	0.0421919	0.164561	0.0797728	0.092433	0.0620276	0.0847965	0.0747724	0.0779369	0.0846903	0.0823437	0.0894555	0.0652813	0.0916704	0.0915027	0.0914634	0.0662157	0.0803763	0.0920677	0.0932171	0.0674753	0.0732378	0.157948	0.149386	0.0685905	0.0542412	0.109866	0.0907618	0.104517
-0.375415	0.0794027	0.0985099	0.09409	0.0891307	0.0722776	0.0941735	0.0807895	0.0675416	0.0834372	0.101045	0.0908046	0.084645	0.0812112	0.064344	0.0694603	0.150617	0.150826	0.0617129	0.10853	0.0814571	0.0814328	0.0418974	0.164557	0.0831537	0.0963849	0.064537	0.0845345	0.0771752	0.0777832	0.0875556	0.082563	0.0932653	0.0675061	0.0932324	0.0951956	0.0879289	0.0653069	0.0784862	0.088798	0.0949084	0.0698164	0.0734228	0.162108	0.145754	0.0679689	0.0570157	0.111004	0.101978	0.110481
-0.312611	0.0814622	0.0945562	0.0974131	0.0902593	0.0726321	0.0917379	0.0830394	0.0682972	0.0817499	0.101323	0.099728	0.0836616	0.0785719	0.0687688	0.0716025	0.187313	0.158054	0.0624218	0.110268	0.082163	0.0851984	0.0419248	0.164856	0.0832757	0.102241	0.0661623	0.0824034	0.0804791	0.0814024	0.0920412	0.0836921	0.0898079	0.0682476	0.0961137	0.101432	0.0886826	0.0652154	0.0767481	0.0877625	0.0979262	0.0754683	0.072813	0.160892	0.145691	0.0675523	0.0572628	0.109966	0.113779	0.116541
-0.249807	0.0823049	0.0936675	0.101085	0.0906408	0.0729769	0.0908644	0.0829401	0.0668056	0.0831789	0.102031	0.111763	0.0867184	0.0770445	0.0706872	0.0708664	0.211887	0.169125	0.0639845	0.114371	0.0818619	0.0908302	0.0440172	0.16468	0.0845946	0.106996	0.0666294	0.0851805	0.0836649	0.0781236	0.0978425	0.0890916	0.0871481	0.0681326	0.093849	0.107748	0.0866273	0.0657962	0.0814102	0.0859592	0.106153	0.0762876	0.0790912	0.157966	0.145783	0.0691004	0.0577247	0.112508	0.118066	0.122533
-0.187004	0.0819728	0.0934915	0.109161	0.0900237	0.0723482	0.0912314	0.0812066	0.0674614	0.0792671	0.103555	0.124909	0.0925959	0.075284	0.0738662	0.0742187	0.217888	0.172615	0.0677834	0.116207	0.0832922	0.0934178	0.0431773	0.166369	0.0839527	0.111942	0.0681111	0.0886798	0.0859686	0.0792649	0.0981042	0.0906481	0.0874328	0.0696697	0.0906651	0.10989	0.0885771	0.064752	0.081236	0.0843364	0.114703	0.0767585	0.0875273	0.153735	0.147019	0.0700604	0.0583923	0.112569	0.120433	0.124969
-0.1242	0.0833869	0.0919627	0.114178	0.089561	0.0711751	0.0915659	0.0832126	0.0663116	0.075897	0.100361	0.136161	0.0961317	0.0728997	0.0789938	0.0819216	0.205377	0.177166	0.0739377	0.119139	0.0797709	0.0951643	0.043881	0.171631	0.0822319	0.121108	0.0710937	0.0918878	0.0866195	0.0787129	0.0964282	0.0935747	0.0862972	0.0704409	0.0920507	0.109191	0.0885611	0.0650412	0.0938759	0.0823446	0.112606	0.082841	0.0995991	0.146692	0.151443	0.072753	0.0610179	0.112576	0.117281	0.125748
-0.0613962	0.0832876	0.0917758	0.11877	0.090463	0.0722098	0.0893678	0.0835054	0.0647858	0.0795333	0.0993833	0.144021	0.102205	0.0724756	0.0789113	0.0886036	0.180209	0.178113	0.0765435	0.120599	0.0750716	0.0959442	0.0441776	0.17232	0.0784642	0.130863	0.0734115	0.0924167	0.0878641	0.0777467	0.0972581	0.0961868	0.0854597	0.0737498	0.0991308	0.106035	0.0893559	0.0652392	0.124166	0.0796904	0.119728	0.0859102	0.107666	0.136801	0.154502	0.0754541	0.067492	0.110635	0.108834	0.123224
0.00140752	0.0814302	0.092461	0.118325	0.0878124	0.0713893	0.0911201	0.084309	0.063348	0.0773256	0.0985983	0.144343	0.101574	0.0719858	0.0769758	0.0929991	0.164403	0.176858	0.076803	0.118778	0.0764068	0.0932528	0.0452861	0.172108	0.0760002	0.13618	0.0779806	0.0900907	0.0920478	0.0784458	0.0952087	0.0959272	0.0869236	0.0747789	0.0988107	0.105564	0.0904055	0.0663945	0.144753	0.0767714	0.120231	0.0839445	0.107294	0.130211	0.153389	0.0769065	0.075385	0.107743	0.099427	0.121163
0.0642112	0.0803255	0.0912595	0.119336	0.0923137	0.0734488	0.0892198	0.0817072	0.0651389	0.0786787	0.0962965	0.148443	0.0987561	0.0689638	0.0780528	0.0945631	0.153661	0.170116	0.0744352	0.119819	0.0738433	0.0936528	0.0450546	0.164586	0.0733461	0.140629	0.0798688	0.091922	0.0903818	0.0783385	0.0921826	0.0951574	0.0862421	0.0744674	0.100302	0.10481	0.0912047	0.0656497	0.154795	0.077414	0.12037	0.0854761	0.108642	0.123981	0.15903	0.0804984	0.0814647	0.105162	0.0947569	0.116747
0.127015	0.0797593	0.0883483	0.116125	0.0901562	0.0704634	0.0875199	0.0794548	0.0650199	0.078095	0.0951184	0.14498	0.0967594	0.0709686	0.0778523	0.096451	0.142728	0.163279	0.0733639	0.118336	0.0725662	0.0902798	0.0449881	0.169914	0.0722115	0.147135	0.0788483	0.0896735	0.0944047	0.0793369	0.0902779	0.0948935	0.0882713	0.0727091	0.0997607	0.106004	0.0885464	0.0659056	0.161913	0.0773056	0.118814	0.0847442	0.110494	0.120757	0.157943	0.0792538	0.09148	0.103995	0.0902221	0.112395
0.189819	0.0827804	0.0892103	0.112061	0.0878464	0.0721546	0.0879562	0.0810853	0.0640797	0.0756988	0.0926973	0.14603	0.0923105	0.0662764	0.0786671	0.0938962	0.13722	0.153685	0.0696641	0.114451	0.0735094	0.0874097	0.0469455	0.168111	0.0690697	0.15723	0.0793002	0.0883561	0.0944025	0.0767168	0.088543	0.0933351	0.0880982	0.0696801	0.0993881	0.105971	0.0911458	0.065042	0.161252	0.0757196	0.115705	0.0865762	0.117335	0.116207	0.16175	0.0833485	0.100175	0.100025	0.0852332	0.111078
0.252622	0.0799951	0.0835396	0.110911	0.0895561	0.0711615	0.0871802	0.0786273	0.0666775	0.0784029	0.0922037	0.141135	0.090636	0.0669633	0.0786077	0.0915431	0.123719	0.141981	0.0667204	0.111031	0.0699979	0.0869533	0.047208	0.161499	0.068848	0.161524	0.0813595	0.0840936	0.0939448	0.0757792	0.0861676	0.0912759	0.0864292	0.0674584	0.0957272	0.108211	0.0917377	0.0660796	0.16274	0.0800285	0.114226	0.0850203	0.118877	0.113138	0.16342	0.0826556	0.112347	0.0930016	0.086561	0.106849
0.315426	0.079032	0.0851513	0.108347	0.0886898	0.0713078	0.0898009	0.0812213	0.0669933	0.0782797	0.0869841	0.137926	0.0835485	0.0655835	0.0784027	0.0907225	0.122034	0.13156	0.0651516	0.107443	0.0665195	0.0851489	0.0460535	0.170237	0.0680025	0.165701	0.0810031	0.0809572	0.0961618	0.0766511	0.0840624	0.0899985	0.084603	0.0679543	0.094654	0.112745	0.0924902	0.0672512	0.160763	0.080849	0.112122	0.0873969	0.119951	0.109605	0.166643	0.0866723	0.11556	0.0926014	0.0878846	0.105411
0.37823	0.0791073	0.0801531	0.104599	0.087204	0.0709519	0.086582	0.0832912	0.0688094	0.0779629	0.0870118	0.134302	0.0839176	0.063355	0.0791929	0.0880244	0.109889	0.123639	0.0642346	0.103389	0.0687803	0.0888876	0.0482207	0.163728	0.0676646	0.170223	0.0799127	0.0774126	0.0964784	0.0773421	0.0822167	0.0876077	0.0838359	0.0697403	0.0928652	0.115675	0.094901	0.0693756	0.153146	0.0792791	0.113309	0.0929667	0.118792	0.105545	0.170499	0.0902044	0.119574	0.0872349	0.0888662	0.100072
0.441033	0.0782209	0.0774396	0.108183	0.0888133	0.069684	0.0880112	0.0825392	0.0675539	0.0775224	0.0812288	0.132883	0.081275	0.0617426	0.0779693	0.0861943	0.112069	0.115632	0.062729	0.0996417	0.0684728	0.0885946	0.0467534	0.166264	0.0686504	0.164358	0.0812847	0.0743769	0.0994994	0.0764918	0.0810188	0.0839024	0.0844503	0.0698935	0.0922933	0.119552	0.0946024	0.0680724	0.142201	0.0781778	0.116072	0.0965665	0.113693	0.100944	0.172209	0.0931048	0.115222	0.0838886	0.090955	0.103511
0.503837	0.0760949	0.0775557	0.106752	0.0876183	0.0729675	0.0863742	0.0796753	0.0664615	0.078001	0.078212	0.128124	0.0778315	0.0609663	0.0771257	0.0862171	0.0985866	0.111911	0.0619682	0.096673	0.0667332	0.0888053	0.0474784	0.171396	0.0665545	0.163805	0.0826546	0.0745671	0.103736	0.0767098	0.0793297	0.0819903	0.0818279	0.0718089	0.0920595	0.123212	0.09561	0.0728425	0.1387	0.0785682	0.118019	0.0982942	0.115277	0.0976941	0.172394	0.100413	0.108157	0.0790662	0.0914779	0.101424
0.566641	0.0764083	0.0729273	0.1062	0.0890287	0.0718185	0.0832616	0.0802291	0.0658702	0.0760876	0.0765234	0.128436	0.0718776	0.0575247	0.0756823	0.0843699	0.101971	0.109515	0.0622821	0.0932639	0.0700779	0.0915918	0.046771	0.174189	0.0651498	0.155902	0.0818282	0.0763953	0.106344	0.07642	0.0787875	0.0829455	0.0805791	0.0734803	0.094021	0.127484	0.0953624	0.0776385	0.128891	0.0796909	0.116853	0.0988086	0.117524	0.0926298	0.176104	0.100373	0.0999383	0.0776123	0.0895628	0.102386
0.629445	0.0756845	0.0732813	0.108352	0.086614	0.0742022	0.0844449	0.0791106	0.0668795	0.0780223	0.0711236	0.130288	0.071755	0.058098	0.0727555	0.0809406	0.0933082	0.109253	0.0621803	0.0899195	0.0693473	0.0888253	0.0477878	0.180515	0.0651268	0.143191	0.0805092	0.079826	0.106762	0.0769217	0.080193	0.0794669	0.0824428	0.074549	0.0977674	0.133575	0.0950344	0.0782408	0.12232	0.079495	0.118203	0.0979749	0.11089	0.0915404	0.178993	0.10277	0.0905815	0.0711068	0.0877164	0.103044
0.692248	0.0743353	0.0696037	0.1067	0.0888391	0.0769647	0.0814661	0.0798024	0.0668976	0.0760173	0.0701678	0.129196	0.0678464	0.0583626	0.0689017	0.0779677	0.0933987	0.113389	0.0632704	0.0885498	0.0699557	0.0890541	0.0474246	0.175981	0.0660287	0.13294	0.0785344	0.0821676	0.108833	0.0758219	0.0785582	0.0785872	0.0830464	0.0744619	0.097524	0.142049	0.0963356	0.0834988	0.115159	0.0769218	0.119475	0.0966095	0.113083	0.0878821	0.178421	0.102971	0.0809807	0.06889	0.0859449	0.0996709
0.755052	0.0743439	0.0698459	0.10571	0.0909625	0.073278	0.0827598	0.0836565	0.0665763	0.0766501	0.0654756	0.131894	0.0674783	0.0584919	0.0656607	0.0734229	0.0910525	0.113729	0.0648164	0.086702	0.0671411	0.0898415	0.0485063	0.17568	0.0663364	0.125767	0.0772319	0.0870923	0.106333	0.0770894	0.0776621	0.0787063	0.0844198	0.0739206	0.0974241	0.148028	0.0953208	0.0847508	0.110698	0.077572	0.116958	0.0965293	0.111933	0.0862219	0.181017	0.0989059	0.0802448	0.0689687	0.0816261	0.100231
0.817856	0.0725434	0.068107	0.104064	0.0905063	0.0749839	0.0818523	0.0827861	0.0675895	0.0762621	0.0619615	0.132757	0.0680686	0.0565484	0.0616132	0.0739975	0.0898868	0.12	0.063606	0.0849984	0.0682677	0.0876316	0.0473864	0.169776	0.0663785	0.113461	0.0743999	0.0907016	0.108263	0.076628	0.0748715	0.0811883	0.0852802	0.0736223	0.0944275	0.150946	0.0917233	0.0867724	0.106539	0.0753567	0.115618	0.0918915	0.110328	0.0862012	0.175139	0.0994898	0.0761938	0.0675153	0.077025	0.0971497
0.880659	0.0725125	0.0679314	0.102191	0.0890493	0.0710393	0.0824817	0.0807625	0.0682937	0.0762811	0.0594243	0.132935	0.0681508	0.057011	0.0574727	0.0721387	0.0898275	0.121398	0.0643566	0.084666	0.0661366	0.088926	0.0469358	0.172936	0.0672074	0.106608	0.0709369	0.0947456	0.107143	0.0787926	0.0750351	0.0788567	0.084046	0.0730558	0.0902412	0.152734	0.0889141	0.090242	0.101224	0.0736698	0.113756	0.0907543	0.106266	0.0826068	0.176692	0.09236	0.0781606	0.0707524	0.0763482	0.0967083
0.943463	0.0713342	0.0688001	0.0987175	0.0852771	0.0736937	0.0818378	0.084017	0.0672292	0.0764753	0.0572003	0.133291	0.0690586	0.0562981	0.0558715	0.0693256	0.0899871	0.126299	0.0650708	0.0826462	0.068718	0.0839403	0.0492322	0.160264	0.068518	0.0994294	0.0682687	0.0971982	0.10828	0.0772435	0.0765205	0.0761217	0.0837286	0.0702156	0.0861878	0.149255	0.0854048	0.0939017	0.0952972	0.0757238	0.108938	0.0912878	0.100699	0.0844379	0.168619	0.0908137	0.0788825	0.0733357	0.0745886	0.0935006
1.00627	0.0708109	0.0674896	0.0936964	0.0852768	0.0736431	0.0824899	0.0831118	0.0672372	0.0796577	0.0559227	0.132962	0.0689668	0.0555414	0.0512153	0.0698617	0.0913556	0.127753	0.0620745	0.0823825	0.0674042	0.0807764	0.0467397	0.168155	0.0707007	0.0921804	0.0677646	0.0995725	0.108812	0.0778852	0.0784596	0.0780319	0.0841268	0.0674527	0.0853707	0.147031	0.0791509	0.0956726	0.0952117	0.0744461	0.105065	0.0892692	0.0994041	0.0816593	0.163164	0.085444	0.0791364	0.0763793	0.069784	0.0912194
1.06907	0.0716087	0.0701575	0.0919446	0.085623	0.072786	0.077487	0.0822628	0.065749	0.0758283	0.055711	0.130897	0.0692028	0.0542719	0.05109	0.0686473	0.0921384	0.130065	0.0641797	0.0817278	0.0696404	0.0809181	0.0472827	0.165749	0.0707774	0.0842397	0.0699619	0.100233	0.107502	0.0786884	0.0772522	0.0791212	0.0838919	0.0685776	0.0840467	0.14635	0.0786292	0.0982426	0.0884499	0.0725573	0.0986788	0.0846173	0.0966632	0.0831786	0.157346	0.084768	0.080396	0.0797973	0.0677327	0.087718
1.13187	0.0711145	0.0699019	0.0878781	0.0878418	0.0752409	0.0801021	0.08135	0.0650892	0.077087	0.0548701	0.128242	0.066784	0.0552334	0.0481559	0.0694113	0.092655	0.12998	0.0644465	0.0790715	0.067216	0.0796551	0.049012	0.166819	0.0738222	0.0770042	0.0712224	0.0982534	0.105094	0.0791707	0.0753788	0.0764794	0.0855342	0.0706994	0.0856968	0.145814	0.0779242	0.094974	0.0847324	0.0723478	0.0947652	0.0833903	0.0976507	0.0824761	0.154915	0.0785146	0.0802478	0.0832452	0.0633818	0.0841983
1.19468	0.0710022	0.0708663	0.0863728	0.0890908	0.0752547	0.0805181	0.0824098	0.0657955	0.0739983	0.0542202	0.123924	0.066498	0.0537017	0.0471015	0.0699457	0.0953623	0.131353	0.0659883	0.0793613	0.0687558	0.077028	0.0484286	0.169366	0.0736728	0.0712379	0.0725733	0.096841	0.103012	0.07942	0.0732135	0.0734238	0.087249	0.0717601	0.0881649	0.144168	0.0759206	0.0959568	0.0824508	0.0736248	0.0881076	0.0817896	0.0952106	0.0826576	0.149668	0.0807304	0.0800622	0.0828102	0.0596595	0.080421
1.25748	0.0715807	0.0729876	0.080526	0.0913989	0.0733462	0.0783327	0.0797923	0.0647986	0.0782827	0.0533149	0.115839	0.0703056	0.0558865	0.0467914	0.0706741	0.0904564	0.13003	0.0654832	0.0760286	0.0693225	0.0775113	0.0497082	0.173366	0.075052	0.0676419	0.0730228	0.0932657	0.0978703	0.0794874	0.0737409	0.0733746	0.0870228	0.07127	0.0882135	0.138409	0.0768026	0.0931993	0.0751369	0.0750722	0.0842844	0.0868663	0.0947667	0.0836538	0.153414	0.0755086	0.0791823	0.0844565	0.0560191	0.0814663
1.32029	0.0704976	0.0728911	0.0790153	0.0920066	0.0735471	0.0771995	0.0803067	0.0656254	0.0775671	0.0541748	0.113269	0.0691075	0.056781	0.0457818	0.0694959	0.0916363	0.129294	0.0668887	0.0775167	0.0675669	0.0769456	0.0478604	0.169205	0.0759019	0.0673337	0.0744997	0.089951	0.0951557	0.0803378	0.0748027	0.070966	0.0839349	0.0702952	0.0888253	0.131255	0.0731114	0.0900816	0.0686829	0.0730518	0.0817452	0.0873919	0.089606	0.0842281	0.153065	0.0770921	0.0746809	0.0885229	0.0536112	0.0776654
1.38309	0.0688593	0.0734938	0.0784572	0.089319	0.0726829	0.0771437	0.0821577	0.0642717	0.0754332	0.0526964	0.105392	0.0708256	0.0576972	0.045198	0.0712558	0.0880248	0.126464	0.0693917	0.0761624	0.0695009	0.0770694	0.0503936	0.17406	0.076271	0.0656906	0.075352	0.085433	0.092213	0.0813275	0.0744678	0.0709141	0.0826426	0.0672985	0.0872605	0.12192	0.0744319	0.088369	0.0656394	0.0753713	0.0819207	0.0850844	0.0871686	0.0829766	0.153851	0.0755372	0.0706588	0.0873014	0.0508994	0.076471
1.44589	0.0702646	0.0755357	0.0760196	0.0907505	0.072264	0.0777439	0.0843368	0.0667423	0.0776994	0.0532942	0.101234	0.0700569	0.0576471	0.046387	0.0726761	0.0842776	0.122486	0.068954	0.075619	0.0664442	0.0779628	0.049363	0.171218	0.0757987	0.0648537	0.0768539	0.0804546	0.0883698	0.0806702	0.0735049	0.0672714	0.0836945	0.0661863	0.0851826	0.109686	0.0740206	0.0854181	0.0670713	0.0747149	0.0807613	0.0831274	0.0869605	0.0848463	0.15234	0.0750722	0.0694229	0.0902364	0.0503478	0.0729255
1.5087	0.0722122	0.0767578	0.0763079	0.0876972	0.0731583	0.0783611	0.0841386	0.0661762	0.0739131	0.05337	0.0949106	0.0709801	0.054017	0.0447561	0.0729025	0.0863688	0.121822	0.0672765	0.0729762	0.067192	0.0764803	0.0485881	0.174961	0.0740272	0.0639948	0.0790366	0.0751037	0.0873458	0.0802858	0.0721455	0.0663033	0.0863126	0.0674684	0.0818171	0.0990278	0.0726312	0.0838902	0.06795	0.0746009	0.0850528	0.0797433	0.0887338	0.0841596	0.152467	0.0757187	0.0669569	0.0918778	0.0478966	0.0712991
1.5715	0.0696408	0.078694	0.0775444	0.089031	0.0712368	0.0796319	0.0816884	0.0670816	0.0746198	0.0542107	0.0940324	0.0678305	0.0542267	0.0450794	0.0741088	0.0822225	0.114475	0.0697868	0.0710303	0.0668042	0.0761927	0.0505529	0.175278	0.0735678	0.0647313	0.0791911	0.0738669	0.0864558	0.0819671	0.0707158	0.0658951	0.0873419	0.0680851	0.0797389	0.0910544	0.0761787	0.0804431	0.0645059	0.0767744	0.0887597	0.0827168	0.0937138	0.085653	0.154497	0.0769419	0.068352	0.0953107	0.046965	0.0688999
1.6343	0.0705592	0.0822265	0.077915	0.088936	0.0701067	0.080404	0.0835025	0.0658222	0.0744911	0.0558537	0.091136	0.0674483	0.0552027	0.0461935	0.0726519	0.086387	0.115055	0.0670959	0.0688478	0.0677505	0.0767887	0.050383	0.174218	0.0720259	0.0648787	0.0791497	0.0717377	0.0838859	0.0839312	0.0703966	0.0641993	0.0872072	0.0668346	0.079188	0.0831805	0.0748342	0.0747668	0.0667363	0.0787634	0.091736	0.0810575	0.0954923	0.0854492	0.151976	0.0765232	0.0715707	0.0942775	0.0464859	0.067548
1.69711	0.0723312	0.0835895	0.0810839	0.0877538	0.071347	0.0772733	0.0818616	0.067398	0.0741063	0.0556142	0.0910898	0.0692531	0.0535655	0.0467872	0.0747038	0.087278	0.108725	0.0669798	0.0671986	0.0660473	0.0755085	0.0493939	0.171329	0.0703108	0.0680168	0.0807223	0.0698677	0.0830072	0.0829626	0.0697701	0.0634968	0.0856788	0.066295	0.0787466	0.0783433	0.076768	0.0774532	0.0651878	0.0758682	0.100938	0.0819818	0.106773	0.0872531	0.155111	0.0788493	0.0730295	0.0943643	0.0469521	0.0686725
1.75991	0.0721289	0.0861921	0.0842564	0.090638	0.0700827	0.0772507	0.0794389	0.0691094	0.0770523	0.0604653	0.0873976	0.0670341	0.0565234	0.0481952	0.0769334	0.0920559	0.105663	0.0653181	0.0652331	0.0657923	0.0745367	0.0502379	0.171265	0.0680233	0.0693966	0.0820595	0.0672768	0.0847974	0.0832249	0.0716064	0.0645132	0.085912	0.0648996	0.0764594	0.0765592	0.0747756	0.0762553	0.0679491	0.0763669	0.11445	0.0831193	0.118272	0.0872863	0.156803	0.078101	0.0737271	0.0903789	0.0463375	0.0649819
1.82271	0.0730986	0.0904834	0.085053	0.0894212	0.0736615	0.0795454	0.0786125	0.0666285	0.0765164	0.0658797	0.0924674	0.0666787	0.0580098	0.0486155	0.0805223	0.0979877	0.103301	0.0634713	0.064966	0.0661813	0.0766202	0.0505656	0.168357	0.0682069	0.0713591	0.0833923	0.0673299	0.0821067	0.0811689	0.0714831	0.0662634	0.0845119	0.0667337	0.0743306	0.0739481	0.0749896	0.0732305	0.069138	0.0782504	0.124816	0.086326	0.128241	0.0913946	0.155211	0.079798	0.0741611	0.0855522	0.0477879	0.0694309
1.88552	0.0729288	0.0910013	0.0899626	0.0932622	0.0710227	0.0802571	0.081779	0.0671284	0.0775397	0.0742017	0.0950213	0.0673002	0.0611046	0.0493568	0.0835172	0.106825	0.102531	0.0633916	0.0666413	0.0641039	0.0752955	0.0504045	0.1771	0.065096	0.0722502	0.0831228	0.0682102	0.0826414	0.0826687	0.0706778	0.0675217	0.0851364	0.066092	0.072332	0.0763567	0.0768533	0.0720362	0.0796846	0.0804902	0.145452	0.0872858	0.145112	0.0940063	0.155259	0.0781066	0.0704258	0.085666	0.0465389	0.0692011
1.94832	0.0728348	0.096331	0.0972576	0.0930483	0.0710555	0.0780204	0.0803398	0.0682454	0.077414	0.0854602	0.101959	0.0697888	0.0620343	0.0497838	0.0850691	0.118407	0.103215	0.0615728	0.0662789	0.0647306	0.076362	0.0477245	0.166694	0.0654924	0.0794688	0.0838935	0.0700442	0.0805244	0.0851491	0.0696736	0.0690878	0.0846737	0.0676981	0.0696913	0.0759797	0.0754591	0.0724521	0.0821677	0.0769328	0.167431	0.0944775	0.163052	0.1018	0.157304	0.0806065	0.0709417	0.0813017	0.0484209	0.0690301
2.01113	0.0729352	0.0993265	0.105361	0.0945692	0.0703535	0.0788965	0.0806908	0.0674156	0.0740914	0.101497	0.113898	0.0717953	0.062539	0.0535817	0.0867351	0.132843	0.107396	0.0625194	0.0674523	0.0658774	0.0756265	0.0508433	0.178071	0.0655557	0.0916519	0.0808568	0.0733139	0.0790862	0.0864	0.0702897	0.0692334	0.0837483	0.0691092	0.068746	0.0720139	0.0789507	0.0743913	0.093668	0.0789788	0.188516	0.0943356	0.182399	0.107738	0.158515	0.0778956	0.0680828	0.0795556	0.0481271	0.0721235
2.07393	0.0743761	0.100279	0.114628	0.0923749	0.0705081	0.0786831	0.0791206	0.0665917	0.0762983	0.113964	0.126925	0.0737567	0.0663004	0.054369	0.0911757	0.151277	0.116325	0.0611806	0.0718458	0.0669275	0.077452	0.0489345	0.170525	0.0664192	0.103692	0.0824098	0.0754898	0.0774785	0.0877089	0.0707198	0.069622	0.0843881	0.0701134	0.0660651	0.0708954	0.0825295	0.0795999	0.108798	0.0793658	0.214949	0.097879	0.195403	0.121998	0.157112	0.0793784	0.0683863	0.078219	0.0535786	0.0759789
2.13673	0.0750034	0.104897	0.13158	0.0934264	0.0730347	0.0772541	0.077666	0.0676452	0.0755176	0.133571	0.142074	0.0757206	0.07202	0.0596432	0.0924922	0.175371	0.125981	0.062376	0.0749759	0.0670346	0.0794023	0.0485139	0.172518	0.0690588	0.123076	0.0782593	0.0789152	0.0793842	0.0881224	0.0728644	0.0702277	0.0851734	0.0692913	0.0658265	0.071767	0.0823471	0.0811184	0.125768	0.0798128	0.235982	0.100592	0.211687	0.13551	0.15688	0.07846	0.0662528	0.0836223	0.0600784	0.0789618
2.19954	0.0760019	0.10431	0.140739	0.0931121	0.0753912	0.0793641	0.0774922	0.0673171	0.0761078	0.145557	0.163301	0.0775339	0.0755823	0.0653667	0.0964647	0.195923	0.14352	0.0625802	0.0855397	0.0652714	0.0782946	0.0508241	0.174716	0.0724364	0.143722	0.0738117	0.082904	0.0802603	0.0894269	0.0739507	0.0705793	0.0881241	0.0682085	0.0681559	0.0723411	0.08722	0.0892072	0.149031	0.0819407	0.253616	0.101391	0.222113	0.156533	0.157826	0.079925	0.0670104	0.0891264	0.0703549	0.0896779
2.26234	0.0758545	0.108296	0.157316	0.09172	0.0727842	0.0840954	0.0780115	0.0671191	0.0760812	0.164932	0.183428	0.0830274	0.0777237	0.0679107	0.101228	0.222552	0.157449	0.0637543	0.0950293	0.0665331	0.0817836	0.0489542	0.168375	0.0776116	0.170579	0.0734904	0.0845796	0.0825683	0.0873021	0.074025	0.0697491	0.0946432	0.0681158	0.0738519	0.0792481	0.0924922	0.092396	0.161331	0.079259	0.2572	0.10507	0.220895	0.177963	0.156251	0.0836887	0.0663004	0.102722	0.0829335	0.0999953
2.32514	0.076985	0.108966	0.167586	0.0923957	0.0725689	0.0859406	0.0798821	0.0683728	0.0774144	0.170527	0.211827	0.0872651	0.0803498	0.0780738	0.103788	0.248791	0.180213	0.0652121	0.112343	0.0684947	0.0860067	0.0500326	0.16999	0.0840956	0.193888	0.0726996	0.0876606	0.090156	0.088521	0.0739524	0.0689359	0.0985203	0.0709733	0.0794551	0.0929008	0.100106	0.103831	0.189262	0.0795605	0.254201	0.106108	0.216716	0.206445	0.159099	0.0790283	0.0677929	0.12176	0.101219	0.117246
2.38795	0.0795699	0.110005	0.181823	0.0938019	0.0736178	0.0890924	0.0833612	0.0652626	0.0789941	0.180174	0.230896	0.100451	0.0832042	0.0910881	0.107596	0.275163	0.197398	0.0709042	0.136179	0.0716476	0.0875363	0.0489033	0.168312	0.0947702	0.215381	0.0740935	0.0973369	0.0941142	0.0911314	0.0773563	0.0718399	0.098841	0.0742656	0.0888424	0.110051	0.10935	0.109376	0.217493	0.0803044	0.24788	0.105325	0.209604	0.231845	0.156859	0.0829437	0.0711742	0.142502	0.123287	0.140214
2.45075	0.0783573	0.110771	0.189625	0.0944464	0.0703226	0.0924183	0.0792697	0.0679428	0.0852379	0.179399	0.254945	0.109999	0.0846679	0.0999505	0.111447	0.295157	0.21938	0.0765269	0.158432	0.076298	0.0930389	0.0496441	0.170043	0.111516	0.234575	0.0802417	0.112758	0.103699	0.0954292	0.0841877	0.0748934	0.100609	0.0788157	0.105755	0.138753	0.123504	0.116005	0.239578	0.0781884	0.243809	0.106979	0.193829	0.261957	0.15556	0.0790401	0.076051	0.165134	0.149099	0.164026
2.51356	0.0767742	0.109171	0.195316	0.0940771	0.0701364	0.0986317	0.0794312	0.0674645	0.0852092	0.173329	0.273446	0.120503	0.0868104	0.11306	0.111383	0.314233	0.237997	0.0829654	0.187086	0.0879495	0.0992551	0.0496277	0.1752	0.129128	0.243365	0.0959839	0.132563	0.116836	0.098109	0.0948823	0.0788113	0.104084	0.0863073	0.136572	0.178172	0.143267	0.126163	0.251915	0.0812329	0.236766	0.106403	0.181866	0.286372	0.159428	0.0819696	0.0822035	0.1909	0.17498	0.196195
2.57636	0.0770631	0.109973	0.198525	0.0948879	0.073035	0.108504	0.0810317	0.0673049	0.0903961	0.165366	0.283456	0.129279	0.0873774	0.127235	0.1142	0.326619	0.255487	0.0927678	0.217806	0.100551	0.110452	0.0480229	0.169622	0.148745	0.240818	0.119463	0.163513	0.129969	0.101606	0.109584	0.0896331	0.110852	0.0971292	0.175922	0.229522	0.169736	0.129246	0.271061	0.0793919	0.227012	0.103273	0.176464	0.307522	0.155154	0.0799441	0.0917449	0.211665	0.194734	0.225094
2.63916	0.0769326	0.107587	0.196626	0.0936265	0.0729944	0.120157	0.0820163	0.0689781	0.0908194	0.149121	0.283434	0.136638	0.0914402	0.132701	0.111597	0.329203	0.268787	0.105724	0.244646	0.115811	0.113003	0.0500295	0.169937	0.165965	0.230315	0.150857	0.196499	0.147672	0.106026	0.130265	0.102532	0.11853	0.111382	0.218791	0.287457	0.190156	0.137864	0.275105	0.0792793	0.222012	0.0978842	0.1588	0.323695	0.161732	0.0820939	0.103366	0.224726	0.211788	0.251871
2.70197	0.0759032	0.104092	0.191504	0.092217	0.0726679	0.128681	0.0813594	0.0683126	0.0919754	0.134981	0.280599	0.140681	0.0931821	0.141349	0.109555	0.329859	0.273026	0.114953	0.269795	0.134617	0.122458	0.04721	0.176256	0.179364	0.213894	0.183993	0.232305	0.166818	0.109547	0.156004	0.118695	0.127667	0.125932	0.258705	0.349277	0.218673	0.139444	0.272217	0.0816805	0.211015	0.0967974	0.15175	0.329822	0.156379	0.0810517	0.117053	0.236529	0.219286	0.269789
2.76477	0.0776969	0.102602	0.180162	0.0959691	0.0734377	0.137272	0.0799638	0.0660074	0.0951748	0.117509	0.264213	0.139624	0.0934519	0.141771	0.105504	0.319759	0.276452	0.124846	0.287216	0.153058	0.126365	0.0486111	0.167877	0.184736	0.192041	0.210035	0.259247	0.184003	0.111902	0.18365	0.132437	0.132673	0.138321	0.295961	0.401458	0.239549	0.141742	0.263571	0.0789666	0.193107	0.0902592	0.136238	0.328318	0.167811	0.0858419	0.124116	0.242582	0.216725	0.276175
2.82757	0.0758157	0.0961996	0.167314	0.093526	0.0728604	0.141699	0.0784925	0.0658426	0.0964935	0.106799	0.244449	0.136638	0.0944624	0.13572	0.101079	0.304623	0.268917	0.129303	0.295253	0.161526	0.128481	0.0469506	0.173015	0.184521	0.171675	0.225687	0.275947	0.20266	0.110717	0.204919	0.139778	0.135892	0.142522	0.311603	0.431388	0.250697	0.13875	0.243647	0.0771976	0.178277	0.0828014	0.126756	0.318119	0.16484	0.0841984	0.137253	0.236285	0.209523	0.267691
2.89038	0.0755304	0.0958769	0.154115	0.0930441	0.0725965	0.143725	0.0811738	0.0646391	0.0937755	0.0958574	0.224778	0.127409	0.0906203	0.12793	0.0949745	0.287045	0.257082	0.132755	0.292364	0.166441	0.129713	0.0458629	0.172989	0.177988	0.151324	0.222277	0.278453	0.216014	0.107581	0.214868	0.13705	0.135312	0.139044	0.307346	0.433147	0.249126	0.127842	0.222047	0.0759275	0.155398	0.0781171	0.115015	0.303996	0.170413	0.0841041	0.143151	0.229964	0.193083	0.251934
2.95318	0.0757508	0.0905865	0.136605	0.0940572	0.0713874	0.140752	0.081912	0.0657187	0.0913976	0.0924284	0.19035	0.115842	0.0891792	0.113351	0.0889342	0.261786	0.240153	0.12778	0.278449	0.164854	0.126965	0.045967	0.170432	0.164695	0.137576	0.20216	0.265005	0.223468	0.0998449	0.206824	0.129076	0.130404	0.127959	0.282414	0.405233	0.236876	0.121083	0.201074	0.0758134	0.128006	0.0746683	0.0996531	0.281548	0.172476	0.0836821	0.140925	0.219413	0.171708	0.224749
3.01599	0.0747618	0.0893014	0.122816	0.0938028	0.072131	0.133859	0.0826587	0.0669648	0.0894036	0.0883435	0.16922	0.105615	0.0847336	0.101229	0.0852482	0.239285	0.21508	0.123791	0.258537	0.151453	0.121592	0.0441328	0.173717	0.14721	0.127166	0.171313	0.243788	0.226184	0.0913363	0.187179	0.116276	0.120553	0.114449	0.241724	0.353013	0.213329	0.112663	0.171837	0.0776279	0.105107	0.0701408	0.0883517	0.256239	0.178113	0.0852942	0.147164	0.197993	0.147853	0.18783
3.07879	0.0751955	0.086458	0.105392	0.0916288	0.0709409	0.123735	0.082	0.0648497	0.0846629	0.0881906	0.139153	0.097195	0.08191	0.0835873	0.0799347	0.211107	0.184634	0.109167	0.224718	0.133739	0.115606	0.0417467	0.170648	0.125691	0.109467	0.135482	0.202745	0.215592	0.0817834	0.148152	0.100216	0.107313	0.0977425	0.190299	0.274503	0.174699	0.0973131	0.147183	0.0776692	0.0892477	0.0660973	0.084686	0.225942	0.179254	0.0832201	0.141981	0.178584	0.12306	0.148741
[truncated: 116 more columns]

## Sheet: Fig7h
lambda1 Inspiratory	lambda2 Inspiratory	lambda1 Expiratory	lambda2 Expiratory
(0.8585230059463229+0.034429612424606015j)	(0.8585230059463229-0.034429612424606015j)	0.0363141	0.192767
(0.06921978401244333+0j)	(0.6843194550645684+0j)	0.414579	-0.260413
(0.23800788540342355+0j)	(0.7176432724827783+0j)	0.238008	0.717643
(0.9854450913472497+0.026734909402847038j)	(0.9854450913472497-0.026734909402847038j)	0.896208	0.986759
(0.8982912649427917+0.09153044868067983j)	(0.8982912649427917-0.09153044868067983j)	0.11057	0.988232
(0.7868561286883203+0.34060613016197044j)	(0.7868561286883203-0.34060613016197044j)	0.095252	0.0317747
(0.8595881476767386+0.017651361980149962j)	(0.8595881476767386-0.017651361980149962j)	0.892598	0.337088
(1.0273968894515804+0.17829335345471956j)	(1.0273968894515804-0.17829335345471956j)	1.01558	-0.112473
(0.04870247455375232+0j)	(0.8852931736491688+0j)	0.01213	0.00127503
(0.4325389116637576+0j)	(1.1784145594155548+0j)	0.0827805	-0.631949
(0.3750017693143257+0j)	(1.0655247631712572+0j)	-0.0142589	0.0267203

## Sheet: Fig 7j
Unit pair	O2 Pairwise Correlations	Roomair Pairwise Correlations	Gasp Pairwise Correlations
0	0.0364783	0.0477019	0.0190345
1	0.0359895	0.0344238	0.0175594
2	0.0226256	0.0331817	0.0240218
3	0.0202649	0.0342541	-0.0020698
4	0.0249681	0.0432591	-0.000458343
5	0.0711645	0.0477968	-0.000737182
6	0.0304867	0.0285987	0.00922787
7	0.0325432	0.0225926	-0.00112291
8	0.0414014	0.0338538	-0.00180604
9	0.0370236	0.039031	-0.000173017
10	0.0340076	0.0675561
11	0.0343697	0.0544118
12	0.0519821	0.0755352
13	0.077808	0.0673011
14	0.0682372	0.0447108
15	0.0451915	0.0457818	0.00979383
16	0.0286364	0.027682	0.137856
17	0.0497018	0.0759887	0.103968
18	0.0492216	0.0609393	-0.000770335
19	0.095339	0.051651	-0.00188726
20	0.0751088	0.0898707
21	0.0655374	0.0878814	0.0614407
22	0.0496717	0.0543696	0.0667124
23	0.0387176	0.0470903	0.0668838
24	0.0307416	0.066577	-0.00133583
25	0.067696	0.0476413	-0.00327269
26	0.0345557	0.0595479
27	0.108214	0.105047	0.155786
28	0.0248771	0.0243061	0.0162063
29	0.0154829	0.0241045	0.0331879
30	0.00798848	0.00669036	0.0273202
31	0.00955005	0.0314871	-0.000592306
32	0.0309887	0.024438	-0.0014511
33	0.0317783	0.0237176
34	0.0698931	0.0800923	0.00461567
35	0.0625802	0.0580397	0.0407508
36	0.0130713	0.0206428	0.00452995
37	0.0125171	0.0154198	-0.00144987
38	0.00978534	0.00620056	-0.00233192
39	-0.0102361	0.0071148	-0.000223396
40	0.0239535	0.0104693	-0.000547302
41	0.0300195	0.0356571
42	0.039909	0.0387115	0.0268067
43	0.0350072	0.0164866	-0.00422562
44	0.0215252	0.0358319	0.0739336
45	0.0149868	0.0328929	0.0329486
46	0.00554738	0.0100136	-0.000458343
47	0.00333531	0.0167919	-0.000737182
48	0.0168679	0.015336	-7.06215e-05
49	0.0188351	0.0283097	-0.000173017
50	0.0266042	0.0549582
51	0.03285	0.0405115	-0.000770335
52	0.0327557	0.0422843	-0.00133583
53	0.0176747	0.0171542	-0.000592306
54	0.0193867	0.0229211	-0.000223396
55	0.0247132	0.0383494	-0.00585571
56	0.0131864	0.0286314	0.0533543
57	0.00250987	0.035252	-0.00208558
58	0.0028799	0.0118006	-0.000199797
59	0.0340014	0.025567	-0.000489487
60	0.0533168	0.0908659
61	0.0352874	0.0560882	0.0305135
62	0.0283585	0.0395229	0.0345574
63	0.00708633	0.0191757	-0.00167571
64	0.0146928	0.03999	-0.000632015
65	0.0102256	0.0334803	-0.000199797
66	0.0215154	0.0277341	0.011034
67	0.020191	0.0202267	-0.00102503
68	0.00724812	0.0206823	-0.00164862
69	-0.00933569	0.0246912	-0.000157937
70	0.0208579	0.0259218	-0.000386933
71	0.0538588	0.0742878
72	0.0341001	0.0497185	0.0396265
73	0.0234718	0.0483862	-0.00298744
74	0.0139913	0.0192954	0.0522697
75	0.0349427	0.0397685	-0.000499599
76	0.0372595	0.0344553	-0.000157937
77	0.0734619	0.0854714	-0.000446823
78	0.0191271	0.014877	0.0246903
79	0.0104869	0.0187344	-0.00229366
80	-0.00400429	0.00119963	-0.00368904
81	-7.84694e-05	0.0254761	-0.000353407
82	0.00883857	0.013339	-0.00086582
83	0.0360169	0.0468101
84	0.0193729	0.030264	-0.00385494
85	0.0242818	0.0257385	-0.00668484
86	0.00369905	0.000243099	-0.00296405
87	0.00799841	0.0191112	-0.00111793
88	0.0213987	0.0217571	-0.000353407
89	0.0284453	0.0460913	-0.000999833
90	0.0472602	0.0785555	-0.000790354
91	0.0313074	0.0450565	-0.00414003
92	0.0280005	0.0531112	-0.000916784
93	0.05225	0.0352136	-0.00147452
94	0.028519	0.0374886	-0.000141258
95	0.013759	0.0168723	-0.000346071
96	0.0606469	0.0959047
97	0.0301001	0.0458296	-0.00154083
98	0.00445059	0.0267137	-0.00267195
99	0.0208976	0.0155244	-0.00118474
100	0.0207408	0.0281942	-0.000446839
101	0.0196987	0.0413575	-0.000141258
102	0.0398776	0.0665808	-0.000399636
103	0.0463768	0.0751167	-0.000315907
104	0.0299709	0.0479559	-0.000706889
105	0.00950358	0.00948315	0.00402072
106	0.0283828	0.0134694	0.0716143
107	0.0386802	0.0547471	0.0771019
108	0.0557867	0.0277156	-0.000982676
109	0.0415539	0.0210975	-0.00240748
110	0.0640593	0.0592593
111	0.0273505	0.0580483	0.135914
112	0.0258629	0.0173653	0.0752006
113	0.0182476	-0.0128647	0.00903605
114	0.0224501	-0.00541807	-0.00310848
115	0.0213234	0.01269	-0.000982676
116	0.0171212	0.0395723	0.0227181
117	0.0279648	0.0290865	0.0300519
118	0.022149	0.0185519	-0.00491755
119	0.0496825	0.0345071	-0.00196556
120	0.0308741	0.012401	-0.00621114
121	0.00945685	0.00499044	-0.00137542
122	0.00389864	0.0249321	-0.00221217
123	0.00614418	0.030213	-0.000211924
124	0.0128158	0.0237962	-0.000519198
125	0.023007	0.0317996
126	0.0242688	0.0451373	-0.00231166
127	0.0232285	0.0175888	-0.00400864
128	0.0307934	0.0140291	-0.00177742
129	0.00397889	0.0206694	-0.000670376
130	0.00725869	0.0127212	-0.000211924
131	0.0205298	0.0142084	-0.000599561
132	0.0185978	0.0267442	-0.000473944
133	0.00717777	0.000676475	-0.00106052
134	0.0246237	0.0165924	-0.000423893
135	0.0270775	0.0243508	-0.00294886
136	0.0186681	0.0477443	-0.00916766
137	0.031318	0.0911291	-0.00203012
138	-0.0259879	-0.0200409	0.032634
139	-0.0103772	-0.0114452	-0.000312801
140	-0.0270302	-0.0229142	-0.000766338
141	-0.0518826	-0.0555414
142	-0.0375273	-0.0250393	-0.00341201
143	0.0235663	0.0888757	0.0462741
144	-0.0148698	-0.0158917	-0.00262348
145	-0.0238347	-0.026167	-0.000989478
146	-0.0265105	-0.0162657	-0.000312801
147	-0.0334768	-0.0416695	-0.000884953
148	-0.0280529	-0.0413015	-0.000699543
149	-0.0200229	-0.0250227	-0.00156533
150	-0.0456248	-0.0409644	-0.000625668
151	-0.0415098	-0.0392933	0.0234178
152	-0.0138247	-0.00609128	-0.000938668
153	0.0355887	0.0664239	0.0357235
154	0.0660276	0.0843184	0.0451854
155	0.0167248	0.0351604	0.0512304
156	0.0257676	0.0281308	-0.00125514
157	0.00146005	0.0348779	-0.00307499
158	0.0232598	0.0803782
159	0.0203087	0.0642694	0.103289
160	0.0824807	0.110043	0.147725
161	-0.00535547	0.0126306	0.0308244
162	0.00294003	0.0153154	-0.00397036
163	0.00831485	0.0342094	-0.00125514
164	0.00608239	0.0437758	-0.00355094
165	0.00648144	0.0401639	0.0229209
166	-0.00395983	0.0287543	0.00523296
167	0.0347969	0.0543689	-0.00251054
168	0.00916357	0.0402048	0.0986536
169	-0.00147066	0.0166402	0.0154126
170	0.109277	0.12296	0.0165951
171	0.031021	0.0147225	-0.0101481
172	0.0310163	-0.0163657	-0.00224724
173	0.025541	0.0194691	0.0725511
174	0.0420968	-0.0122075	-0.000346254
175	0.00139007	0.0106253	-0.000848297
176	0.043182	0.00892197
177	-0.0166492	0.0508775	0.015109
178	0.0739625	0.0504031	-0.00654955
179	0.00690969	0.0267154	0.0215747
180	-0.00168321	-0.00253479	-0.0010953
181	-0.0132832	-0.0101453	-0.000346254
182	0.0151481	-0.00112401	0.0712708
183	0.00359049	0.0102672	-0.000774358
184	0.010781	-0.000316326	-0.00173274
185	0.0371225	0.00214557	0.101471
186	0.0462101	0.032511	0.0246414
187	0.00507498	0.010761	-0.00103906
188	0.00782744	0.00117218	-0.00153365
189	0.0617111	-0.00639312	-0.00615389
190	0.0128574	0.0200358	-0.00462886
191	0.0163046	0.0391771	-0.00102503
192	0.00186067	0.00127444	-0.00164862
193	0.00774634	0.000845489	-0.000157937
194	0.000450977	-0.00713761	-0.000386933
195	-0.0160412	-0.0242321
196	0.0163412	-0.0174983	-0.00172276
197	0.0612412	0.0597158	-0.00298744
198	0.0103983	-0.00472103	-0.00132462
199	-0.0165749	-0.0158001	-0.000499599
200	0.00281876	-0.00681667	-0.000157937
201	-0.0191663	-0.0264279	-0.000446823
202	-0.0218845	-0.0241508	-0.000353207
203	-0.0128537	-0.0144186	-0.000790354
204	-0.0227621	-0.0293634	-0.000315907
205	-0.00754694	-0.0200992	-0.00219764
206	0.0147352	-0.00605681	-0.000473944
207	0.0648892	0.178235	-0.000699543
208	0.0283729	0.0602444	-0.00280697
209	0.0497224	0.0147042	-0.000774358
210	0.00675508	0.00363898	0.0156073
211	-0.0013797	0.000888877	-0.00144987
212	-0.0114324	-0.00444186	-0.00233192
213	-0.00501324	0.00593206	-0.000223396
214	-0.00157394	0.00523726	-0.000547302
215	-0.00371993	4.37389e-05
216	-0.00808069	0.00289421	-0.00243679
217	-0.00136203	0.00511066	0.0129202
218	0.000299396	-0.00165548	-0.00187363
219	0.00363146	0.00604856	-0.000706664
220	0.00964612	0.00285765	-0.000223396
221	-0.0034837	-0.00415783	-0.000632015
222	0.00337633	0.00169913	-0.000499599
223	-0.000377195	-0.00324666	-0.00111793
224	-0.00528449	-0.00694356	-0.000446839
225	-0.00237432	0.00685687	-0.00310848
226	-0.00481832	0.00512106	-0.000670376
227	-0.000434887	0.0033262	-0.000989478
228	-0.00182893	0.00181105	-0.00397036
229	0.00144563	-0.00151927	-0.0010953
230	-0.000786216	0.0113553	-0.000499599
231	0.00725647	0.0288297	0.0257089
232	-0.00129968	0.0147172	0.0330332
233	0.000707833	0.0115646	-0.00557118
234	0.0167832	0.0231917	-0.000533715
235	0.0128217	0.0122933	-0.00130756
236	0.0187599	0.0154576
237	0.0235218	0.019765	0.0269278
238	0.00957323	0.04519	0.00270556
239	0.00852596	0.0231813	0.009673
240	0.00530606	0.00917949	-0.00168829
241	0.0135413	0.00494316	-0.000533715
242	0.000928084	0.00940026	-0.00150995
243	0.0144243	0.00778098	-0.00119359
244	0.0159933	0.013241	-0.00267084
245	0.0146228	0.00255905	-0.00106754
246	-0.000650856	-0.0081918	0.0606865
247	0.00779888	0.00510169	-0.0016016
248	0.00448934	0.0201303	-0.00236396
249	0.00974385	0.0349517	-0.00948558
250	0.00218052	0.00919893	-0.00261678
251	0.0186109	-0.00402699	-0.00119359
252	0.0128007	0.00141461	-0.00168829
253	-0.00660501	-0.00496952	0.00415968
254	0.00457377	-0.000480574	-0.00224724
255	-0.00274569	0.00626943	0.0915925
256	-0.00938361	0.0030146	-0.000346254
257	0.00738792	0.00784223	-0.000848297
258	-0.000484437	-0.00210477
259	0.00826415	0.000766252	0.0717669
260	0.00680094	-0.00246332	0.0488159
261	0.00231299	-0.00750595	-0.00290406
262	-0.00323019	-0.00114049	-0.0010953
263	-0.00667265	0.00288942	-0.000346254
264	0.000563651	-0.00399572	-0.000979598
265	-0.00305058	0.00117755	-0.000774358
266	-0.00091286	-0.0113732	-0.00173274
267	0.00838302	-0.00328151	0.101471
268	-0.00556539	0.00463323	0.0393711
269	0.00160829	-0.00188326	-0.00103906
270	-0.0083066	0.00383289	-0.00153365
271	-0.00427698	-0.00475113	0.0173481
272	-0.00146254	-0.0178869	0.0400397
273	0.00270906	-0.00539322	-0.000774358
274	-0.0153267	-0.00610527	-0.0010953
275	0.00668969	-0.0126049	-0.00261678
276	0.0116078	-0.00120705	0.0483931
277	-0.00160077	-0.00314746	0.0763605
278	0.0098421	0.0146726	-0.00147452
279	0.0117907	0.00635497	-0.000141258
280	0.0195219	0.00521373	-0.000346071
281	0.00788364	0.0117575
282	0.022377	0.00868409	-0.00154083
283	0.00527602	0.0150964	-0.00267195
284	0.00267187	-0.00454291	-0.00118474
285	0.0092262	0.00407414	-0.000446839
286	0.0010813	0.00291745	-0.000141258
287	0.00787629	0.0193875	0.176452
288	-0.00114233	0.00959058	-0.000315907
289	-0.00136796	-0.00310518	-0.000706889
290	0.00118058	0.00342874	-0.000282546
291	0.00572536	0.00881461	-0.00196556
292	0.00278972	0.0086091	-0.000423893
293	-0.00349539	0.0085481	-0.000625668
294	0.0132617	0.0125707	-0.00251054
295	-0.00340148	-0.00238922	-0.000692582
296	0.00464597	-0.00206981	-0.000315907
297	0.00490922	-0.00124705	-0.000446839
298	0.00424226	-0.0059594	-0.00106754
299	0.00990084	-0.00637203	-0.000692582
300	0.00923551	-0.00409433	0.00880443
301	0.0169407	0.000912883	0.0148874
302	-0.00152044	9.59888e-05	0.0388305
303	-0.00126315	-8.57201e-05	-0.000558306
304	-0.00323749	-0.00878818	-0.00136781
305	-0.00750833	-0.00333162
306	-0.00146468	0.0109353	0.0160569
307	0.00442922	-0.0045811	0.021902
308	-0.00451444	-0.0129198	-0.00468255
309	0.0105234	-0.00408787	0.0740202
310	-0.0131755	0.00182777	-0.000558306
311	-0.0074784	0.00398985	0.0407833
312	-0.00228778	-0.0080767	-0.00124859
313	-0.00192372	0.00130328	0.0211845
314	0.000443769	0.00273552	-0.00111673
315	-0.00253001	-0.00444861	0.0440505
316	-0.00666501	0.000339475	-0.00167539
317	0.00148919	0.00773844	-0.00247288
318	-0.00242283	0.00227945	0.0176373
319	0.00259466	-0.00364637	-0.00273736
320	0.00256217	-0.00234303	-0.00124859
321	0.00557438	0.00817424	-0.00176608
322	0.0131592	-0.00737005	-0.00421935
323	-0.0031586	0.0048549	0.0217347
324	0.00808222	-0.00538522	-0.00111673
325	-0.00130939	0.000380064	0.0150889
326	0.00179674	-0.000118716	-0.00199914
327	0.000165746	-0.000803588	0.0395784
328	0.0107495	-0.00923666	-0.000308028
329	0.00313156	0.0173841	-0.000754644
330	0.0047615	0.00816293
331	-0.00993722	0.00523886	-0.00335995
332	0.00148015	0.0114777	-0.00582647
333	-0.00801013	0.00181287	-0.00258345
334	-0.00546049	0.000441488	-0.000974379
335	-0.000588969	-0.00278482	-0.000308028
336	0.0115397	0.00416873	-0.000871449
337	-0.000313005	0.00332432	-0.000688868
338	-0.00488369	-0.00046515	-0.00154145
339	0.00316557	0.00596659	-0.000616121
340	-0.00509917	0.00747947	0.0122657
341	0.0142491	0.0126923	-0.000924344
342	-0.0065274	0.00100223	-0.00136434
343	-0.00340481	0.0085519	-0.0054745
344	-0.00539872	0.00768416	-0.00151025
345	-0.00224356	0.00687627	-0.000688868
346	-0.00538425	-0.00240326	-0.000974379
347	0.00371692	0.00254386	0.0518912
348	-0.00429116	-0.00236194	-0.00151025
349	0.00471385	-0.000425771	-0.000616121
350	0.0131996	-0.00346109	-0.00243515
351	-0.00120266	-0.00238765	0.017141
352	0.00627389	1.37508e-05	-0.00137542
353	0.0090779	-0.00748146	-0.00221217
354	0.00172361	-0.0110151	-0.000211924
355	-0.00813213	-0.00454044	-0.000519198
356	-0.00595541	0.00160977
357	0.00244032	-0.00055869	-0.00231166
358	-0.00497032	0.00233078	-0.00400864
359	0.00383657	0.00574771	-0.00177742
360	-0.0121327	-0.00208717	-0.000670376
361	-0.00207117	0.00478385	-0.000211924
362	0.00957894	0.0058455	-0.000599561
363	-0.000946649	-0.00714414	-0.000473944
364	0.00741688	-0.00855554	-0.00106052
365	-0.00209158	-0.00225028	-0.000423893
366	-0.00175898	-0.00128775	0.0210919
367	-0.000584902	-0.00682689	-0.000635953
368	0.012927	0.00705717	-0.000938668
369	0.00906984	0.00378831	-0.00376648
370	-0.00408832	-0.000673879	-0.00103906
371	-0.00475379	0.000284169	-0.000473944
372	0.00534094	-0.00202749	-0.000670376
373	-0.00801001	0.00185842	-0.0016016
374	0.00315781	-0.00354857	-0.00103906
375	0.00475625	0.00220986	-0.000423893
376	0.00514199	0.00180557	-0.00167539
377	0.00415421	-0.00564516	-0.000924344
378	-0.00327736	-0.0137818	0.016784
379	-0.00481911	-0.003213	-0.00275347
380	0.00230187	0.00409627	0.0266791
381	-0.00528318	-0.0042962	-0.000424253
382	-0.00355562	-0.00223808	-0.00103939
383	-0.00177513	-0.00899456
384	-0.0129437	-0.0203029	0.026226
385	-0.00352155	0.00107728	0.028155
386	-0.0128988	-0.00859725	0.0164371
387	0.00210397	-0.000627085	-0.00134203
388	0.00445795	-0.0116346	-0.000424253
389	-0.00323263	0.00993844	-0.00120027
390	0.0009719	-0.00542447	-0.000948794
391	0.00633356	0.00473272	-0.00212307
392	0.00618866	-0.00560205	-0.000848597
393	-0.0102123	0.00299357	0.0783198
394	0.00943384	0.00328422	-0.00127312
395	0.000896272	-0.00300661	-0.00187913
396	-0.00761747	-0.00686152	0.0116573
397	0.00989353	0.010745	0.0320128
398	-0.00303687	0.00534981	-0.000948794
399	-0.00370641	0.0055809	-0.00134203
400	0.00416747	0.00936507	0.0165002
401	0.000165926	0.00430924	0.0320128
402	-0.000177531	-0.00112695	-0.000848597
403	0.000163264	-0.00451544	-0.00335399
404	0.0079311	0.0145927	0.0364599
405	-0.00190692	-0.00220217	-0.00127312
406	-0.0195516	-0.0234005	-0.0020698
407	-0.0110711	-0.0097028	-0.000458343
408	-0.0113	-0.0142742	-0.000737182
409	-0.0112568	-0.0146927	-7.06215e-05
410	-0.0127299	-0.0121034	-0.000173017
411	-0.0202036	-0.0268552
412	-0.0200787	-0.0273505	-0.000770335
413	-0.0189804	-0.0240293	-0.00133583
414	-0.00963104	-0.0079844	-0.000592306
415	-0.010099	-0.00977257	-0.000223396
416	-0.00421065	-0.0192603	-7.06215e-05
417	-0.0126914	-0.0166195	-0.000199797
418	-0.0118201	-0.017401	-0.000157937
419	-0.00921542	-0.011412	-0.000353407
420	-0.0169413	-0.0227242	-0.000141258
421	-0.00979466	-0.0188462	-0.000982676
422	-0.00473769	-0.00910619	-0.000211924
423	0.00258784	0.00564175	-0.000312801
424	-0.0101486	-0.0215324	-0.00125514
425	-0.01516	-0.00566489	-0.000346254
426	-0.00168117	-0.00303052	-0.000157937
427	0.00566169	-0.00155411	-0.000223396
428	-0.00470954	-0.0083224	-0.000533715
429	0.00106938	0.00658953	-0.000346254
430	-0.00179154	-0.00958228	-0.000141258
431	0.000287097	-0.00403556	-0.000558306
432	-0.00362773	-0.00223731	-0.000308028
433	-0.00162995	-0.00513285	-0.000211924
434	0.0132612	-0.00319149	-0.000424253
435	-0.00472353	0.00118373	0.0441932
436	0.00341113	-0.00406344	0.0229275
437	0.0171168	0.00716695	0.0384852
438	0.000284605	-0.000865609	-0.00140112
439	0.00843205	0.00888723	-0.00343263
440	0.00449389	0.00930968
441	-0.00105639	0.00222919	0.0709158
442	-0.00235029	0.000489577	0.153194
443	0.00458468	0.00726091	0.0316977
444	-0.00896615	0.000944661	-0.00443213
445	0.00600426	0.00580351	-0.00140112
446	-0.0051819	0.00912352	-0.00396394
447	0.00642364	-0.00497981	-0.00313344
448	-0.0040272	-0.00558792	0.013728
449	-0.00181303	0.00694077	-0.00280253
450	0.00516698	-0.00396219	0.0477332
451	-0.00327578	-0.00180682	-0.00420454
452	-0.00560864	-0.0128869	0.043676
453	0.00148813	-0.00145208	0.0823659
454	-0.00120672	0.00863804	-0.00686963
455	-0.00810769	-0.000705821	-0.00313344
456	0.00573657	-0.00577958	-0.00443213
457	-0.00215539	-0.00589143	0.00164586
458	0.00124207	0.008907	0.0354632
459	0.00755657	0.00781277	-0.00280253
460	-0.00500741	0.00126081	0.026155
461	0.0104104	-0.00666623	-0.00611122
462	-0.00593472	0.00131749	-0.00420454
463	-0.00314791	-0.00294892	0.000227704
464	0.00187503	0.0273033	-0.00140112
465	-0.00642425	-0.00719867	0.0257762
466	0.00663577	-0.0119297	0.0255396
467	0.00967929	0.00378792	0.00219735
468	-0.00364336	0.00774617	-0.00103104
469	0.00087452	-0.000800083	-0.00252597
470	-0.00279513	0.00927189
471	-0.00177356	0.000628449	0.0530238
472	-0.00505369	-0.00100238	0.165142
473	-0.0042054	-0.0135353	0.0579952
474	-0.00756256	-0.00569443	-0.00326147
475	0.00475595	-0.00470393	-0.00103104
476	-0.00123451	0.00822992	0.0216704
477	-0.00196304	-0.00218903	-0.0023058
478	0.000225496	0.00585584	-0.00515957
479	-0.00115939	-0.000191389	-0.0020623
480	-0.00367978	0.00491565	0.0658556
481	-0.00557212	-0.00970422	0.020088
482	-0.00736894	-0.00174747	0.0356007
483	-0.00877337	-0.00225631	0.0736515
484	-6.58552e-06	0.00136707	0.00914842
485	0.0103634	-0.00227533	-0.0023058
486	-0.00581259	0.00518988	-0.00326147
487	-0.00680793	0.00573499	-0.00779198
488	-0.00689314	0.00607228	-0.00505515
489	-0.00882553	0.00100121	-0.0020623
490	0.00175179	0.00170299	0.0168331
491	0.000743752	-0.0105992	-0.00449706
492	0.0020119	-0.000947147	0.020088
493	0.00566752	0.00688276	-0.0061939
494	0.00497346	0.000386215	-0.00103104
495	0.0069774	-0.00230212	0.0983954
496	0.00851002	-0.00825358	0.0392727
497	-0.00822097	-0.0052497	0.0735233
498	-0.00807507	-0.00250322	0.0261957
499	-0.003794	-0.00784248	-0.000430121
500	-0.000446671	0.00186174	-0.00105376
501	-0.000464316	-0.0025927
502	-0.00777763	0.000930421	0.132266
503	-0.0117623	-0.00164817	0.0989308
504	0.0069257	0.000927251	0.0161165
505	-0.00249994	-0.000584688	0.0507134
506	0.00563215	-0.000961197	-0.000430121
507	0.00225476	0.00498828	0.0569995
508	-0.00679795	0.000407452	-0.000961915
509	-0.0065854	-0.0112581	-0.00215243
510	0.00239277	0.00414043	-0.000860333
511	-0.000503369	0.00113783	0.0414893
512	-0.00618868	-0.0127648	-0.00129073
513	-0.00782982	-0.00133785	0.0297968
514	-0.00354248	-0.002499	0.0396978
515	0.00206227	-3.21761e-05	0.0651516
516	-0.00132666	0.00502437	-0.000961915
517	-0.00112479	0.00186925	-0.00136059
518	-0.00469091	0.0102658	0.0161885
519	-0.00298706	-0.00546894	0.0315214
520	-0.00790143	-0.00223056	-0.000860333
521	0.00719308	-3.25069e-05	-0.00340037
522	0.00749749	0.00201413	-0.00187605
523	0.00227731	0.00130688	-0.00129073
524	0.00365158	0.0025073	0.0248867
525	-0.00397615	0.00358105	-0.000430121
526	-0.00353013	0.000616877	0.034104
527	0.00337247	0.000400925	0.0509436
528	-0.0011347	-0.00492694	0.0329486
529	-0.0070885	0.0142148	-0.000458343
530	0.00982553	0.00250552	-0.000737182
531	-0.00628833	0.00734832	-7.06215e-05
532	0.00170461	-0.00361261	-0.000173017
533	-0.0016623	-0.00502309
534	0.00958711	0.00732307	-0.000770335
535	0.00706229	-0.013362	-0.00133583
536	-0.00271847	0.00809686	-0.000592306
537	-0.00564155	-0.000649434	-0.000223396
538	-0.00411783	0.000709288	-7.06215e-05
539	-0.00708973	0.0082085	-0.000199797
540	0.00931534	-0.00738443	-0.000157937
541	-0.00514795	-0.00239337	-0.000353407
542	-0.00714539	0.00184003	-0.000141258
543	0.00165806	0.000484789	-0.000982676
544	0.0021573	0.0101868	-0.000211924
545	-7.21823e-05	0.00387309	-0.000312801
546	-0.00753368	0.00168333	-0.00125514
547	0.00798073	-0.000230993	-0.000346254
548	0.0015422	-0.00193119	-0.000157937
549	0.000113295	0.00188101	-0.000223396
550	-0.0039316	0.0077714	-0.000533715
551	0.00716039	0.0030519	-0.000346254
552	-0.000669005	-0.00380057	-0.000141258
553	-0.005572	-0.00371621	-0.000558306
554	-0.000390459	-0.000336817	-0.000308028
555	0.00527974	-0.00429306	-0.000211924
556	0.00546293	0.00101379	-0.000424253
557	-0.00310825	0.000162534	-7.06215e-05
558	0.00939359	-0.00578265	-0.00140112
559	-0.00325491	-0.00317631	-0.00103104
560	0.0128547	0.00556258	-0.000430121
561	0.0105051	0.00943598	0.0334595
562	-0.00694634	-0.013674	0.00560287
563	0.0039812	0.0041151	0.0679248
564	-0.000732098	-0.0104438	-0.000942743
565	-0.00166184	-0.00420784	-0.00230965
566	0.00510934	-0.00618651
567	-0.000477281	0.0104272	0.0878831
568	-0.00724283	-0.0019671	0.150726
569	-0.00162558	0.00245207	0.0557118
570	9.77176e-05	-0.00437325	-0.00298216
571	0.00333425	-0.000672126	-0.000942743
572	-0.00199605	0.00608659	-0.00266714
573	-0.00501677	0.00516442	-0.00210834
574	-0.00234061	0.00315121	-0.00471772
575	-0.00164754	-0.00568929	-0.00188569
576	-0.000526487	-0.00713032	0.0579763
577	-0.00557006	-0.0010631	-0.00282903
578	0.00665862	-0.0146555	-0.00417566
579	0.00385803	-0.0148684	0.0966791
580	0.00493401	-0.0011774	0.0263699
581	-0.00259388	-0.0025337	-0.00210834
582	0.00367779	-0.00266628	-0.00298216
583	0.00344724	-0.00243356	-0.00712469
584	-0.00367646	-0.00164938	0.0263699
585	0.004724	-0.00112773	-0.00188569
586	-0.00317585	-0.0008155	0.0016329
587	-0.00783073	0.0026776	-0.00411194
588	0.00445879	0.0121727	0.0224626
589	-0.00705537	-0.00233515	0.0323102
590	-0.00252371	-0.00434173	-0.000942743
591	-0.00405227	0.0132057	0.0873869
592	-0.00462282	-0.000618624	0.0811583
593	0.00212293	-0.00209739	0.00674431
594	0.0002736	-0.00203053	-0.000942743
595	-0.00749299	-0.0126723	0.085567
596	0.00371606	-0.0275725	-0.00515783
597	-0.000838081	-0.00919005	0.0496537
598	-0.00414628	0.00306676	-0.000794718
599	0.00551135	-0.00265898	-0.001947
600	-0.00449563	-0.00154756
601	-0.000233209	-0.00349509	-0.00866874
602	-0.0209414	-0.0129849	-0.0150324
603	-0.00382345	-0.000808088	0.000784375
604	-0.00609917	-0.000874192	0.0958275
605	-0.00505496	-0.0113229	-0.000794718
606	-0.00547048	-0.00317758	-0.00224836
607	-0.000235764	-0.00534039	-0.00177729
608	-0.000636694	-0.00981857	-0.00397696
609	-0.0164284	-0.00931385	0.0295021
610	-0.00179011	-0.00142177	0.118942
611	-0.0117637	-0.0117648	-0.00238483
612	0.0099798	-0.017183	-0.00352001
613	-0.00490033	-0.0228028	-0.0141243
614	-0.00914459	0.00730789	-0.00389647
615	-0.000163079	-0.00467445	-0.00177729
616	-0.000449817	-0.00300539	-0.00251392
617	-0.0266024	-0.0104561	0.177547
618	0.000614347	-0.00116152	-0.00389647
619	-0.00612799	0.00659589	0.0605938
620	-0.00446443	0.0103841	0.0086126
621	-0.000461399	0.0021686	0.0250805
622	-0.00215391	0.00786904	0.0390781
623	0.00805949	0.00523146	0.0471039
624	0.000335517	0.00463182	-0.000794718
625	-0.00750672	0.00471534	-0.0157671
626	0.00200202	0.000770295	-0.0116025
627	0.004116	0.00628953	-0.00484024
628	-0.00420759	0.00697126	-0.000794718
629	0.0132289	0.00825378	-0.0106089
630	0.00920489	0.00369483	0.0101436
631	-0.00915406	0.00345698	0.0624321
632	0.00132976	0.00471931	-0.00522171
633	-0.00199911	0.000342002	-0.000500235
634	0.000815194	-0.00854402	-0.00122554
635	-0.000269798	0.0088594
636	-0.00165802	0.0069322	0.0731232
637	-0.000296637	0.0034479	0.0289315
638	-0.00520659	0.00292778	0.0127795
639	-0.000629924	0.00207857	-0.00158239
640	0.00613831	0.00276648	-0.000500235
641	0.00118934	0.00331969	-0.00141523
642	0.00291747	-0.0039377	-0.00111872
643	0.000719155	-0.00206612	-0.0025033
644	0.0112529	-0.0114876	-0.00100058
645	-0.000595009	-0.00861469	0.0338972
646	0.000815953	-0.00903174	-0.00150113
647	0.00243331	0.00561919	0.0250679
648	-0.00173482	0.000361884	0.00740707
649	0.00294907	-0.00528057	-0.00245264
650	0.00362996	0.0144483	-0.00111872
651	0.00174482	0.00241862	0.043234
652	0.0129507	-0.000965462	0.0129493
653	-0.00127057	-0.000343316	-0.00245264
654	0.00990315	-0.00363232	-0.00100058
655	0.000184228	-0.00775737	0.0130157
656	0.00341783	0.00629201	-0.00218186
657	-0.00316388	-0.00390617	-0.00150113
658	-0.000990245	0.00030517	0.0206369
659	-0.00327408	-0.00142322	-0.000500235
660	-0.0121924	-0.00980118	0.0414485
661	-0.00410679	0.00121222	-0.0073032
662	-0.00259708	0.00367928	-0.00304669
663	-0.00355575	0.000510953	-0.000500235
664	-0.00600776	0.00154233	-0.00667777
665	0.00467539	-0.00162993	0.047221
666	-0.0109742	-0.00102187	-0.0137504
667	-0.0102209	-0.00231381	0.020288
668	-0.00281879	0.00100538	0.00917559
669	-0.000728695	-0.0173052	-0.000469163
670	-0.00430617	-0.014574	-0.00114941
671	0.00286725	0.00282269
672	-0.00754049	-0.018892	-0.0051176
673	-0.0171368	-0.020202	-0.00887441
674	-0.00759375	-0.0130825	-0.0039349
675	-0.00822634	0.00708955	-0.00148409
676	-0.00146287	0.00540045	-0.000469163
677	0.000885959	0.00479233	0.0520709
678	0.010524	-0.00714592	-0.00104923
679	0.00435395	-0.004889	0.027877
680	0.00732713	-0.00619193	-0.000938425
681	-0.00303383	0.00662632	0.00435807
682	-0.00115299	0.00093526	-0.00140789
683	-0.01853	-0.0176603	-0.00207804
684	-0.00773605	-0.0133825	-0.00833831
685	-0.00154492	-0.021387	-0.00230029
686	-0.0123875	-0.0120298	-0.00104923
687	-0.00250669	-0.00563953	-0.00148409
688	0.00523882	-0.0042442	0.0142846
689	-0.00734349	0.00651046	0.0285467
690	-0.00126247	0.00575362	0.0745675
691	-0.00198366	0.00423904	0.0324642
692	0.00136298	-0.0034187	-0.00204633
693	-0.00751549	0.00110325	-0.00140789
694	-0.00032377	0.0104195	0.0223787
695	0.00984517	-0.000719661	-0.000469163
696	-0.00258905	-0.00251226	-0.00930811
697	-0.00170739	0.00615668	-0.00684955
698	-0.00327122	0.0135139	-0.00285744
699	0.00251329	-0.00605929	-0.000469163
700	-0.0073368	0.000525496	-0.00626297
701	0.00632169	0.00369533	0.0322715
702	0.0111687	0.00382901	-0.00332324
703	0.00459041	0.00157246	0.0201705
704	0.00757574	0.00194294	0.0308207
705	0.00911182	0.00502838	0.0363131
706	0.00296225	0.00696028	-0.00033149
707	0.00987376	0.000320287	-0.000812125
708	-0.000343391	0.00226163
709	0.00864486	0.0017327	-0.00361587
710	0.0099074	0.00111049	-0.00627027
711	-0.000849594	-0.00330789	-0.00278023
712	-0.00850632	-0.00573805	-0.0010486
713	-0.00783312	-0.00235002	-0.00033149
714	-0.00135117	0.00140945	-0.000937827
715	0.00286694	0.00689643	-0.000741339
716	0.00773372	0.00262276	-0.00165886
717	0.00581423	0.00406123	-0.00066305
718	-0.00404907	0.00329863	-0.00461258
719	0.00449169	-0.00724824	-0.000994751
720	-0.0014167	0.000261204	-0.00146826
721	0.00555909	-0.00508162	-0.00589149
722	0.00648696	-0.0112149	-0.00162528
723	-0.00465967	0.0058601	-0.000741339
724	0.00789365	-0.00395332	-0.0010486
725	0.00798208	0.00279215	0.0226909
726	-0.00970196	0.00620124	-0.00162528
727	0.00758783	0.00184658	-0.00066305
728	-0.000755374	-0.00828076	0.0229378
729	0.00174338	-0.00383815	0.0475367
730	0.00374779	0.00142962	-0.000994751
731	0.01313	-0.00453513	0.033615
732	-0.0127287	-0.00412374	-0.00033149
733	0.00589378	0.0103259	-0.0065767
734	-0.00813767	0.0103062	-0.00483959
735	0.00309547	0.00115231	-0.00201894
736	-0.00342888	-0.00278554	-0.00033149
737	0.00196661	0.002017	-0.00442514
738	0.0062295	0.0050297	0.0360676
739	-0.00131144	0.0032218	-0.00234805
740	0.000910716	-0.0026761	-0.0022022
741	0.00500647	-0.00457476	-0.0144764
742	-0.00623466	-0.00791316	0.0227313
743	0.00762911	0.00380867	0.0585202
744	-0.00083894	-0.00271637	-0.000705063
745	0.00738997	-8.37946e-05	-0.00172735
746	0.00830283	-0.00399489
747	-0.000754473	-0.00678374	0.00864478
748	-0.0042002	-0.011697	0.0249745
749	0.00938519	-0.00199267	0.0258463
750	-0.0084913	-0.00729445	0.0257197
751	0.00102906	0.000521381	-0.000705063
752	-0.00644283	0.00673565	0.0917458
753	0.000541406	0.00174255	-0.00157679
754	-0.00847739	-0.00536511	0.0141582
755	-0.00479178	-0.00715662	-0.00141028
756	0.00316724	0.00906936	0.00930017
757	-0.003702	-0.00428307	-0.00211579
758	-0.0135559	-0.0234235	0.0138927
759	-0.0124863	-0.0020299	0.0281256
760	0.00811563	-0.0115096	0.0506948
761	-0.0150256	-0.00550774	-0.00157679
762	-0.0145087	-0.00027898	0.0816197
763	-0.00492522	-0.0086846	-0.00532845
764	0.00270107	0.00457355	0.0687454
765	-0.00286354	-8.35468e-05	0.0427732
766	-0.00301882	0.00522783	0.0896789
767	-0.00137675	0.00598908	-0.00307526
768	0.00240336	-0.000479862	-0.00211579
769	0.00399764	0.00211911	0.0547423
770	-0.00276247	-0.00645615	-0.000705063
771	0.00369927	-0.00686138	0.00889676
772	-0.00718354	-0.0101649	0.0204202
773	-0.00342832	0.00457778	0.039339
774	-0.00285281	0.00263007	-0.000705063
775	0.00673137	0.0208279	0.0173949
776	-0.00310971	-0.000699312	-0.00793422
777	0.00467137	-0.00486045	0.0325578
778	0.00717416	0.00701601	0.035338
779	0.0196173	0.0134585	0.0909499
780	0.00761696	0.00261925
781	-0.00141071	0.00226908
782	0.000235048	-0.000133083
783	0.00349609	0.000112379
784	-0.00761513	0.00621156
785	-0.00707659	-0.0034136
786	0.000241443	-0.0094658
787	0.001115	0.00138434
788	-0.00526513	0.00186497
789	0.00281817	0.00124173
790	0.00582138	-0.00887018
791	-0.0103243	0.00402902
792	0.00398678	-0.000171725
793	0.00459232	-0.00330239
794	0.00820254	-0.00485989
795	0.00221972	-0.000744593
796	-0.00214329	-0.00341141
797	0.00137438	-0.00597306
798	-0.00622741	-0.00515208
799	0.00515822	-0.00472602
800	-0.00206534	0.00926041
801	-0.00623917	-0.000995114
802	-0.00100329	0.00114416
803	0.0064168	0.00242649
804	0.00234157	0.00382997
805	0.00645976	0.00862094
806	-0.0126582	0.000795015
807	-0.00318347	0.000307326
808	-0.00246618	-0.00494266
809	0.00439167	0.0122493
810	0.00492932	-0.00441197
811	-0.00431225	-0.00740449
812	-0.000605842	-0.00914561
813	-0.0131188	0.0099527
814	0.007221	-0.000796221
815	-0.0098575	0.00364863
816	0.000112784	-0.00731813
817	0.00571708	-0.00648502
818	0.00670977	0.000165375
819	0.00348347	0.00716101
820	-0.000399349	0.000595013	0.0198153
821	0.00438111	-0.00427594	0.0201741
822	0.00308859	0.00276208	0.0268312
823	-0.00131733	-0.0067144	-0.00119571
824	0.0026518	0.0082904	0.0216751
825	0.00657863	0.00387738
826	-0.00171939	0.0135077	0.04823
827	-0.00474222	0.00138529	0.0296372
828	0.00910273	-0.000575504	0.0116309
829	-0.00325402	0.00582841	-0.00378238
830	-0.00749223	-0.00198537	-0.00119571
831	0.00763974	0.00359203	0.0392365
832	0.0102238	0.000873858	-0.00267407
833	-0.00151816	0.0106071	0.00607818
834	0.00286441	0.00522507	-0.00239168
835	-0.000743446	0.00715379	0.00942848
836	0.00496488	-0.00784388	0.0165035
837	-0.00587198	0.00235627	-0.00529612
838	-0.00319833	-0.00354039	0.0342026
839	-0.0176558	-0.00633884	0.0187577
840	-0.00498751	-4.23929e-05	-0.00267407
841	-0.000422358	0.000990839	-0.00378238
842	-0.00999384	0.00484802	-0.00192096
843	-0.00256754	0.00213435	0.0433779
844	0.00431924	0.00437205	0.0277405
845	-0.00232999	-0.00410848	0.0194185
846	0.00609582	0.000120977	-0.00521531
847	0.00443891	-0.00588442	-0.00358815
848	-0.00837656	0.00204402	0.0229831
849	0.00156022	0.00176989	-0.00119571
850	-0.00433234	-0.00920334	0.0355844
851	0.00988896	0.015914	0.0244354
852	-0.00160433	-0.0044769	0.00263646
853	-0.00324795	-0.000174778	-0.00119571
854	0.000640641	0.000408738	0.00689036
855	0.00845558	-0.00275382	-0.00221645
856	-0.00532914	0.00174466	0.00860346
857	-0.00156271	-0.004729	0.0284487
858	-0.00305937	-0.00090792	0.00724402
859	0.00983845	0.000822439	0.0253295
860	0.00294175	0.00873132
861	-0.0043682	0.00348792	0.0737301
862	0.00151408	0.000237263	0.0430403
863	0.0082317	0.0110782	0.0243625
864	0.00385201	0.00194262	-0.000244735
865	-0.0142186	0.00238645	-0.000599582
866	-0.00875724	0.0052816
867	-0.00631856	0.00599992	-0.00266955
868	0.00135642	0.010671	-0.00462927
869	0.0043654	-0.000986391	-0.00205261
870	-0.0106745	-0.0035936	-0.000774166
871	-0.000903032	0.0015548	-0.000244735
872	-0.0104577	-0.00229904	0.101442
873	-0.000182375	-0.00940335	-0.000547321
874	0.00484442	0.00625886	-0.00122471
875	-0.00301265	-0.000817666	-0.000489522
876	-0.0015017	0.00500136	-0.00340541
877	-0.00837054	0.00459552	-0.000734413
878	0.00356473	-0.0122637	-0.001084
879	-0.0085017	0.000318968	-0.00434961
880	0.00354723	-8.63998e-05	-0.00119993
881	-0.00629182	0.00330755	-0.000547321
882	-0.000926438	0.000593905	-0.000774166
883	0.00726753	-0.0103234	-0.00184956
884	-0.00440888	-0.000188791	0.0578006
885	0.00201582	-0.00267261	0.14393
886	-0.00524847	0.00364824	-0.00193478
887	-0.00335211	-0.0013977	-0.00106745
888	-0.00491092	0.00476406	-0.000734413
889	-0.000349842	-0.00158203	0.046724
890	-0.00267286	0.0082101	-0.000244735
891	-0.00648574	-0.00828413	-0.0048555
892	-0.0035204	-0.00691174	-0.00357301
893	-0.00522035	-0.00167248	-0.00149056
894	-0.00408087	-0.00196528	-0.000244735
895	0.000168587	-0.00989833	-0.00326703
896	0.000600054	-0.00960123	0.158849
897	0.000479237	-0.00803225	-0.00173354
898	-0.0135582	0.00457806	0.129191
899	-0.00501224	0.0125326	0.122091
900	0.016674	0.00166142	0.0485897
901	-0.00332833	0.0014956
902	0.0134772	-0.00102461	0.0306598
903	0.00209005	0.00495681	0.0197454
904	0.00326817	0.00279264	0.0360699
905	0.00516312	0.00101292	0.0301083
906	-0.00308907	0.00171323	-0.000552744
907	0.00715502	-0.00480624	-0.00135418
908	-0.00207457	-0.00296106
909	0.00275729	0.00272199	0.0295559
910	0.00335543	0.000717897	0.0660463
911	0.00656991	-0.0111038	0.0568619
912	-0.0105436	-0.00410066	-0.00174848
913	-0.00141305	-0.00225599	-0.000552744
914	2.843e-05	-0.00198638	-0.00156378
915	-0.0078798	0.00325291	0.0561575
916	-0.0061709	-0.00452994	-0.00276606
917	-0.00507915	-0.0107059	-0.0011056
918	0.0153003	-0.00171601	0.0108114
919	-0.00673459	-0.00492975	-0.0016587
920	0.0066732	0.0131748	0.0222628
921	-0.00365295	-0.00145008	0.0270786
922	0.000783812	-0.000219382	-0.00271008
923	0.00455989	0.00217356	-0.00123615
924	0.00438993	-0.0126776	-0.00174848
925	0.000731515	0.00590026	-0.00417731
926	0.00111968	0.00544184	-0.00271008
927	-0.00422664	0.00599031	-0.0011056
928	-0.0044499	-0.00354524	0.0110004
929	-0.00477008	-0.0068967	-0.00241089
930	-0.000632813	-0.00692795	-0.0016587
931	-0.00220811	0.00312021	-0.00332057
932	-0.0100034	-0.0111846	-0.000552744
933	-0.00504374	0.00109307	0.0289158
934	0.00472836	0.0148949	0.000851076
935	0.00237224	0.00635254	-0.00336649
936	0.0065776	-0.0024657	-0.000552744
937	0.000913807	0.00431224	0.0218193
938	-0.000578973	-0.00848395	0.00175771
939	-0.00431543	-0.0119302	-0.00391527
940	0.00122716	-0.00429355	-0.00367207
941	0.000375159	0.0011031	-0.00259452
942	-0.00693352	-0.000358841	0.00581864
943	-0.00120506	0.000717581
944	-0.000667505	-0.00403103	-0.00935866
945	0.00251716	-0.00388275	-0.0019155
946	-0.0140727	-0.00721227
947	-0.00623357	-0.0055092
948	-0.00708054	0.0215314
949	-0.00104823	-0.00372311
950	-0.00981818	0.0042722
951	-0.00811391	0.0127754
952	-0.00745132	0.00255943
953	-0.00504352	0.00194895
954	-0.00397834	0.00485709
955	-0.00211939	0.00341495
956	-0.00190152	-0.000764835
957	-0.0028712	-0.000297211
958	0.00957038	0.00406485
959	-0.0106354	0.0035895
960	0.00381429	0.00561831
961	0.00204368	0.00866013
962	0.00219699	0.0049788
963	-0.017426	-0.00260279
964	-0.00542692	-0.0115682
965	0.00834984	0.0106548
966	-0.00674758	-0.00522683
967	-0.00524114	0.00733597
968	0.000804739	-0.000398838
969	0.003735	-0.000936585
970	0.00112647	0.00099249
971	0.00288337	-0.0030859
972	0.00335699	0.00969797
973	-0.00936217	-0.00679802
974	0.000408104	-0.00298765
975	-0.00456167	0.00420311
976	0.00361303	-0.00867564
977	0.00280316	0.00437233
978	-0.00350832	-3.56893e-05
979	0.012258	-0.0022621
980	-0.00341552	0.0146649
981	-0.00784972	0.00525668
982	-0.000981646	0.00123993
983	-0.000959339	0.00290198
984	0.00272405	-0.0137849
985	0.00879996	0.000607952
986	0.0042631	0.000791912
987	5.06468e-05	-0.0116735
988	3.67336e-05	0.00273867
989	0.00475918	0.00127607
990	-0.00124838	0.00107987	0.0142572
991	-0.000889015	0.000328255	-0.00152069
992	0.0138318	-0.000889858	-0.00244582
993	0.00922642	-0.00595314	-0.000234308
994	-0.00904722	-0.00330662	-0.000574036
995	0.00216675	-0.002852
996	0.0115202	-0.00313646	0.0253278
997	0.00566572	0.00644528	0.0119165
998	0.00541874	-0.00420501	-0.00196515
999	0.00602324	0.00185436	-0.000741181
1000	0.00619034	0.00707699	-0.000234308
1001	0.00271614	0.00101192	-0.000662886
1002	-0.00225403	-0.00171842	-0.000524002
1003	-0.00298966	0.00452529	-0.00117253
1004	-0.00529136	-0.00703736	-0.000468665
1005	-0.000262896	-0.00240954	0.0184869
1006	0.000280904	-0.00482953	-0.000703122
1007	0.00753254	-0.00117503	-0.00103781
1008	-5.75295e-05	-0.000594884	0.0131851
1009	-0.000372266	0.00190336	-0.0011488
1010	-0.0126938	-0.0085559	-0.000524002
1011	0.00208655	0.0148344	0.0946758
1012	-0.00116866	0.00360219	-0.00177076
1013	-0.00681045	-0.0132513	-0.0011488
1014	-0.0106484	-0.00796495	-0.000468665
1015	-0.00483732	0.00209552	-0.00185235
1016	0.00834436	-0.00564755	-0.00102197
1017	0.000251446	-0.00209715	-0.000703122
1018	0.000351702	-0.0023633	-0.00140759
1019	0.00779512	-0.00308555	-0.000234308
1020	-0.00115862	-0.00650979	-0.00464862
1021	-0.00123983	0.00402786	-0.00342078
1022	0.00804121	-0.00175574	-0.00142705
1023	-0.00951931	0.00854004	-0.000234308
1024	0.00775825	-0.00351187	0.0197509
1025	2.95827e-05	0.000860535	0.0536242
1026	-0.000685165	0.00312136	0.0410725
1027	-0.00185374	-0.00394783	-0.00155659
1028	-0.00293533	0.000711637	-0.00109982
1029	0.0103376	0.00593532	-0.00233926
1030	0.00778709	-0.00128136
1031	0.00563621	0.000861039	0.0142077
1032	-0.00179793	0.00234487	-0.000811981
1033	0.0113184	0.00223034	-0.00183389
1034	0.00514879	0.00710664
1035	-0.00882088	-0.00968436	-0.00292724
1036	0.00035458	0.00472701	-0.000648218
1037	-0.00578965	0.0113942	-0.00104257
1038	0.0037338	0.0186604	-9.98774e-05
1039	0.00316362	0.0102816	-0.000244692
1040	0.00209602	-0.00426147
1041	-0.00559551	0.00340473	-0.00108946
1042	-0.00459596	-0.00476898	-0.00188922
1043	-0.0058849	-0.00318759	-0.000837677
1044	0.00550713	-0.0123081	-0.00031594
1045	-0.00640492	0.000356718	-9.98774e-05
1046	-0.00207954	-0.00394326	-0.000282566
1047	0.00465935	-0.0130405	-0.000223364
1048	0.0077849	0.00398565	-0.000499811
1049	-0.00793389	0.0058618	-0.000199776
1050	0.00189188	0.00282427	-0.00138976
1051	-0.00141667	0.00604103	-0.000299717
1052	-0.00489955	-0.00209195	-0.000442383
1053	-0.00320313	-0.00148868	-0.0017751
1054	-0.00681305	-0.00282485	-0.000489695
1055	-0.00883527	-0.00875196	-0.000223364
1056	0.00608002	0.00433722	-0.00031594
1057	-0.00294179	0.00250157	-0.000754813
1058	-0.00206872	-0.0110545	-0.000489695
1059	-0.000197795	-0.00582723	-0.000199776
1060	0.00432996	-0.00113429	-0.000789592
1061	-0.00256341	-0.00204985	-0.000435632
1062	0.00200597	0.00150037	-0.000299717
1063	0.00453998	-0.00999818	-0.000600006
1064	-0.00191973	-0.00434864	-9.98774e-05
1065	-0.00643486	0.00357555	-0.00198155
1066	-0.0034469	-0.00448456	-0.00145816
1067	-0.00367256	-0.00372379	-0.000608304
1068	-0.000742083	0.00581686	-9.98774e-05
1069	-0.000563679	-0.010487	-0.00133329
1070	0.0077875	-0.00785143	-0.00112394
1071	0.000662925	0.00450173	-0.000707465
1072	-0.00647639	0.00543313	-0.00066352
1073	0.000962955	0.0127106	-0.000468814
1074	-0.011724	0.000593347	-0.000997145
1075	-0.00300864	-0.00185927
1076	0.00461362	-0.00534998	-0.00169105
1077	0.00417958	0.000875445	-0.00034612
1078	-0.00445267	0.00272068	-0.000781725
1079	0.00158614	-0.00377823
1080	0.012094	-0.00175325	-0.000331373
1081	0.00680752	0.011816	-0.00654735
1082	0.00749099	0.00786363	-0.00144987
1083	0.00907304	0.00673279	0.0271523
1084	0.00506112	0.00884661	-0.000223396
1085	-0.00953803	-0.00549228	-0.000547302
1086	0.00228723	0.00771638
1087	0.0121984	0.010179	-0.00243679
1088	0.0177159	0.0123838	0.0129202
1089	0.00902103	0.00720011	-0.00187363
1090	0.0174604	0.00534619	-0.000706664
1091	0.0118742	-0.000694069	-0.000223396
1092	-0.00018323	0.0114659	-0.000632015
1093	0.0100392	0.00313991	-0.000499599
1094	-0.00210281	0.01047	-0.00111793
1095	0.0118497	0.00946821	-0.000446839
1096	0.00148149	-0.0122395	0.0196994
1097	-0.0173181	0.00474381	-0.000670376
1098	-0.00404622	0.0117727	-0.000989478
1099	-0.00221227	0.0073572	-0.00397036
1100	0.0118573	0.00665106	0.192787
1101	-0.00472114	-0.00439657	-0.000499599
1102	-0.00614678	-0.00626116	-0.000706664
1103	0.00343634	0.0153948	-0.00168829
1104	0.000157966	-0.00207625	0.063532
1105	-0.00652125	-0.0107653	-0.000446839
1106	0.00656042	-0.0155091	-0.00176608
1107	0.0022721	-0.0146255	-0.000974379
1108	-0.00213846	-0.00863003	-0.000670376
1109	-0.00770241	-0.0101716	-0.00134203
1110	0.0046019	0.0113221	-0.000223396
1111	-4.49676e-05	-0.00628836	-0.00443213
1112	-0.00157545	0.000280379	0.0187317
1113	-0.0113628	0.00874261	-0.00136059
1114	-0.00879481	0.000548832	-0.000223396
1115	-0.00646658	0.00807042	-0.00298216
1116	-0.0264218	-0.0261271	-0.00251392
1117	0.000259404	-0.00484552	-0.00158239
1118	-0.000446566	-0.00727695	-0.00148409
1119	-0.00192645	0.00802761	-0.0010486
1120	-0.0052035	0.00616459	0.0536697
1121	-0.000930648	0.00682933
1122	0.00102955	-3.20458e-05	-0.00378238
1123	-0.00535754	-0.00886982	-0.000774166
1124	-0.000365174	-0.00667492	0.0388422
1125	8.92348e-05	-0.00450023
1126	0.00110183	-0.00390923	-0.000741181
1127	0.00308251	-0.00336489	-0.00031594
1128	-0.00307703	-0.00505647	-0.00717277
1129	0.000368839	-6.85209e-06	-0.00158837
1130	0.0137087	-0.000555958	0.0243625
1131	-0.00149898	0.0106461	-0.000244735
1132	0.0111348	-0.000835963	-0.000599582
1133	0.0114343	0.00199834
1134	0.00498816	-0.002016	-0.00266955
1135	0.0144169	0.000511433	-0.00462927
1136	-0.000275784	-0.00925023	-0.00205261
1137	-0.00595874	-0.00752149	-0.000774166
1138	0.00609369	-0.00651768	-0.000244735
1139	-0.0029208	-0.000502854	-0.000692386
1140	0.00386328	-0.00551697	-0.000547321
1141	0.0132707	0.00803666	-0.00122471
1142	0.0112655	0.00476319	-0.000489522
1143	0.00831078	-0.0115498	-0.00340541
1144	0.00151427	-0.00547258	-0.000734413
1145	-0.00119232	-0.00521993	-0.001084
1146	-0.00519914	-0.0154548	-0.00434961
1147	-0.00326065	0.00602682	0.0578006
1148	-0.00538822	-0.00374863	-0.000547321
1149	-0.00119726	-0.00439569	0.0905839
1150	0.00289241	0.00844889	-0.00184956
1151	-0.00812195	0.00640956	-0.00119993
1152	-0.00130842	9.24481e-05	-0.000489522
1153	0.00566732	0.00176726	-0.00193478
1154	-0.00729359	0.00896756	-0.00106745
1155	0.00459169	-0.00308471	-0.000734413
1156	0.0113365	-0.00429093	-0.00147023
1157	-0.00328301	0.00406227	-0.000244735
1158	-0.00291473	-0.00415502	-0.0048555
1159	0.00568123	-0.0085376	-0.00357301
1160	-0.00234606	0.00135991	-0.00149056
1161	-0.00183397	-0.00344141	-0.000244735
1162	0.00398093	0.00812406	-0.00326703
1163	-0.00451446	0.0063926	-0.00275405
1164	0.00196148	0.00788916	-0.00173354
1165	-0.00377073	-0.00773359	-0.00162586
1166	0.00568076	-0.000673637	-0.00114876
1167	-0.00119421	0.00498259	-0.00244336
1168	-0.0022443	0.0074518
1169	-0.00440516	-0.00938236	0.0132581
1170	-0.00431031	-0.00493011	-0.000848116
1171	-0.000142085	0.0125724	-0.0019155
1172	0.00106744	-0.00394955
1173	0.00742066	-0.0120344	0.0862976
1174	-0.00138294	0.00151794	-0.00034612
1175	-0.000326368	0.011804	-0.000774166
1176	0.00178273	-0.0100216	0.0219975
1177	0.015631	0.00166385	0.0318408
1178	0.00876407	0.00217827	0.0579953
1179	0.000456187	0.0108723	0.218065
1180	0.00246008	0.0112414	-0.000717764
1181	0.00154571	0.0081447
1182	0.0032623	0.00641767	0.0169893
1183	0.0076528	-0.00602028	0.0181278
1184	-0.00422829	-0.00353902	0.0237054
1185	-0.00249994	0.00520851	0.0681461
1186	0.00397001	0.00191827	-0.000292974
1187	0.00225476	0.0058455	0.0763915
1188	0.00671798	0.0219233	-0.000655202
1189	-0.00143183	0.00738646	-0.00146611
1190	0.00239277	0.0104234	-0.00058601
1191	0.00844541	0.00278312	0.0274092
1192	-0.00618868	-0.00186609	-0.00087917
1193	-0.00516526	-0.00820267	-0.00129766
1194	0.00161084	0.00721948	-0.00520695
1195	0.00956029	0.0101515	-0.00143644
1196	-0.00132666	-0.00657706	-0.000655202
1197	-0.0058409	-0.000398548	-0.00092676
1198	-0.00997148	-0.00196549	0.0493553
1199	-0.0119148	-0.00354857	0.043172
1200	-0.00359117	0.0069067	0.108605
1201	0.00241944	-0.00188555	-0.00231614
1202	-0.00405369	0.00133279	-0.00127786
1203	0.00227731	-0.00384808	-0.00087917
1204	-0.0115095	-0.00756189	0.0346781
1205	-0.00397615	0.0014309	-0.000292974
1206	-0.00353013	-0.00518327	-0.00581255
1207	-0.00416377	-0.000947147	-0.00427728
1208	-0.00284138	0.00130688	-0.00178436
1209	-0.00222117	-0.00429306	-0.000292974
1210	-0.00859713	0.00211761	0.0292131
1211	-0.00343629	0.00526555	0.0917341
1212	0.00274396	0.0131918	-0.00207523
1213	0.00721439	-0.00191591	0.0639913
1214	0.00309547	0.0123171	-0.00137519
1215	0.00116985	0.00537211	0.0356595
1216	-0.000605842	-0.00215621
1217	-0.00393113	0.0142401	0.0476671
1218	0.00124448	-0.000693054	0.0620438
1219	-0.00714847	-0.000248262	-0.00229306
1220	0.00422682	-0.00342096
1221	-0.000623887	-0.00209715	-0.000972028
1222	0.000618649	0.0124122	-0.000414342
1223	-0.00406788	0.00584915	-0.00092676
1224	0.0119302	-0.00308471	-0.00101529
1225	-0.0101587	-0.00184805
1226	0.000673015	-0.00296943
1227	-0.00447309	2.45068e-05
1228	0.00269112	0.00357493
1229	-0.00180008	-0.00432866
1230	-0.000137906	-0.00718411
1231	-0.00177479	0.00361736
1232	-0.00755267	0.00180403
1233	-0.00228704	0.000255771
1234	-0.00399767	-0.00255662
1235	-0.00786302	0.00776897
1236	0.00132367	0.00332463
1237	-0.00563739	-0.00802938
1238	-0.0036479	-0.0014807
1239	-0.00745557	-0.00501154
1240	-0.0089537	0.00215414
1241	-0.00342815	-0.00528402
1242	-0.00280852	-0.00477406
1243	-0.00767155	0.00071904
1244	0.00129071	0.00739177
1245	0.00512802	-0.00332045
1246	-0.00846036	-0.00325035
1247	-0.00642897	0.00489142
1248	-0.00156633	0.00521383
1249	0.0101194	0.00655758
1250	-0.00394838	0.0118729
1251	-0.000874358	0.00148166
1252	-0.00264607	-0.00297842
1253	0.00125624	0.00244394
1254	-0.00220254	0.0129617
1255	-0.00195547	0.00437413
1256	-0.00230647	0.00010139
1257	-0.00157395	-0.00270733
1258	-0.00123039	0.0168829
1259	-0.00590751	-0.00614365
1260	-0.0102107	0.00508309
1261	-0.00286509	-0.00743465
1262	-0.000705694	-0.00459871
1263	-0.00912441	-0.00932676
1264	0.00333158	-0.00641066
1265	0.00152654	0.00341584
1266	0.00702885	0.0120603
1267	-0.00289175	0.00227945
1268	-0.00395981	0.000669526
1269	-0.00332064	0.000837303
1270	-0.00674549	-0.0114451
1271	-0.00441143	0.00679178
1272	-0.00453359	0.00384804
1273	-0.00129957	-0.00238757
1274	-0.00157395	-0.00297842
1275	0.00275466	-0.00102744	-0.00926262
1276	0.00165656	0.0140508	-0.00205115
1277	-0.0096433	0.0046782	-0.00329899
1278	0.00555737	0.00354057	-0.000316041
1279	0.0105107	0.00951318	-0.000774276
1280	-0.00507763	0.00583841
1281	-0.0100347	0.0056474	-0.00344735
1282	0.000915569	0.00328598	-0.00597805
1283	-0.00282981	0.00201202	-0.00265065
1284	-0.00373591	-0.00281605	-0.000999727
1285	-0.0109837	0.00429489	-0.000316041
1286	0.00258415	0.00120047	-0.00089412
1287	0.00437259	-0.0007456	-0.000706789
1288	0.000935627	0.00297341	-0.00158155
1289	0.00778214	0.00335044	-0.000632149
1290	0.00866389	0.00256943	-0.00439761
1291	0.00852909	0.00824212	-0.000948391
1292	0.0108864	-0.0040889	-0.00139983
1293	0.000637187	-0.00656623	-0.00561692
1294	0.0124564	7.6797e-05	-0.00154954
1295	0.0027986	0.00729337	-0.000706789
1296	0.00324534	0.0117379	-0.000999727
1297	-0.00645932	0.00494986	-0.00238845
1298	-0.00495135	-0.00284252	-0.00154954
1299	0.000824146	0.00360469	-0.000632149
1300	-0.000531746	0.00750749	-0.0024985
1301	0.00941019	-0.00174651	-0.00137847
1302	-0.00514911	-0.0115826	-0.000948391
1303	0.00481995	0.00240059	-0.00189859
1304	0.00285597	-0.00297498	-0.000316041
1305	-0.0110688	0.00824357	-0.0062702
1306	0.00218408	0.0059375	-0.00461405
1307	-0.00779395	0.00175374	-0.00192485
1308	0.00360029	0.00208409	-0.000316041
1309	-0.00223402	-9.5498e-05	-0.00421891
1310	-0.00491422	-0.00456251	-0.00355647
1311	-0.00597549	0.00114613	-0.00223862
1312	0.00160093	0.00224715	-0.00209957
1313	-0.00283549	-0.00227957	0.0462605
1314	0.00303844	0.0124014	-0.00315526
1315	-0.0133931	0.00091186
1316	-0.0087292	-0.000415932	-0.00535098
1317	-0.0062316	-0.00196821	-0.00109522
1318	-0.00196805	-0.000197554	-0.0024736
1319	0.000778638	-0.00105918
1320	0.00430599	-0.00348227	-0.00104856
1321	0.00853177	-0.00304028	-0.000446965
1322	-0.00594148	0.000258778	-0.000999727
1323	0.00247231	0.00378597	-0.00109522
1324	0.00173475	-0.00045155	-0.0013111
1325	0.00994664	-0.00379569
1326	-0.0560574	-0.0597815	-0.00585571
1327	-0.0424381	-0.0531458	-0.00129671
1328	-0.0296695	-0.0334076	0.129762
1329	-0.0295407	-0.0354852	-0.000199797
1330	-0.0421191	-0.0260313	-0.000489487
1331	-0.062601	-0.0727244
1332	-0.0633833	-0.0711357	-0.00217937
1333	-0.0739934	-0.075223	-0.00377925
1334	-0.0252947	-0.0348562	-0.00167571
1335	-0.0224057	-0.0276303	-0.000632015
1336	-0.0266426	-0.0402384	-0.000199797
1337	-0.032555	-0.0477388	0.124505
1338	-0.0379164	-0.0469483	-0.000446823
1339	-0.0251303	-0.0258236	-0.000999833
1340	-0.0499235	-0.0530868	-0.000399636
1341	-0.0269813	-0.0166797	0.0227181
1342	-0.0236165	-0.0194892	-0.000599561
1343	-0.00308536	-0.0267307	-0.000884953
1344	-0.0458377	-0.0704991	-0.00355094
1345	-0.0315511	-0.00229977	-0.000979598
1346	-0.0121699	-0.010538	-0.000446823
1347	-0.000532844	-0.00427781	-0.000632015
1348	-0.0175346	-0.0244997	-0.00150995
1349	0.000662416	-0.00657837	0.143521
1350	-0.00552142	-0.0164175	-0.000399636
1351	-0.00511737	-0.00868806	0.0831462
1352	-0.0023413	-0.000639853	-0.000871449
1353	0.00480609	0.000948069	-0.000599561
1354	0.00734448	0.00376643	-0.00120027
1355	0.0239347	0.00564986	-0.000199797
1356	-0.000530732	0.00526566	-0.00396394
1357	0.0046183	0.00227118	-0.00291694
1358	-0.00442193	0.0114803	-0.00121687
1359	-0.00437374	0.000523785	-0.000199797
1360	-0.00835826	0.00602328	-0.00266714
1361	0.0155039	0.00961863	-0.00224836
1362	0.00237485	0.00560793	-0.00141523
1363	0.00784261	0.00411752	0.0520709
1364	0.00242546	0.0132876	-0.000937827
1365	0.00623807	0.0167579	0.060499
1366	0.00563757	-0.0038867
1367	-0.00557846	0.00554969	0.0179269
1368	0.0187813	0.00359863	0.101442
1369	0.00381016	-0.0119969	-0.00156378
1370	-0.00924426	-0.00403157
1371	0.00461904	0.0028267	-0.000662886
1372	0.0163185	-0.00378124	-0.000282566
1373	-0.00139887	-0.0203213	-0.000632015
1374	-0.00118306	0.00342885	-0.000692386
1375	0.00842007	-0.00452682	0.0763915
1376	-0.00600631	-0.00632882
1377	-0.00729043	-0.00351644	-0.00089412
1378	-0.0967908	-0.114103	-0.0181281
1379	-0.078395	-0.108102	0.00755905
1380	-0.0517079	-0.0676946	0.0807493
1381	-0.0507681	-0.0714689	-0.000712739
1382	-0.0754987	-0.0592522	-0.00174615
1383	-0.109454	-0.14018
1384	-0.108927	-0.139572	0.0140928
1385	-0.128511	-0.148569	-0.00920804
1386	-0.0487309	-0.0731991	0.0696038
1387	-0.0410743	-0.0555488	0.0226886
1388	-0.0456187	-0.0690132	-0.000712739
1389	-0.0558312	-0.0949095	0.0537543
1390	-0.0652476	-0.0908016	-0.00159396
1391	-0.0433367	-0.0538273	-0.00356672
1392	-0.0854261	-0.103553	-0.00142563
1393	-0.0504384	-0.0361346	0.0526175
1394	-0.037933	-0.0428842	-0.00213882
1395	0.00494361	-0.0547156	-0.00315691
1396	-0.0814966	-0.137427	-0.0126673
1397	-0.044555	-0.00571162	0.399224
1398	-0.0252602	-0.0242199	-0.00159396
1399	0.00496409	-0.00177754	-0.00225459
1400	-0.03175	-0.0551015	-0.00538645
1401	-0.00529533	-0.0102793	0.109267
1402	-0.0175439	-0.0245661	-0.00142563
1403	-0.0046899	-0.00386229	0.0510359
1404	-0.00485858	-0.0138193	-0.00310873
1405	0.00935483	0.00876789	0.0241527
1406	0.00108011	0.0151491	0.100985
1407	0.0471598	0.0371769	0.0781395
1408	0.00264955	0.00975281	-0.00597134
1409	0.00720502	-0.00620775	0.0224859
1410	0.00738631	0.0136215	0.047578
1411	0.000766793	0.000986629	-0.000712739
1412	-0.00945619	0.00209026	0.0502933
1413	0.0189748	0.0293108	-0.00311816
1414	0.00753637	-0.00101638	0.00612217
1415	0.0100862	0.00610499	0.0428871
1416	-0.00655675	0.00298676	-0.00334552
1417	0.0190929	0.0261289	0.132218
1418	0.00612912	-0.00370546
1419	-0.00587418	-0.000449979	0.040195
1420	0.0206201	0.00510137	0.0430731
1421	-0.00251433	-0.00753922	0.0247739
1422	-0.00369497	-0.00626895
1423	0.00386378	0.00856465	-0.00236472
1424	0.00451763	-0.00819964	-0.001008
1425	-0.00853063	-0.0271616	0.197291
1426	-0.00329895	0.00672782	0.0430731
1427	0.0113993	-0.00356967	0.0486937
1428	-0.00360944	-0.0035587
1429	-0.00250809	-0.00651617	-0.0031896
1430	0.56584	0.495613	0.221067
1431	-0.0950521	-0.0979684	-0.0163345
1432	-0.0718014	-0.086613	0.0224719
1433	-0.0437436	-0.0534491	0.119518
1434	-0.0427548	-0.0564212	0.0915978
1435	-0.064592	-0.0438638	0.0543668
1436	-0.105533	-0.118281
1437	-0.0948049	-0.110962	-0.00174584
1438	-0.110021	-0.117029	-0.0128463
1439	-0.0558146	-0.0612438	0.0197999
1440	-0.0394389	-0.0486096	0.0409234
1441	-0.0518017	-0.0593976	-0.000944307
1442	-0.0503632	-0.0738165	0.0627818
1443	-0.0574603	-0.0736602	-0.00211183
1444	-0.0375884	-0.0443236	0.069371
1445	-0.0768232	-0.0882595	0.0675251
1446	-0.0319594	-0.0188584	0.0168842
1447	-0.0353241	-0.0333226	-0.00283372
1448	0.0115699	-0.0325109	-0.00418258
1449	-0.0665955	-0.109449	-0.00347608
1450	-0.0197531	0.0168041	0.20333
1451	-0.00535518	0.00756051	-0.00211183
1452	-0.00476994	0.00101594	0.0116497
1453	-0.0408638	-0.0516373	-0.00713651
1454	0.00235241	0.00187335	0.0615391
1455	0.00537702	-0.0149471	-0.00188881
1456	0.00634552	0.00144704	0.103384
1457	-0.00661688	-0.0113269	0.0171254
1458	-0.00628496	-0.0109381	-0.00283372
1459	0.00728553	0.00744685	0.0638197
1460	0.0134487	0.0261803	-0.000944307
1461	0.00813791	0.0227324	0.00523403
1462	0.00144993	-0.0151695	0.00873141
1463	-0.00744567	0.00350835	0.0399483
1464	-0.00146847	0.00359122	0.137869
1465	-0.0019724	-0.00573857	0.0189803
1466	0.0204545	0.0265325	-0.00487292
1467	0.00512053	-0.00912593	0.0129764
1468	0.000246567	0.00342895	0.105506
1469	0.00145204	0.00156525	0.193014
1470	0.0152499	0.0127251	0.227683
1471	0.00337078	0.0125333
1472	0.00285163	0.00279458	0.0481357
1473	0.0182723	0.0131377	0.0769025
1474	0.013176	0.0108377	0.022294
1475	0.00306553	0.00924677
1476	-0.00292939	0.00109597	-0.00313302
1477	0.0032027	-0.00451772	-0.0013355
1478	-0.028292	-0.0225527	0.0994708
1479	-0.000122074	0.0064369	0.0769025
1480	-0.00744567	-0.00194049	0.0567002
1481	0.00945593	-0.00150194
1482	-0.00770679	0.00504358	-0.00422591
1483	0.12789	0.155784	0.144598
1484	0.219636	0.294084	0.344357
1485	-0.119326	-0.124177	-0.00507084
1486	-0.0848309	-0.103141	0.0619782
1487	-0.0801492	-0.0959808	0.0362525
1488	-0.0755397	-0.101055	-0.000173017
1489	-0.115522	-0.0801338	-0.000423878
1490	-0.171385	-0.196195
1491	-0.162284	-0.192162	-0.00188726
1492	-0.159139	-0.165351	-0.00327269
1493	-0.0792209	-0.10024	-0.0014511
1494	-0.0662832	-0.0781136	-0.000547302
1495	-0.0707465	-0.0869285	-0.000173017
1496	-0.0860259	-0.130827	0.143919
1497	-0.0969116	-0.127199	-0.000386933
1498	-0.0647891	-0.0801232	-0.00086582
1499	-0.126234	-0.144748	-0.000346071
1500	-0.0807902	-0.0571204	-0.00240748
1501	-0.05854	-0.0546078	-0.000519198
1502	0.0942219	0.0608287	-0.000766338
1503	-0.0548311	-0.132385	-0.00307499
1504	-0.0635552	-0.0241657	-0.000848297
1505	-0.00142639	0.0507515	-0.000386933
1506	-0.00291511	0.0126925	-0.000547302
1507	-0.0394211	-0.0704343	-0.00130756
1508	0.00343537	0.00461913	-0.000848297
1509	-0.0154846	-0.0164553	0.20385
1510	0.00463934	-0.00778186	0.0475451
1511	-0.0176545	-0.0175942	0.0929867
1512	-0.00786323	0.00535635	-0.000519198
1513	0.0119788	0.0134001	0.135246
1514	0.026495	0.0516822	-0.000173017
1515	0.011224	-0.00920818	-0.00343263
1516	0.00270772	-0.0128791	-0.00252597
1517	-0.00331008	-0.00263248	-0.00105376
1518	0.00303265	-0.00526221	-0.000173017
1519	-0.00645175	0.00291723	-0.00230965
1520	0.0123363	0.0358877	-0.001947
1521	0.00152809	-0.0094124	-0.00122554
1522	-0.00848325	-0.0171987	0.12216
1523	-0.00666385	-0.0223111	0.173438
1524	0.00427351	-0.00174007	0.070429
1525	-0.000668026	-0.000552637
1526	-0.00632112	-0.00740092	0.0216751
1527	0.0226685	0.0089537	0.117326
1528	-0.000549005	0.00808688	-0.00135418
1529	-0.00366155	-0.00265924
1530	0.00655525	0.00307027	-0.000574036
1531	0.00854653	-0.00876709	-0.000244692
1532	-0.0237535	-0.0255692	-0.000547302
1533	-0.01036	0.00519917	-0.000599582
1534	-0.00821631	-0.00970332	0.0884423
1535	0.00329133	-0.00323644
1536	-0.00491068	-0.00533147	-0.000774276
1537	0.156754	0.178974	-0.000489487
1538	0.299006	0.363944	0.0304508
1539	0.337692	0.347474	0.111047
1540	-0.0811684	-0.0844873	-0.00734764
1541	-0.0657378	-0.0725507	0.0265186
1542	-0.0428114	-0.0543835	0.0491841
1543	-0.0433022	-0.0547229	0.139265
1544	-0.0606999	-0.0384327	0.0263647
1545	-0.0963701	-0.104226
1546	-0.088945	-0.108842	-0.0100423
1547	-0.0930705	-0.105018	-0.00601752
1548	-0.0532031	-0.0582071	0.00907483
1549	-0.0359333	-0.0448602	0.0414323
1550	-0.0553598	-0.0475458	-0.000920643
1551	-0.0469427	-0.0698681	0.0965458
1552	-0.0516682	-0.0665125	-0.00205891
1553	-0.0349096	-0.0346245	0.0515146
1554	-0.0713113	-0.0791105	0.0682586
1555	-0.0285192	-0.0236324	0.0175103
1556	-0.0340593	-0.0298983	-0.00276271
1557	0.0434186	0.00487533	-0.00407777
1558	-0.0437741	-0.086308	-0.00426781
1559	-0.0214756	0.00435539	0.210275
1560	-0.00175604	0.0203445	-0.00205891
1561	-0.00936136	0.00525512	0.0414323
1562	-0.0388805	-0.043528	0.00131918
1563	-0.00149987	0.00873952	0.0670823
1564	-0.00162922	-0.0115877	0.0332085
1565	-0.00439298	0.00188246	0.0682843
1566	-0.00542061	-0.00526097	-0.00401554
1567	-0.00456667	-0.00634934	-0.00276271
1568	0.0197044	-0.00416912	0.0412556
1569	0.0126266	0.0174582	-0.000920643
1570	0.0149886	0.00583603	0.0253051
1571	-0.00176321	-0.0107801	0.0157967
1572	0.00117809	0.0145631	0.0290063
1573	-0.00832464	-0.00626112	0.069172
1574	-0.00838005	0.00246074	0.040874
1575	0.0122532	0.0196602	-0.00164453
1576	-0.00375467	-0.0036063	0.0133384
1577	-0.00902252	0.00165336	0.131462
1578	-0.00664712	-0.0117308	0.085408
1579	0.0164122	0.0156375	0.170399
1580	-0.00240247	-1.8537e-05
1581	-0.00127499	0.00684681	0.0477624
1582	0.0144044	0.0146263	0.118261
1583	-0.00129764	0.00183548	0.0197748
1584	0.0105435	-6.65076e-05
1585	0.00224331	-0.00206977	-0.00305451
1586	0.00979279	-0.00653811	-0.00130203
1587	-0.0164832	-0.016416	0.130121
1588	0.000620159	0.0122152	0.0575351
1589	0.0094333	0.00500324	0.088006
1590	0.000775075	0.00136197
1591	-0.00882535	-0.00676628	-0.00412001
1592	0.118943	0.132797	0.0469706
1593	0.20001	0.247566	0.377569
1594	0.290479	0.286964	0.587651
1595	0.323026	0.330843	0.054985
1596	-0.105609	-0.114274	-0.00746592
1597	-0.07984	-0.0969232	-0.00165328
1598	-0.0605501	-0.0709228	-0.00265908
1599	-0.0596427	-0.0795467	-0.000254737
1600	-0.0845373	-0.0580192	-0.000624087
1601	-0.117484	-0.133538
1602	-0.121141	-0.145779	0.0228723
1603	-0.14685	-0.158268	-0.00481846
1604	-0.0636876	-0.0576042	-0.0021365
1605	-0.046325	-0.0493745	-0.000805806
1606	-0.0608759	-0.0601388	-0.000254737
1607	-0.0616219	-0.0899224	-0.000720684
1608	-0.0695539	-0.0921714	-0.00056969
1609	-0.0478598	-0.0579703	-0.00127477
1610	-0.0861129	-0.0966934	-0.000509529
1611	-0.0452963	-0.0428771	-0.00354459
1612	-0.0460313	-0.0428836	-0.000764428
1613	0.000819539	-0.0632372	-0.0011283
1614	-0.0904946	-0.133426	-0.00452738
1615	-0.0673828	-0.033948	-0.00124897
1616	-0.0366266	-0.0320874	-0.00056969
1617	0.000672692	-0.00290306	-0.000805806
1618	-0.0330505	-0.0472407	-0.00192515
1619	-0.00184562	-0.000925342	-0.00124897
1620	-0.0146479	-0.0172733	0.138249
1621	0.00723972	0.000979223	-0.00201386
1622	-0.00716813	0.00224207	-0.00111108
1623	0.0045719	-0.0062138	-0.000764428
1624	0.00977477	0.00683297	0.0447748
1625	0.053009	0.0398485	-0.000254737
1626	0.01112	0.00528015	0.00932021
1627	0.00681303	0.00853453	-0.00371904
1628	-0.0052406	0.0120432	-0.00155148
1629	-0.00435788	-0.000505601	-0.000254737
1630	-0.000602391	0.00595005	0.0176463
1631	0.0160796	0.0279609	-0.00286661
1632	0.00953702	9.37104e-05	0.0375063
1633	0.00522821	0.0152317	0.0821006
1634	-0.0044452	-0.00829456	-0.00119571
1635	0.00344373	0.0086392	0.0219731
1636	-0.00149836	-0.0147753
1637	0.000497592	0.00468143	0.0291262
1638	0.00319592	-0.00370598	-0.000882779
1639	-0.00151466	-0.00508045	-0.00199379
1640	0.00959555	0.000206418
1641	-0.00079216	0.00991655	-0.000845166
1642	0.0130794	0.00356552	-0.000360266
1643	-0.0117178	-0.0135263	-0.000805806
1644	-0.00605835	0.00499146	-0.000882779
1645	0.00170903	-0.0118272	0.120118
1646	0.00500259	-0.00046471
1647	-0.00452279	0.00688135	-0.00113998
1648	0.118888	0.137023	-0.000720684
1649	0.240919	0.272973	-0.00257091
1650	0.244587	0.256219	0.03511
1651	0.286746	0.322809	-0.000624087
1652	0.187951	0.210981	0.0550245
1653	-0.0940533	-0.0853471	0.011034
1654	-0.0808958	-0.0784594	-0.00102503
1655	-0.050462	-0.0501864	0.0400409
1656	-0.0509196	-0.0537578	-0.000157937
1657	-0.0743509	-0.0405198	-0.000386933
1658	-0.110182	-0.10259
1659	-0.106182	-0.104687	-0.00172276
1660	-0.126107	-0.111885	-0.00298744
1661	-0.0545458	-0.049308	-0.00132462
1662	-0.0414313	-0.0440753	-0.000499599
1663	-0.0484441	-0.0485478	-0.000157937
1664	-0.0554614	-0.0711148	-0.000446823
1665	-0.0642963	-0.0686684	-0.000353207
1666	-0.0433729	-0.0422577	-0.000790354
1667	-0.0792491	-0.0745124	-0.000315907
1668	-0.0467832	-0.0256052	-0.00219764
1669	-0.0398751	-0.0326911	-0.000473944
1670	0.00852879	-0.0454662	-0.000699543
1671	-0.0812164	-0.100214	-0.00280697
1672	-0.0615375	-0.00523106	-0.000774358
1673	-0.0295326	-0.0231166	-0.000353207
1674	-0.0014793	-0.00215938	-0.000499599
1675	-0.0338581	-0.0320762	-0.00119359
1676	0.00217486	0.00781428	-0.000774358
1677	-0.0116263	-0.0111407	-0.000315907
1678	0.00707396	-0.00904698	0.052331
1679	-0.00492725	-0.00127875	-0.000688868
1680	0.00274994	0.00632747	-0.000473944
1681	-0.000693219	0.00597041	-0.000948794
1682	0.0421451	0.0277144	-0.000157937
1683	0.0151881	0.0107846	-0.00313344
1684	0.0030342	-0.000305304	-0.0023058
1685	0.0156172	0.016556	-0.000961915
1686	0.00243099	-9.84941e-05	-0.000157937
1687	-0.0160581	-0.00632508	-0.00210834
1688	0.0110992	0.0200826	-0.00177729
1689	-0.00197963	-0.00155188	-0.00111872
1690	-0.00124693	0.0208242	0.0664877
1691	-0.00424418	0.00317807	-0.000741339
1692	0.0169267	0.0136291	0.0379435
1693	-0.00135327	-0.000469332
1694	-0.00283546	-0.00443221	-0.00267407
1695	-0.00198413	0.00582381	-0.000547321
1696	-0.00475562	-0.000172628	-0.00123615
1697	0.00150061	0.00644909
1698	0.00431222	0.00351119	-0.000524002
1699	0.0106771	0.000263905	-0.000223364
1700	-0.0155512	0.000523548	-0.000499599
1701	-0.00852797	-0.00396456	-0.000547321
1702	-0.0015484	-0.000910817	-0.000655202
1703	0.00567006	0.00162938
1704	-0.00704134	0.00617703	-0.000706789
1705	0.128924	0.131157	-0.000446823
1706	0.212575	0.221644	-0.00159396
1707	0.215816	0.188406	0.0185841
1708	0.265315	0.231837	-0.000386933
1709	0.173686	0.156825	-0.00205891
1710	0.215904	0.213908	-0.00056969
1711	-0.0453879	-0.0453516	-0.00292724
1712	-0.0390695	-0.0439473	-0.000648218
1713	-0.0196051	-0.0253069	0.0648674
1714	-0.0178648	-0.0247033	-9.98774e-05
1715	-0.027251	-0.0161584	-0.000244692
1716	-0.048788	-0.0534425
1717	-0.0436738	-0.0508148	-0.00108946
1718	-0.0513487	-0.0537345	-0.00188922
1719	-0.0212537	-0.0288277	-0.000837677
1720	-0.0189762	-0.0221888	0.223386
1721	-0.0182263	-0.0277758	-9.98774e-05
1722	-0.0223877	-0.0336631	-0.000282566
1723	-0.0267596	-0.0340795	-0.000223364
1724	-0.0173159	-0.0185174	-0.000499811
1725	-0.0353902	-0.0402878	-0.000199776
1726	-0.0113585	-0.00739418	0.0495958
1727	-0.0141559	-0.0161444	-0.000299717
1728	0.000430888	-0.0226754	-0.000442383
1729	-0.0364154	-0.0511591	-0.0017751
1730	-0.000810996	0.00737182	-0.000489695
1731	-0.00509671	-0.0103804	-0.000223364
1732	0.00178388	0.00751155	-0.00031594
1733	-0.0232246	-0.0288864	-0.000754813
1734	0.00267486	0.00242458	-0.000489695
1735	0.000890797	-0.00890411	-0.000199776
1736	-0.00212929	0.0019081	-0.000789592
1737	-0.00797896	-0.00093443	-0.000435632
1738	-0.00710496	0.0059248	-0.000299717
1739	0.0129888	0.00493508	-0.000600006
1740	-0.000648129	0.00480832	-9.98774e-05
1741	0.00910621	0.0129185	-0.00198155
1742	0.00362226	-0.000133984	-0.00145816
1743	0.00165301	-0.0100696	-0.000608304
1744	0.0116482	0.0100679	-9.98774e-05
1745	-0.00619041	-0.00620429	-0.00133329
1746	0.0208687	0.0206449	-0.00112394
1747	-0.0121986	0.00826038	-0.000707465
1748	-0.00508748	-0.00123768	-0.00066352
1749	-0.00373022	-0.00158932	-0.000468814
1750	0.0132108	0.0018359	0.0614833
1751	2.46112e-05	0.00768644
1752	-0.00763746	-0.00176936	-0.00169105
1753	0.0112717	0.00189362	-0.00034612
1754	0.00329248	-0.00559842	-0.000781725
1755	0.00353687	0.000641723
1756	0.00260367	-0.00751595	-0.000331373
1757	0.00726843	0.00122081	-0.000141253
1758	-0.00189532	-0.00507111	-0.00031594
1759	-0.00616881	-0.00261544	-0.00034612
1760	-0.00290912	-0.00158763	-0.000414342
1761	0.0112047	0.00264759
1762	0.00800036	-0.00439154	-0.000446965
1763	0.0596316	0.0711775	-0.000282566
1764	0.105234	0.142904	-0.001008
1765	0.15919	0.171997	0.0313842
1766	0.177369	0.167625	-0.000244692
1767	0.126634	0.142037	0.0482627
1768	0.128647	0.128465	-0.000360266
1769	0.0968205	0.0952141	-0.000223364
1770	-0.0613357	-0.0528498	-0.00663768
1771	-0.0393186	-0.0424601	0.0375108
1772	-0.0207829	-0.0368901	0.159717
1773	-0.0425252	-0.0369397	0.08684
1774	-0.023241	-0.0177044	0.0689436
1775	-0.0219262	-0.0262639
1776	-0.0474225	-0.0482038	0.0166637
1777	-0.0590391	-0.0638461	0.00736796
1778	-0.033112	-0.0277529	0.025031
1779	0.0101111	0.000256963	0.0425981
1780	-0.0208007	-0.0329913	-0.0012083
1781	0.00863357	0.00589022	0.0588565
1782	0.0248508	0.0328611	-0.00270222
1783	0.0145439	0.0190825	0.0585769
1784	-0.0196815	-0.00971317	0.0709645
1785	-0.000877516	0.0159584	0.0424349
1786	-0.0168115	-0.00318223	-0.00362592
1787	-0.016129	-0.0702614	-0.00535187
1788	-0.0350469	-0.0588873	0.00553466
1789	0.00252302	0.00990956	0.203929
1790	-0.0363937	-0.024599	0.0104251
1791	-0.0094137	-0.00185123	0.0147459
1792	-0.0153489	-0.0344469	0.00126553
1793	9.4225e-05	0.00703496	0.125983
1794	0.000614068	0.00211959	0.0416119
1795	0.00404591	0.000849836	0.078336
1796	-0.00153692	-0.0122639	0.0082048
1797	0.00358121	0.00406221	0.00615999
1798	0.00879053	0.000312165	0.0760009
1799	-0.00268579	0.0025967	0.0574905
1800	0.00839178	0.013489	0.0246782
1801	-0.00574107	-0.00427123	0.0252082
1802	-0.00670551	0.0112442	0.0167966
1803	0.010474	-0.00286451	0.0281411
1804	-0.00503553	0.00488887	0.0573312
1805	0.0151185	0.0221822	0.0283714
1806	0.00188294	0.00941784	0.00807256
1807	-0.000789098	0.00794852	0.155932
1808	-0.00188614	-0.000895621	0.157139
1809	0.000826897	0.00584864	0.257615
1810	-0.00746193	-0.00919462
1811	0.00569854	-0.00226625	0.0679625
1812	0.0164794	0.00796405	0.148376
1813	-0.00198268	-0.00784514	0.0169034
1814	0.00823631	0.0118882
1815	-0.00709897	0.00178321	-0.00400889
1816	0.000680032	0.000228907	-0.00170885
1817	-0.0174112	-0.011815	0.0983024
1818	0.0109331	0.00625027	0.0636186
1819	0.00305168	0.00859298	0.155193
1820	-0.00123261	0.00840439
1821	-0.0060447	-0.0124022	-0.0054073
1822	0.0709996	0.0806109	0.110752
1823	0.120531	0.140567	0.314094
1824	0.218088	0.208683	0.692684
1825	0.162361	0.156259	0.164815
1826	0.200091	0.19066	0.615757
1827	0.103924	0.124311	0.0933638
1828	0.0961935	0.0980008	0.0235524
1829	0.120889	0.117395	0.0605529
1830	-0.0552743	-0.0485246	-0.00205019
1831	-0.0419633	-0.0450522	0.0252751
1832	-0.0201038	-0.0191964	0.117543
1833	-0.0235167	-0.0233534	-0.000638607
1834	-0.0318373	-0.0179403	0.0373046
1835	-0.0618539	-0.0550548
1836	-0.0546429	-0.0544101	-0.00696589
1837	-0.0647298	-0.0641379	-0.00692018
1838	-0.0271231	-0.025443	0.017455
1839	-0.0216202	-0.0207631	0.0582043
1840	-0.0230348	-0.0323088	-0.000638607
1841	-0.0285692	-0.0397955	0.0318574
1842	-0.0354027	-0.046362	-0.00142817
1843	-0.014517	-0.0286205	-0.00319575
1844	-0.0404916	-0.042536	-0.00127735
1845	-0.0110536	-0.00699718	0.0528819
1846	-0.0166213	-0.0170688	-0.00191636
1847	0.0125909	-0.0247618	-0.00282856
1848	-0.0421226	-0.0595966	-0.0113498
1849	-0.0209337	-0.00234579	0.0941037
1850	-0.0163872	-0.00834544	-0.00142817
1851	-0.00180645	0.00250927	-0.0020201
1852	-0.0272561	-0.024424	0.0288961
1853	-0.00486131	0.0034421	0.0357628
1854	-0.00396111	-0.00302816	0.0463241
1855	0.000706152	-0.00490506	0.097573
1856	-0.0096299	-0.00180481	0.0190672
1857	-0.00268646	0.0103593	-0.00191636
1858	-0.000688184	0.00453273	0.0755892
1859	0.0210584	0.024505	-0.000638607
1860	0.00302752	0.00653637	-0.00280767
1861	0.0111181	0.000716858	-0.00270541
1862	-0.00228533	0.00566495	0.0117801
1863	2.7114e-05	0.000308859	-0.000638607
1864	0.0020306	-0.0132871	0.0131356
1865	0.00654278	0.00274113	0.0993442
1866	0.00350286	0.00145371	-0.00452347
1867	-0.00356407	0.00680683	0.0388756
1868	0.00696487	0.00971344	0.159484
1869	0.00659811	0.0132181	0.136601
1870	0.00258552	0.0039944
1871	0.00210781	-0.0116512	0.00639471
1872	0.000848118	0.00639392	0.0802584
1873	0.0015611	0.0052138	0.0194299
1874	0.00569199	0.0118153
1875	0.00904289	-0.000412099	-0.00211877
1876	-0.00530691	-0.000630762	-0.000903159
1877	-0.00321293	-0.00539245	0.0582043
1878	0.00516541	0.00640065	0.0527679
1879	-0.00485215	-0.0023437	0.122059
1880	-0.00263701	0.00474073
1881	-0.0104574	0.000473966	-0.00285786
1882	0.0834128	0.0803203	0.200178
1883	0.126498	0.139511	0.256252
1884	0.165013	0.145078	0.299766
1885	0.15568	0.150644	0.115043
1886	0.121608	0.115121	0.251877
1887	0.119329	0.12276	0.0241094
1888	0.116088	0.1008	-0.00142817
1889	0.0791511	0.0773854	0.0664107
1890	0.0830092	0.0729883	0.338281
1891	-0.0418408	-0.0471486	0.0142513
1892	-0.035893	-0.0327199	-0.00318632
1893	-0.0207843	-0.023507	0.109221
1894	-0.019283	-0.0242755	-0.000490947
1895	-0.0296701	-0.0172132	-0.00120278
1896	-0.0525664	-0.0497536
1897	-0.0475565	-0.0499348	-0.00535522
1898	-0.0538434	-0.0506851	-0.00928647
1899	-0.0261923	-0.0234198	-0.0041176
1900	-0.0191714	-0.0187195	0.0631296
1901	-0.0207229	-0.026083	-0.000490947
1902	-0.0230493	-0.0340633	0.107079
1903	-0.0258795	-0.0314407	-0.00109795
1904	-0.0152896	-0.019882	-0.00245682
1905	-0.0354648	-0.0360173	-0.000981998
1906	-0.0108714	0.00220155	0.0152821
1907	-0.0190428	-0.0137671	-0.00147326
1908	-0.00791657	-0.0171205	-0.00217453
1909	-0.0359827	-0.0473713	-0.00284496
1910	-0.0218625	0.00114073	-0.00240709
1911	-0.0100445	-0.004398	-0.00109795
1912	0.00458908	0.0025598	0.0954709
1913	-0.0210294	-0.0235353	-0.00371028
1914	-0.00516188	0.00645975	0.143799
1915	-0.00628661	-0.0087499	0.101269
1916	-0.00043261	-0.00748981	0.216556
1917	0.00252219	-0.00534424	-0.00214135
1918	-0.00335163	-0.00894244	-0.00147326
1919	-0.00233152	0.00541621	0.0141117
1920	0.006803	0.0158271	-0.000490947
1921	-0.00168315	-0.00929636	0.0167404
1922	0.0114325	-0.00560244	-0.00716759
1923	0.00264359	0.00686634	-0.00299012
1924	0.00286538	0.00327016	0.203988
1925	0.0030268	-0.0111991	-0.00655377
1926	0.00544478	0.00872793	0.0580402
1927	-0.00305891	-0.00724635	0.0399743
1928	-0.000627038	0.00516712	0.104795
1929	-0.0110899	-0.000246414	0.0413231
1930	0.00289484	0.0108774	0.193825
1931	0.000188463	-0.000780458
1932	0.0104923	0.00592009	0.0224892
1933	-0.00150472	0.00647597	0.0868752
1934	-0.00208735	0.00297218	-0.00384257
1935	-0.00354454	-0.00365342
1936	0.00248581	0.0104065	-0.00162886
1937	0.00448597	-0.000338368	-0.000694328
1938	-0.00320702	-0.00387008	-0.001553
1939	-0.00721889	0.00202816	0.0278242
1940	0.00264359	-0.00525129	0.0426099
1941	0.00153947	-0.00692146
1942	0.000986154	0.0079223	-0.00219706
1943	0.0585587	0.0560542	0.324016
1944	0.105133	0.1163	0.0837191
1945	0.121543	0.131732	0.225225
1946	0.135894	0.143389	0.124037
1947	0.0925382	0.108031	0.222904
1948	0.0997713	0.106658	0.0265973
1949	0.100108	0.109634	0.0903609
1950	0.0650707	0.0550928	0.0716026
1951	0.0580781	0.0693815	0.204633
1952	0.0712018	0.0653021	0.199928
1953	-0.0487819	-0.0764226	-0.00414003
1954	-0.047413	-0.0574137	-0.000916784
1955	-0.0329611	-0.04464	0.0451342
1956	-0.0327401	-0.0511397	-0.000141258
1957	-0.045208	-0.0427538	-0.000346071
1958	-0.0675068	-0.085934
1959	-0.0712158	-0.0828035	-0.00154083
1960	-0.0849904	-0.0922068	-0.00267195
1961	-0.0302328	-0.0457553	-0.00118474
1962	-0.0298352	-0.0325572	0.157745
1963	-0.0230338	-0.0399373	-0.000141258
1964	-0.0299032	-0.0540288	-0.000399636
1965	-0.0355537	-0.0494789	-0.000315907
1966	-0.0207447	-0.0317353	-0.000706889
1967	-0.0445356	-0.0578075	-0.000282546
1968	-0.0336295	-0.0225966	-0.00196556
1969	-0.0260829	-0.0232119	-0.000423893
1970	0.00077948	-0.0456783	-0.000625668
1971	-0.0459353	-0.0827329	-0.00251054
1972	-0.0430424	-0.0261721	0.101471
1973	-0.0159776	-0.017598	-0.000315907
1974	-0.000957215	-0.00600277	-0.000446839
1975	-0.0258856	-0.0274252	-0.00106754
1976	-0.0043445	0.000627481	-0.000692582
1977	-0.013832	-0.00390774	-0.000282546
1978	-0.00627049	-0.00685407	-0.00111673
1979	-0.0172144	-0.0112301	-0.000616121
1980	0.00445938	0.00239441	-0.000423893
1981	0.00473739	0.00218952	-0.000848597
1982	0.0122377	0.0440401	-0.000141258
1983	0.0124528	0.0019533	-0.00280253
1984	0.0046749	0.00368407	-0.0020623
1985	0.0032537	0.0139361	-0.000860333
1986	-0.00151555	-0.00019994	-0.000141258
1987	-0.00230763	-0.0038517	-0.00188569
1988	0.0115738	0.0231435	0.0605938
1989	-0.00415449	-0.00561449	-0.00100058
1990	0.0128692	0.0136117	-0.000938425
1991	0.00838954	0.00664031	-0.00066305
1992	0.0148348	0.00836191	0.0427732
1993	0.00182001	-0.00312549
1994	-0.00339574	0.00208417	-0.00239168
1995	0.00669647	-0.0130079	-0.000489522
1996	-0.00145624	-0.00142718	-0.0011056
1997	0.00889184	0.00472113
1998	-0.00275759	0.00395213	-0.000468665
[truncated: 629 more rows]

## Sheet: Fig7k
rec	gasp	roomair
0		0.992766
1		0.988323
2		0.952713
3	0.0441087	0.984145
4		0.99562
5		0.950912
6		0.994288
7		0.8951
8		0.679841
9		0.953022
10		0.858154
11		0.301206
12		0.853697
13		0.807055
14		0.826783
15		0.485281
16		0.486148
17		0.892123
18		0.90536
19		0.838637
20		0.936453
21		0.973012
22		0.829566
23		0.967035
24		0.880364
25		0.763691
26		0.849109
27		0.842276
28		0.986607
29		0.985613
30		0.968461
31		0.998034
32		0.999508
33		0.995258
34		0.985272
35		0.998774
36		0.977152
37		0.967947
38		0.795846
39		0.950921
40		0.968448
41		0.833776
42		0.699242
43		0.949183
44		0.939716
45		0.945175
46		0.341214
47		0.982154
48		0.980791
49		0.554858
50		0.968578
51		0.412668
52		0.623018
53		0.938307
54		0.959392
55	0.288699	0.810011
56		0.97898
57		0.876779
58		0.923769
59		0.93001
60		0.665862
61		0.935922
62	0.454793	0.863067
63		0.906602
64		0.730853
65		0.631511
66	0.19199	0.718803
67	0.582942	0.799403
68	0.87426	0.958717
69	0.77942	0.93784
70	0.818176	0.96396
71		0.604432
72	0.645619	0.889202
73	0.622236	0.631815
74	0.593465	0.686055
75		0.909191
76		0.917322
77	0.316598	0.59953
78	0.528739	0.759234
79	0.784254	0.90156
80		0.770501
81	0.467484	0.912018
82	0.187755	0.951133
83		0.907965
84	0.401774	0.761563
85	0.907443	0.979503
86	0.142766	0.734753
87	0.548096	0.903392
88	0.577586	0.927813
89	0.834983	0.960313
90	0.202426	0.802295
91	0.100837	0.786625
92	0.316301	0.839494
93	0.707732	0.981368
94	0.200067	0.572801
95	0.377843	0.938606
96	0.712588	0.980166
97	0.316038	0.948117
98	0.749921	0.984954
99	0.105226	0.307392
100	0.219274	0.634037
101		0.286746
102	0.443695	0.853066
103		0.709355
104		0.773128
105		0.913289
106	0.275676	0.813817
107		0.921396
108		0.977048
109		0.938735
110		0.94338
111	0.703716	0.901086
112		0.959426
113		0.936921
114	0.723987	0.918167
115	0.499346	0.946482
